# Supplementary material for: Elucidating the path to Plasmodium prolyl-tRNA synthetase inhibitors that overcome halofuginone resistance
Source: Nat Commun. 2022 Aug 25;13:4976. doi: 10.1038/s41467-022-32630-4 (PMC9403976; doi:10.1038/s41467-022-32630-4)
Supplement: Supplementary file 4 — Source Data [file 41467_2022_32630_MOESM4_ESM.zip]

Archive with 532 entries (523 files):
- Source Data/
- __MACOSX/._Source Data
- Source Data/.DS_Store
- __MACOSX/Source Data/._.DS_Store
- Source Data/HT-HsProRS_plasmid_sequence.dna
- __MACOSX/Source Data/._HT-HsProRS_plasmid_sequence.dna
- Source Data/HT-PfcProRS_plasmid_sequence.dna
- __MACOSX/Source Data/._HT-PfcProRS_plasmid_sequence.dna
- Source Data/NCP26_Selection_Sanger_Sequencing/
- __MACOSX/Source Data/._NCP26_Selection_Sanger_Sequencing
- Source Data/Source Data.xlsx
- __MACOSX/Source Data/._Source Data.xlsx
- Source Data/NCP26_Selection_Sanger_Sequencing/S2 - clone B9/
- __MACOSX/Source Data/NCP26_Selection_Sanger_Sequencing/._S2 - clone B9
- Source Data/NCP26_Selection_Sanger_Sequencing/S3 - clone B2/
- __MACOSX/Source Data/NCP26_Selection_Sanger_Sequencing/._S3 - clone B2
- Source Data/NCP26_Selection_Sanger_Sequencing/.DS_Store
- __MACOSX/Source Data/NCP26_Selection_Sanger_Sequencing/._.DS_Store
- Source Data/NCP26_Selection_Sanger_Sequencing/S3 - clone B3/
- __MACOSX/Source Data/NCP26_Selection_Sanger_Sequencing/._S3 - clone B3
- Source Data/NCP26_Selection_Sanger_Sequencing/S2 - clone C5/
- __MACOSX/Source Data/NCP26_Selection_Sanger_Sequencing/._S2 - clone C5
- Source Data/NCP26_Selection_Sanger_Sequencing/S2 - clone A3/
- __MACOSX/Source Data/NCP26_Selection_Sanger_Sequencing/._S2 - clone A3
- Source Data/NCP26_Selection_Sanger_Sequencing/S3 - clone B7/
- __MACOSX/Source Data/NCP26_Selection_Sanger_Sequencing/._S3 - clone B7
- Source Data/NCP26_Selection_Sanger_Sequencing/S1 - clone A8/
- __MACOSX/Source Data/NCP26_Selection_Sanger_Sequencing/._S1 - clone A8
- Source Data/NCP26_Selection_Sanger_Sequencing/S2 - clone B9/S2_clone_B9_-_Amplified_by_F5R5_-_Sequenced_by_R5.ab1
- __MACOSX/Source Data/NCP26_Selection_Sanger_Sequencing/S2 - clone B9/._S2_clone_B9_-_Amplified_by_F5R5_-_Sequenced_by_R5.ab1
- Source Data/NCP26_Selection_Sanger_Sequencing/S2 - clone B9/S2_clone_B9_-_Amplified_by_F6R6_-_Sequenced_by_R6.seq
- __MACOSX/Source Data/NCP26_Selection_Sanger_Sequencing/S2 - clone B9/._S2_clone_B9_-_Amplified_by_F6R6_-_Sequenced_by_R6.seq
- Source Data/NCP26_Selection_Sanger_Sequencing/S2 - clone B9/S2_clone_B9_-_Amplified_by_F7R7A_-_Sequenced_by_F7.phd.1
- __MACOSX/Source Data/NCP26_Selection_Sanger_Sequencing/S2 - clone B9/._S2_clone_B9_-_Amplified_by_F7R7A_-_Sequenced_by_F7.phd.1
- Source Data/NCP26_Selection_Sanger_Sequencing/S2 - clone B9/S2_clone_B9_-_Amplified_by_F4R4_-_Sequenced_by_F4.ab1
- __MACOSX/Source Data/NCP26_Selection_Sanger_Sequencing/S2 - clone B9/._S2_clone_B9_-_Amplified_by_F4R4_-_Sequenced_by_F4.ab1
- Source Data/NCP26_Selection_Sanger_Sequencing/S2 - clone B9/.DS_Store
- __MACOSX/Source Data/NCP26_Selection_Sanger_Sequencing/S2 - clone B9/._.DS_Store
- Source Data/NCP26_Selection_Sanger_Sequencing/S2 - clone B9/S2_clone_B9_-_Amplified_by_F4R4_-_Sequenced_by_R4.ab1
- __MACOSX/Source Data/NCP26_Selection_Sanger_Sequencing/S2 - clone B9/._S2_clone_B9_-_Amplified_by_F4R4_-_Sequenced_by_R4.ab1
- Source Data/NCP26_Selection_Sanger_Sequencing/S2 - clone B9/S2_clone_B9_-_Amplified_by_F7R7A_-_Sequenced_by_F7.seq
- __MACOSX/Source Data/NCP26_Selection_Sanger_Sequencing/S2 - clone B9/._S2_clone_B9_-_Amplified_by_F7R7A_-_Sequenced_by_F7.seq
- Source Data/NCP26_Selection_Sanger_Sequencing/S2 - clone B9/S2_clone_B9_-_Amplified_by_F5R5_-_Sequenced_by_F5.ab1
- __MACOSX/Source Data/NCP26_Selection_Sanger_Sequencing/S2 - clone B9/._S2_clone_B9_-_Amplified_by_F5R5_-_Sequenced_by_F5.ab1
- Source Data/NCP26_Selection_Sanger_Sequencing/S2 - clone B9/S2_clone_B9_-_Amplified_by_F6R6_-_Sequenced_by_F6.seq
- __MACOSX/Source Data/NCP26_Selection_Sanger_Sequencing/S2 - clone B9/._S2_clone_B9_-_Amplified_by_F6R6_-_Sequenced_by_F6.seq
- Source Data/NCP26_Selection_Sanger_Sequencing/S2 - clone B9/S2_clone_B9_-_Amplified_by_F4R4_-_Sequenced_by_R4.phd.1
- __MACOSX/Source Data/NCP26_Selection_Sanger_Sequencing/S2 - clone B9/._S2_clone_B9_-_Amplified_by_F4R4_-_Sequenced_by_R4.phd.1
- Source Data/NCP26_Selection_Sanger_Sequencing/S2 - clone B9/S2_clone_B9_-_Amplified_by_F2R2_-_Sequenced_by_R2.phd.1
- __MACOSX/Source Data/NCP26_Selection_Sanger_Sequencing/S2 - clone B9/._S2_clone_B9_-_Amplified_by_F2R2_-_Sequenced_by_R2.phd.1
- Source Data/NCP26_Selection_Sanger_Sequencing/S2 - clone B9/S2_clone_B9_-_Amplified_by_F4R4_-_Sequenced_by_F4.phd.1
- __MACOSX/Source Data/NCP26_Selection_Sanger_Sequencing/S2 - clone B9/._S2_clone_B9_-_Amplified_by_F4R4_-_Sequenced_by_F4.phd.1
- Source Data/NCP26_Selection_Sanger_Sequencing/S2 - clone B9/S2_clone_B9_-_Amplified_by_F2R2_-_Sequenced_by_F2.phd.1
- __MACOSX/Source Data/NCP26_Selection_Sanger_Sequencing/S2 - clone B9/._S2_clone_B9_-_Amplified_by_F2R2_-_Sequenced_by_F2.phd.1
- Source Data/NCP26_Selection_Sanger_Sequencing/S2 - clone B9/S2_clone_B9_-_Amplified_by_F2R2_-_Sequenced_by_R2.seq
- __MACOSX/Source Data/NCP26_Selection_Sanger_Sequencing/S2 - clone B9/._S2_clone_B9_-_Amplified_by_F2R2_-_Sequenced_by_R2.seq
- Source Data/NCP26_Selection_Sanger_Sequencing/S2 - clone B9/S2_clone_B9_-_Amplified_by_F5R5_-_Sequenced_by_R5.phd.1
- __MACOSX/Source Data/NCP26_Selection_Sanger_Sequencing/S2 - clone B9/._S2_clone_B9_-_Amplified_by_F5R5_-_Sequenced_by_R5.phd.1
- Source Data/NCP26_Selection_Sanger_Sequencing/S2 - clone B9/S2_clone_B9_-_Amplified_by_F3R3_-_Sequenced_by_R3.phd.1
- __MACOSX/Source Data/NCP26_Selection_Sanger_Sequencing/S2 - clone B9/._S2_clone_B9_-_Amplified_by_F3R3_-_Sequenced_by_R3.phd.1
- Source Data/NCP26_Selection_Sanger_Sequencing/S2 - clone B9/S2_clone_B9_-_Amplified_by_F7R7A_-_Sequenced_by_R7A.seq
- __MACOSX/Source Data/NCP26_Selection_Sanger_Sequencing/S2 - clone B9/._S2_clone_B9_-_Amplified_by_F7R7A_-_Sequenced_by_R7A.seq
- Source Data/NCP26_Selection_Sanger_Sequencing/S2 - clone B9/S2_clone_B9_-_Amplified_by_F3R3_-_Sequenced_by_F3.seq
- __MACOSX/Source Data/NCP26_Selection_Sanger_Sequencing/S2 - clone B9/._S2_clone_B9_-_Amplified_by_F3R3_-_Sequenced_by_F3.seq
- Source Data/NCP26_Selection_Sanger_Sequencing/S2 - clone B9/S2_clone_B9_-_Amplified_by_F5R5_-_Sequenced_by_F5.phd.1
- __MACOSX/Source Data/NCP26_Selection_Sanger_Sequencing/S2 - clone B9/._S2_clone_B9_-_Amplified_by_F5R5_-_Sequenced_by_F5.phd.1
- Source Data/NCP26_Selection_Sanger_Sequencing/S2 - clone B9/S2_clone_B9_-_Amplified_by_F3R3_-_Sequenced_by_F3.phd.1
- __MACOSX/Source Data/NCP26_Selection_Sanger_Sequencing/S2 - clone B9/._S2_clone_B9_-_Amplified_by_F3R3_-_Sequenced_by_F3.phd.1
- Source Data/NCP26_Selection_Sanger_Sequencing/S2 - clone B9/S2_clone_B9_-_Amplified_by_F3R3_-_Sequenced_by_R3.seq
- __MACOSX/Source Data/NCP26_Selection_Sanger_Sequencing/S2 - clone B9/._S2_clone_B9_-_Amplified_by_F3R3_-_Sequenced_by_R3.seq
- Source Data/NCP26_Selection_Sanger_Sequencing/S2 - clone B9/S2_clone_B9_-_Amplified_by_F2R2_-_Sequenced_by_F2.seq
- __MACOSX/Source Data/NCP26_Selection_Sanger_Sequencing/S2 - clone B9/._S2_clone_B9_-_Amplified_by_F2R2_-_Sequenced_by_F2.seq
- Source Data/NCP26_Selection_Sanger_Sequencing/S2 - clone B9/S2_clone_B9_-_Amplified_by_F7R7A_-_Sequenced_by_R7A.ab1
- __MACOSX/Source Data/NCP26_Selection_Sanger_Sequencing/S2 - clone B9/._S2_clone_B9_-_Amplified_by_F7R7A_-_Sequenced_by_R7A.ab1
- Source Data/NCP26_Selection_Sanger_Sequencing/S2 - clone B9/S2_clone_B9_-_Amplified_by_F3R3_-_Sequenced_by_F3.ab1
- __MACOSX/Source Data/NCP26_Selection_Sanger_Sequencing/S2 - clone B9/._S2_clone_B9_-_Amplified_by_F3R3_-_Sequenced_by_F3.ab1
- Source Data/NCP26_Selection_Sanger_Sequencing/S2 - clone B9/S2_clone_B9_-_Amplified_by_F2R2_-_Sequenced_by_R2.ab1
- __MACOSX/Source Data/NCP26_Selection_Sanger_Sequencing/S2 - clone B9/._S2_clone_B9_-_Amplified_by_F2R2_-_Sequenced_by_R2.ab1
- Source Data/NCP26_Selection_Sanger_Sequencing/S2 - clone B9/S2_clone_B9_-_Amplified_by_F2R2_-_Sequenced_by_F2.ab1
- __MACOSX/Source Data/NCP26_Selection_Sanger_Sequencing/S2 - clone B9/._S2_clone_B9_-_Amplified_by_F2R2_-_Sequenced_by_F2.ab1
- Source Data/NCP26_Selection_Sanger_Sequencing/S2 - clone B9/S2_clone_B9_-_Amplified_by_F3R3_-_Sequenced_by_R3.ab1
- __MACOSX/Source Data/NCP26_Selection_Sanger_Sequencing/S2 - clone B9/._S2_clone_B9_-_Amplified_by_F3R3_-_Sequenced_by_R3.ab1
- Source Data/NCP26_Selection_Sanger_Sequencing/S2 - clone B9/S2_clone_B9_-_Amplified_by_F4R4_-_Sequenced_by_F4.seq
- __MACOSX/Source Data/NCP26_Selection_Sanger_Sequencing/S2 - clone B9/._S2_clone_B9_-_Amplified_by_F4R4_-_Sequenced_by_F4.seq
- Source Data/NCP26_Selection_Sanger_Sequencing/S2 - clone B9/S2_clone_B9_-_Amplified_by_F6R6_-_Sequenced_by_R6.phd.1
- __MACOSX/Source Data/NCP26_Selection_Sanger_Sequencing/S2 - clone B9/._S2_clone_B9_-_Amplified_by_F6R6_-_Sequenced_by_R6.phd.1
- Source Data/NCP26_Selection_Sanger_Sequencing/S2 - clone B9/S2_clone_B9_-_Amplified_by_F5R5_-_Sequenced_by_R5.seq
- __MACOSX/Source Data/NCP26_Selection_Sanger_Sequencing/S2 - clone B9/._S2_clone_B9_-_Amplified_by_F5R5_-_Sequenced_by_R5.seq
- Source Data/NCP26_Selection_Sanger_Sequencing/S2 - clone B9/S2_clone_B9_-_Amplified_by_F7R7A_-_Sequenced_by_R7A.phd.1
- __MACOSX/Source Data/NCP26_Selection_Sanger_Sequencing/S2 - clone B9/._S2_clone_B9_-_Amplified_by_F7R7A_-_Sequenced_by_R7A.phd.1
- Source Data/NCP26_Selection_Sanger_Sequencing/S2 - clone B9/S2_clone_B9_-_Amplified_by_F6R6_-_Sequenced_by_F6.phd.1
- __MACOSX/Source Data/NCP26_Selection_Sanger_Sequencing/S2 - clone B9/._S2_clone_B9_-_Amplified_by_F6R6_-_Sequenced_by_F6.phd.1
- Source Data/NCP26_Selection_Sanger_Sequencing/S2 - clone B9/S2_clone_B9_-_Amplified_by_F6R6_-_Sequenced_by_R6.ab1
- __MACOSX/Source Data/NCP26_Selection_Sanger_Sequencing/S2 - clone B9/._S2_clone_B9_-_Amplified_by_F6R6_-_Sequenced_by_R6.ab1
- Source Data/NCP26_Selection_Sanger_Sequencing/S2 - clone B9/S2_clone_B9_-_Amplified_by_F5R5_-_Sequenced_by_F5.seq
- __MACOSX/Source Data/NCP26_Selection_Sanger_Sequencing/S2 - clone B9/._S2_clone_B9_-_Amplified_by_F5R5_-_Sequenced_by_F5.seq
- Source Data/NCP26_Selection_Sanger_Sequencing/S2 - clone B9/S2_clone_B9_-_Amplified_by_F6R6_-_Sequenced_by_F6.ab1
- __MACOSX/Source Data/NCP26_Selection_Sanger_Sequencing/S2 - clone B9/._S2_clone_B9_-_Amplified_by_F6R6_-_Sequenced_by_F6.ab1
- Source Data/NCP26_Selection_Sanger_Sequencing/S2 - clone B9/S2_clone_B9_-_Amplified_by_F4R4_-_Sequenced_by_R4.seq
- __MACOSX/Source Data/NCP26_Selection_Sanger_Sequencing/S2 - clone B9/._S2_clone_B9_-_Amplified_by_F4R4_-_Sequenced_by_R4.seq
- Source Data/NCP26_Selection_Sanger_Sequencing/S2 - clone B9/S2_clone_B9_-_Amplified_by_F7R7A_-_Sequenced_by_F7.ab1
- __MACOSX/Source Data/NCP26_Selection_Sanger_Sequencing/S2 - clone B9/._S2_clone_B9_-_Amplified_by_F7R7A_-_Sequenced_by_F7.ab1
- Source Data/NCP26_Selection_Sanger_Sequencing/S3 - clone B2/S3_clone_B2_-_Amplified_by_F3R3_-_Sequenced_by_F3.phd.1
- __MACOSX/Source Data/NCP26_Selection_Sanger_Sequencing/S3 - clone B2/._S3_clone_B2_-_Amplified_by_F3R3_-_Sequenced_by_F3.phd.1
- Source Data/NCP26_Selection_Sanger_Sequencing/S3 - clone B2/S3_clone_B2_-_Amplified_by_F7R7A_-_Sequenced_by_R7A.seq
- __MACOSX/Source Data/NCP26_Selection_Sanger_Sequencing/S3 - clone B2/._S3_clone_B2_-_Amplified_by_F7R7A_-_Sequenced_by_R7A.seq
- Source Data/NCP26_Selection_Sanger_Sequencing/S3 - clone B2/S3_clone_B2_-_Amplified_by_F2R2_-_Sequenced_by_F2.seq
- __MACOSX/Source Data/NCP26_Selection_Sanger_Sequencing/S3 - clone B2/._S3_clone_B2_-_Amplified_by_F2R2_-_Sequenced_by_F2.seq
- Source Data/NCP26_Selection_Sanger_Sequencing/S3 - clone B2/S3_clone_B2_-_Amplified_by_F3R3_-_Sequenced_by_R3.phd.1
- __MACOSX/Source Data/NCP26_Selection_Sanger_Sequencing/S3 - clone B2/._S3_clone_B2_-_Amplified_by_F3R3_-_Sequenced_by_R3.phd.1
- Source Data/NCP26_Selection_Sanger_Sequencing/S3 - clone B2/S3_clone_B2_-_Amplified_by_F2R2_-_Sequenced_by_F2.phd.1
- __MACOSX/Source Data/NCP26_Selection_Sanger_Sequencing/S3 - clone B2/._S3_clone_B2_-_Amplified_by_F2R2_-_Sequenced_by_F2.phd.1
- Source Data/NCP26_Selection_Sanger_Sequencing/S3 - clone B2/S3_clone_B2_-_Amplified_by_F4R4_-_Sequenced_by_F4.phd.1
- __MACOSX/Source Data/NCP26_Selection_Sanger_Sequencing/S3 - clone B2/._S3_clone_B2_-_Amplified_by_F4R4_-_Sequenced_by_F4.phd.1
- Source Data/NCP26_Selection_Sanger_Sequencing/S3 - clone B2/S3_clone_B2_-_Amplified_by_F2R2_-_Sequenced_by_R2.phd.1
- __MACOSX/Source Data/NCP26_Selection_Sanger_Sequencing/S3 - clone B2/._S3_clone_B2_-_Amplified_by_F2R2_-_Sequenced_by_R2.phd.1
- Source Data/NCP26_Selection_Sanger_Sequencing/S3 - clone B2/S3_clone_B2_-_Amplified_by_F4R4_-_Sequenced_by_R4.phd.1
- __MACOSX/Source Data/NCP26_Selection_Sanger_Sequencing/S3 - clone B2/._S3_clone_B2_-_Amplified_by_F4R4_-_Sequenced_by_R4.phd.1
- Source Data/NCP26_Selection_Sanger_Sequencing/S3 - clone B2/S3_clone_B2_-_Amplified_by_F3R3_-_Sequenced_by_R3.seq
- __MACOSX/Source Data/NCP26_Selection_Sanger_Sequencing/S3 - clone B2/._S3_clone_B2_-_Amplified_by_F3R3_-_Sequenced_by_R3.seq
- Source Data/NCP26_Selection_Sanger_Sequencing/S3 - clone B2/S3_clone_B2_-_Amplified_by_F3R3_-_Sequenced_by_F3.seq
- __MACOSX/Source Data/NCP26_Selection_Sanger_Sequencing/S3 - clone B2/._S3_clone_B2_-_Amplified_by_F3R3_-_Sequenced_by_F3.seq
- Source Data/NCP26_Selection_Sanger_Sequencing/S3 - clone B2/S3_clone_B2_-_Amplified_by_F2R2_-_Sequenced_by_R2.seq
- __MACOSX/Source Data/NCP26_Selection_Sanger_Sequencing/S3 - clone B2/._S3_clone_B2_-_Amplified_by_F2R2_-_Sequenced_by_R2.seq
- Source Data/NCP26_Selection_Sanger_Sequencing/S3 - clone B2/S3_clone_B2_-_Amplified_by_F7R7A_-_Sequenced_by_F7.seq
- __MACOSX/Source Data/NCP26_Selection_Sanger_Sequencing/S3 - clone B2/._S3_clone_B2_-_Amplified_by_F7R7A_-_Sequenced_by_F7.seq
- Source Data/NCP26_Selection_Sanger_Sequencing/S3 - clone B2/S3_clone_B2_-_Amplified_by_F6R6_-_Sequenced_by_F6.seq
- __MACOSX/Source Data/NCP26_Selection_Sanger_Sequencing/S3 - clone B2/._S3_clone_B2_-_Amplified_by_F6R6_-_Sequenced_by_F6.seq
- Source Data/NCP26_Selection_Sanger_Sequencing/S3 - clone B2/S3_clone_B2_-_Amplified_by_F4R4_-_Sequenced_by_R4.ab1
- __MACOSX/Source Data/NCP26_Selection_Sanger_Sequencing/S3 - clone B2/._S3_clone_B2_-_Amplified_by_F4R4_-_Sequenced_by_R4.ab1
- Source Data/NCP26_Selection_Sanger_Sequencing/S3 - clone B2/S3_clone_B2_-_Amplified_by_F7R7A_-_Sequenced_by_F7.phd.1
- __MACOSX/Source Data/NCP26_Selection_Sanger_Sequencing/S3 - clone B2/._S3_clone_B2_-_Amplified_by_F7R7A_-_Sequenced_by_F7.phd.1
- Source Data/NCP26_Selection_Sanger_Sequencing/S3 - clone B2/S3_clone_B2_-_Amplified_by_F4R4_-_Sequenced_by_F4.ab1
- __MACOSX/Source Data/NCP26_Selection_Sanger_Sequencing/S3 - clone B2/._S3_clone_B2_-_Amplified_by_F4R4_-_Sequenced_by_F4.ab1
- Source Data/NCP26_Selection_Sanger_Sequencing/S3 - clone B2/S3_clone_B2_-_Amplified_by_F7R7A_-_Sequenced_by_R7A.phd.1
- __MACOSX/Source Data/NCP26_Selection_Sanger_Sequencing/S3 - clone B2/._S3_clone_B2_-_Amplified_by_F7R7A_-_Sequenced_by_R7A.phd.1
- Source Data/NCP26_Selection_Sanger_Sequencing/S3 - clone B2/S3_clone_B2_-_Amplified_by_F6R6_-_Sequenced_by_R6.seq
- __MACOSX/Source Data/NCP26_Selection_Sanger_Sequencing/S3 - clone B2/._S3_clone_B2_-_Amplified_by_F6R6_-_Sequenced_by_R6.seq
- Source Data/NCP26_Selection_Sanger_Sequencing/S3 - clone B2/S3_clone_B2_-_Amplified_by_F4R4_-_Sequenced_by_R4.seq
- __MACOSX/Source Data/NCP26_Selection_Sanger_Sequencing/S3 - clone B2/._S3_clone_B2_-_Amplified_by_F4R4_-_Sequenced_by_R4.seq
- Source Data/NCP26_Selection_Sanger_Sequencing/S3 - clone B2/S3_clone_B2_-_Amplified_by_F6R6_-_Sequenced_by_F6.phd.1
- __MACOSX/Source Data/NCP26_Selection_Sanger_Sequencing/S3 - clone B2/._S3_clone_B2_-_Amplified_by_F6R6_-_Sequenced_by_F6.phd.1
- Source Data/NCP26_Selection_Sanger_Sequencing/S3 - clone B2/S3_clone_B2_-_Amplified_by_F6R6_-_Sequenced_by_R6.phd.1
- __MACOSX/Source Data/NCP26_Selection_Sanger_Sequencing/S3 - clone B2/._S3_clone_B2_-_Amplified_by_F6R6_-_Sequenced_by_R6.phd.1
- Source Data/NCP26_Selection_Sanger_Sequencing/S3 - clone B2/S3_clone_B2_-_Amplified_by_F7R7A_-_Sequenced_by_F7.ab1
- __MACOSX/Source Data/NCP26_Selection_Sanger_Sequencing/S3 - clone B2/._S3_clone_B2_-_Amplified_by_F7R7A_-_Sequenced_by_F7.ab1
- Source Data/NCP26_Selection_Sanger_Sequencing/S3 - clone B2/S3_clone_B2_-_Amplified_by_F6R6_-_Sequenced_by_F6.ab1
- __MACOSX/Source Data/NCP26_Selection_Sanger_Sequencing/S3 - clone B2/._S3_clone_B2_-_Amplified_by_F6R6_-_Sequenced_by_F6.ab1
- Source Data/NCP26_Selection_Sanger_Sequencing/S3 - clone B2/S3_clone_B2_-_Amplified_by_F6R6_-_Sequenced_by_R6.ab1
- __MACOSX/Source Data/NCP26_Selection_Sanger_Sequencing/S3 - clone B2/._S3_clone_B2_-_Amplified_by_F6R6_-_Sequenced_by_R6.ab1
- Source Data/NCP26_Selection_Sanger_Sequencing/S3 - clone B2/S3_clone_B2_-_Amplified_by_F4R4_-_Sequenced_by_F4.seq
- __MACOSX/Source Data/NCP26_Selection_Sanger_Sequencing/S3 - clone B2/._S3_clone_B2_-_Amplified_by_F4R4_-_Sequenced_by_F4.seq
- Source Data/NCP26_Selection_Sanger_Sequencing/S3 - clone B2/S3_clone_B2_-_Amplified_by_F3R3_-_Sequenced_by_R3.ab1
- __MACOSX/Source Data/NCP26_Selection_Sanger_Sequencing/S3 - clone B2/._S3_clone_B2_-_Amplified_by_F3R3_-_Sequenced_by_R3.ab1
- Source Data/NCP26_Selection_Sanger_Sequencing/S3 - clone B2/S3_clone_B2_-_Amplified_by_F7R7A_-_Sequenced_by_R7A.ab1
- __MACOSX/Source Data/NCP26_Selection_Sanger_Sequencing/S3 - clone B2/._S3_clone_B2_-_Amplified_by_F7R7A_-_Sequenced_by_R7A.ab1
- Source Data/NCP26_Selection_Sanger_Sequencing/S3 - clone B2/S3_clone_B2_-_Amplified_by_F2R2_-_Sequenced_by_F2.ab1
- __MACOSX/Source Data/NCP26_Selection_Sanger_Sequencing/S3 - clone B2/._S3_clone_B2_-_Amplified_by_F2R2_-_Sequenced_by_F2.ab1
- Source Data/NCP26_Selection_Sanger_Sequencing/S3 - clone B2/S3_clone_B2_-_Amplified_by_F2R2_-_Sequenced_by_R2.ab1
- __MACOSX/Source Data/NCP26_Selection_Sanger_Sequencing/S3 - clone B2/._S3_clone_B2_-_Amplified_by_F2R2_-_Sequenced_by_R2.ab1
- Source Data/NCP26_Selection_Sanger_Sequencing/S3 - clone B2/S3_clone_B2_-_Amplified_by_F3R3_-_Sequenced_by_F3.ab1
- __MACOSX/Source Data/NCP26_Selection_Sanger_Sequencing/S3 - clone B2/._S3_clone_B2_-_Amplified_by_F3R3_-_Sequenced_by_F3.ab1
- Source Data/NCP26_Selection_Sanger_Sequencing/S3 - clone B3/S3_clone_B3_-_Amplified_by_F3R3_-_Sequenced_by_R3.seq
- __MACOSX/Source Data/NCP26_Selection_Sanger_Sequencing/S3 - clone B3/._S3_clone_B3_-_Amplified_by_F3R3_-_Sequenced_by_R3.seq
- Source Data/NCP26_Selection_Sanger_Sequencing/S3 - clone B3/S3_clone_B3_-_Amplified_by_F7R7A_-_Sequenced_by_F7.seq
- __MACOSX/Source Data/NCP26_Selection_Sanger_Sequencing/S3 - clone B3/._S3_clone_B3_-_Amplified_by_F7R7A_-_Sequenced_by_F7.seq
- Source Data/NCP26_Selection_Sanger_Sequencing/S3 - clone B3/S3_clone_B3_-_Amplified_by_F2R2_-_Sequenced_by_F2.seq
- __MACOSX/Source Data/NCP26_Selection_Sanger_Sequencing/S3 - clone B3/._S3_clone_B3_-_Amplified_by_F2R2_-_Sequenced_by_F2.seq
- Source Data/NCP26_Selection_Sanger_Sequencing/S3 - clone B3/S3_clone_B3_-_Amplified_by_F2R2_-_Sequenced_by_R2.seq
- __MACOSX/Source Data/NCP26_Selection_Sanger_Sequencing/S3 - clone B3/._S3_clone_B3_-_Amplified_by_F2R2_-_Sequenced_by_R2.seq
- Source Data/NCP26_Selection_Sanger_Sequencing/S3 - clone B3/.DS_Store
- __MACOSX/Source Data/NCP26_Selection_Sanger_Sequencing/S3 - clone B3/._.DS_Store
- Source Data/NCP26_Selection_Sanger_Sequencing/S3 - clone B3/S3_clone_B3_-_Amplified_by_F6R6_-_Sequenced_by_F6.phd.1
- __MACOSX/Source Data/NCP26_Selection_Sanger_Sequencing/S3 - clone B3/._S3_clone_B3_-_Amplified_by_F6R6_-_Sequenced_by_F6.phd.1
- Source Data/NCP26_Selection_Sanger_Sequencing/S3 - clone B3/S3_clone_B3_-_Amplified_by_F3R3_-_Sequenced_by_F3.seq
- __MACOSX/Source Data/NCP26_Selection_Sanger_Sequencing/S3 - clone B3/._S3_clone_B3_-_Amplified_by_F3R3_-_Sequenced_by_F3.seq
- Source Data/NCP26_Selection_Sanger_Sequencing/S3 - clone B3/S3_clone_B3_-_Amplified_by_F6R6_-_Sequenced_by_R6.phd.1
- __MACOSX/Source Data/NCP26_Selection_Sanger_Sequencing/S3 - clone B3/._S3_clone_B3_-_Amplified_by_F6R6_-_Sequenced_by_R6.phd.1
- Source Data/NCP26_Selection_Sanger_Sequencing/S3 - clone B3/S3_clone_B3_-_Amplified_by_F4R4_-_Sequenced_by_R4.ab1
- __MACOSX/Source Data/NCP26_Selection_Sanger_Sequencing/S3 - clone B3/._S3_clone_B3_-_Amplified_by_F4R4_-_Sequenced_by_R4.ab1
- Source Data/NCP26_Selection_Sanger_Sequencing/S3 - clone B3/S3_clone_B3_-_Amplified_by_F7R7A_-_Sequenced_by_R7A.phd.1
- __MACOSX/Source Data/NCP26_Selection_Sanger_Sequencing/S3 - clone B3/._S3_clone_B3_-_Amplified_by_F7R7A_-_Sequenced_by_R7A.phd.1
- Source Data/NCP26_Selection_Sanger_Sequencing/S3 - clone B3/S3_clone_B3_-_Amplified_by_F6R6_-_Sequenced_by_F6.seq
- __MACOSX/Source Data/NCP26_Selection_Sanger_Sequencing/S3 - clone B3/._S3_clone_B3_-_Amplified_by_F6R6_-_Sequenced_by_F6.seq
- Source Data/NCP26_Selection_Sanger_Sequencing/S3 - clone B3/S3_clone_B3_-_Amplified_by_F5R5_-_Sequenced_by_F5.ab1
- __MACOSX/Source Data/NCP26_Selection_Sanger_Sequencing/S3 - clone B3/._S3_clone_B3_-_Amplified_by_F5R5_-_Sequenced_by_F5.ab1
- Source Data/NCP26_Selection_Sanger_Sequencing/S3 - clone B3/S3_clone_B3_-_Amplified_by_F6R6_-_Sequenced_by_R6.seq
- __MACOSX/Source Data/NCP26_Selection_Sanger_Sequencing/S3 - clone B3/._S3_clone_B3_-_Amplified_by_F6R6_-_Sequenced_by_R6.seq
- Source Data/NCP26_Selection_Sanger_Sequencing/S3 - clone B3/S3_clone_B3_-_Amplified_by_F5R5_-_Sequenced_by_R5.ab1
- __MACOSX/Source Data/NCP26_Selection_Sanger_Sequencing/S3 - clone B3/._S3_clone_B3_-_Amplified_by_F5R5_-_Sequenced_by_R5.ab1
- Source Data/NCP26_Selection_Sanger_Sequencing/S3 - clone B3/S3_clone_B3_-_Amplified_by_F7R7A_-_Sequenced_by_R7A.ab1
- __MACOSX/Source Data/NCP26_Selection_Sanger_Sequencing/S3 - clone B3/._S3_clone_B3_-_Amplified_by_F7R7A_-_Sequenced_by_R7A.ab1
- Source Data/NCP26_Selection_Sanger_Sequencing/S3 - clone B3/S3_clone_B3_-_Amplified_by_F4R4_-_Sequenced_by_F4.ab1
- __MACOSX/Source Data/NCP26_Selection_Sanger_Sequencing/S3 - clone B3/._S3_clone_B3_-_Amplified_by_F4R4_-_Sequenced_by_F4.ab1
- Source Data/NCP26_Selection_Sanger_Sequencing/S3 - clone B3/S3_clone_B3_-_Amplified_by_F6R6_-_Sequenced_by_F6.ab1
- __MACOSX/Source Data/NCP26_Selection_Sanger_Sequencing/S3 - clone B3/._S3_clone_B3_-_Amplified_by_F6R6_-_Sequenced_by_F6.ab1
- Source Data/NCP26_Selection_Sanger_Sequencing/S3 - clone B3/S3_clone_B3_-_Amplified_by_F7R7A_-_Sequenced_by_F7.phd.1
- __MACOSX/Source Data/NCP26_Selection_Sanger_Sequencing/S3 - clone B3/._S3_clone_B3_-_Amplified_by_F7R7A_-_Sequenced_by_F7.phd.1
- Source Data/NCP26_Selection_Sanger_Sequencing/S3 - clone B3/S3_clone_B3_-_Amplified_by_F5R5_-_Sequenced_by_F5.seq
- __MACOSX/Source Data/NCP26_Selection_Sanger_Sequencing/S3 - clone B3/._S3_clone_B3_-_Amplified_by_F5R5_-_Sequenced_by_F5.seq
- Source Data/NCP26_Selection_Sanger_Sequencing/S3 - clone B3/S3_clone_B3_-_Amplified_by_F4R4_-_Sequenced_by_R4.seq
- __MACOSX/Source Data/NCP26_Selection_Sanger_Sequencing/S3 - clone B3/._S3_clone_B3_-_Amplified_by_F4R4_-_Sequenced_by_R4.seq
- Source Data/NCP26_Selection_Sanger_Sequencing/S3 - clone B3/S3_clone_B3_-_Amplified_by_F2R2_-_Sequenced_by_F2.phd.1
- __MACOSX/Source Data/NCP26_Selection_Sanger_Sequencing/S3 - clone B3/._S3_clone_B3_-_Amplified_by_F2R2_-_Sequenced_by_F2.phd.1
- Source Data/NCP26_Selection_Sanger_Sequencing/S3 - clone B3/S3_clone_B3_-_Amplified_by_F4R4_-_Sequenced_by_F4.phd.1
- __MACOSX/Source Data/NCP26_Selection_Sanger_Sequencing/S3 - clone B3/._S3_clone_B3_-_Amplified_by_F4R4_-_Sequenced_by_F4.phd.1
- Source Data/NCP26_Selection_Sanger_Sequencing/S3 - clone B3/S3_clone_B3_-_Amplified_by_F2R2_-_Sequenced_by_R2.phd.1
- __MACOSX/Source Data/NCP26_Selection_Sanger_Sequencing/S3 - clone B3/._S3_clone_B3_-_Amplified_by_F2R2_-_Sequenced_by_R2.phd.1
- Source Data/NCP26_Selection_Sanger_Sequencing/S3 - clone B3/S3_clone_B3_-_Amplified_by_F4R4_-_Sequenced_by_F4.seq
- __MACOSX/Source Data/NCP26_Selection_Sanger_Sequencing/S3 - clone B3/._S3_clone_B3_-_Amplified_by_F4R4_-_Sequenced_by_F4.seq
- Source Data/NCP26_Selection_Sanger_Sequencing/S3 - clone B3/S3_clone_B3_-_Amplified_by_F4R4_-_Sequenced_by_R4.phd.1
- __MACOSX/Source Data/NCP26_Selection_Sanger_Sequencing/S3 - clone B3/._S3_clone_B3_-_Amplified_by_F4R4_-_Sequenced_by_R4.phd.1
- Source Data/NCP26_Selection_Sanger_Sequencing/S3 - clone B3/S3_clone_B3_-_Amplified_by_F3R3_-_Sequenced_by_F3.phd.1
- __MACOSX/Source Data/NCP26_Selection_Sanger_Sequencing/S3 - clone B3/._S3_clone_B3_-_Amplified_by_F3R3_-_Sequenced_by_F3.phd.1
- Source Data/NCP26_Selection_Sanger_Sequencing/S3 - clone B3/S3_clone_B3_-_Amplified_by_F6R6_-_Sequenced_by_R6.ab1
- __MACOSX/Source Data/NCP26_Selection_Sanger_Sequencing/S3 - clone B3/._S3_clone_B3_-_Amplified_by_F6R6_-_Sequenced_by_R6.ab1
- Source Data/NCP26_Selection_Sanger_Sequencing/S3 - clone B3/S3_clone_B3_-_Amplified_by_F5R5_-_Sequenced_by_F5.phd.1
- __MACOSX/Source Data/NCP26_Selection_Sanger_Sequencing/S3 - clone B3/._S3_clone_B3_-_Amplified_by_F5R5_-_Sequenced_by_F5.phd.1
- Source Data/NCP26_Selection_Sanger_Sequencing/S3 - clone B3/S3_clone_B3_-_Amplified_by_F5R5_-_Sequenced_by_R5.seq
- __MACOSX/Source Data/NCP26_Selection_Sanger_Sequencing/S3 - clone B3/._S3_clone_B3_-_Amplified_by_F5R5_-_Sequenced_by_R5.seq
- Source Data/NCP26_Selection_Sanger_Sequencing/S3 - clone B3/S3_clone_B3_-_Amplified_by_F3R3_-_Sequenced_by_R3.phd.1
- __MACOSX/Source Data/NCP26_Selection_Sanger_Sequencing/S3 - clone B3/._S3_clone_B3_-_Amplified_by_F3R3_-_Sequenced_by_R3.phd.1
- Source Data/NCP26_Selection_Sanger_Sequencing/S3 - clone B3/S3_clone_B3_-_Amplified_by_F7R7A_-_Sequenced_by_R7A.seq
- __MACOSX/Source Data/NCP26_Selection_Sanger_Sequencing/S3 - clone B3/._S3_clone_B3_-_Amplified_by_F7R7A_-_Sequenced_by_R7A.seq
- Source Data/NCP26_Selection_Sanger_Sequencing/S3 - clone B3/S3_clone_B3_-_Amplified_by_F5R5_-_Sequenced_by_R5.phd.1
- __MACOSX/Source Data/NCP26_Selection_Sanger_Sequencing/S3 - clone B3/._S3_clone_B3_-_Amplified_by_F5R5_-_Sequenced_by_R5.phd.1
- Source Data/NCP26_Selection_Sanger_Sequencing/S3 - clone B3/S3_clone_B3_-_Amplified_by_F2R2_-_Sequenced_by_F2.ab1
- __MACOSX/Source Data/NCP26_Selection_Sanger_Sequencing/S3 - clone B3/._S3_clone_B3_-_Amplified_by_F2R2_-_Sequenced_by_F2.ab1
- Source Data/NCP26_Selection_Sanger_Sequencing/S3 - clone B3/S3_clone_B3_-_Amplified_by_F3R3_-_Sequenced_by_R3.ab1
- __MACOSX/Source Data/NCP26_Selection_Sanger_Sequencing/S3 - clone B3/._S3_clone_B3_-_Amplified_by_F3R3_-_Sequenced_by_R3.ab1
- Source Data/NCP26_Selection_Sanger_Sequencing/S3 - clone B3/S3_clone_B3_-_Amplified_by_F7R7A_-_Sequenced_by_F7.ab1
- __MACOSX/Source Data/NCP26_Selection_Sanger_Sequencing/S3 - clone B3/._S3_clone_B3_-_Amplified_by_F7R7A_-_Sequenced_by_F7.ab1
- Source Data/NCP26_Selection_Sanger_Sequencing/S3 - clone B3/S3_clone_B3_-_Amplified_by_F3R3_-_Sequenced_by_F3.ab1
- __MACOSX/Source Data/NCP26_Selection_Sanger_Sequencing/S3 - clone B3/._S3_clone_B3_-_Amplified_by_F3R3_-_Sequenced_by_F3.ab1
- Source Data/NCP26_Selection_Sanger_Sequencing/S3 - clone B3/S3_clone_B3_-_Amplified_by_F2R2_-_Sequenced_by_R2.ab1
- __MACOSX/Source Data/NCP26_Selection_Sanger_Sequencing/S3 - clone B3/._S3_clone_B3_-_Amplified_by_F2R2_-_Sequenced_by_R2.ab1
- Source Data/NCP26_Selection_Sanger_Sequencing/S2 - clone C5/S2_clone_C5_-_Amplified_by_F2R2_-_Sequenced_by_R2.ab1
- __MACOSX/Source Data/NCP26_Selection_Sanger_Sequencing/S2 - clone C5/._S2_clone_C5_-_Amplified_by_F2R2_-_Sequenced_by_R2.ab1
- Source Data/NCP26_Selection_Sanger_Sequencing/S2 - clone C5/S2_clone_C5_-_Amplified_by_F3R3_-_Sequenced_by_F3.ab1
- __MACOSX/Source Data/NCP26_Selection_Sanger_Sequencing/S2 - clone C5/._S2_clone_C5_-_Amplified_by_F3R3_-_Sequenced_by_F3.ab1
- Source Data/NCP26_Selection_Sanger_Sequencing/S2 - clone C5/.DS_Store
- __MACOSX/Source Data/NCP26_Selection_Sanger_Sequencing/S2 - clone C5/._.DS_Store
- Source Data/NCP26_Selection_Sanger_Sequencing/S2 - clone C5/S2_clone_C5_-_Amplified_by_F3R3_-_Sequenced_by_R3.ab1
- __MACOSX/Source Data/NCP26_Selection_Sanger_Sequencing/S2 - clone C5/._S2_clone_C5_-_Amplified_by_F3R3_-_Sequenced_by_R3.ab1
- Source Data/NCP26_Selection_Sanger_Sequencing/S2 - clone C5/S2_clone_C5_-_Amplified_by_F7R7A_-_Sequenced_by_R7A.ab1
- __MACOSX/Source Data/NCP26_Selection_Sanger_Sequencing/S2 - clone C5/._S2_clone_C5_-_Amplified_by_F7R7A_-_Sequenced_by_R7A.ab1
- Source Data/NCP26_Selection_Sanger_Sequencing/S2 - clone C5/S2_clone_C5_-_Amplified_by_F2R2_-_Sequenced_by_F2.ab1
- __MACOSX/Source Data/NCP26_Selection_Sanger_Sequencing/S2 - clone C5/._S2_clone_C5_-_Amplified_by_F2R2_-_Sequenced_by_F2.ab1
- Source Data/NCP26_Selection_Sanger_Sequencing/S2 - clone C5/S2_clone_C5_-_Amplified_by_F7R7A_-_Sequenced_by_R7A.phd.1
- __MACOSX/Source Data/NCP26_Selection_Sanger_Sequencing/S2 - clone C5/._S2_clone_C5_-_Amplified_by_F7R7A_-_Sequenced_by_R7A.phd.1
- Source Data/NCP26_Selection_Sanger_Sequencing/S2 - clone C5/S2_clone_C5_-_Amplified_by_F5R5_-_Sequenced_by_R5.seq
- __MACOSX/Source Data/NCP26_Selection_Sanger_Sequencing/S2 - clone C5/._S2_clone_C5_-_Amplified_by_F5R5_-_Sequenced_by_R5.seq
- Source Data/NCP26_Selection_Sanger_Sequencing/S2 - clone C5/S2_clone_C5_-_Amplified_by_F6R6_-_Sequenced_by_R6.ab1
- __MACOSX/Source Data/NCP26_Selection_Sanger_Sequencing/S2 - clone C5/._S2_clone_C5_-_Amplified_by_F6R6_-_Sequenced_by_R6.ab1
- Source Data/NCP26_Selection_Sanger_Sequencing/S2 - clone C5/S2_clone_C5_-_Amplified_by_F7R7A_-_Sequenced_by_F7.seq
- __MACOSX/Source Data/NCP26_Selection_Sanger_Sequencing/S2 - clone C5/._S2_clone_C5_-_Amplified_by_F7R7A_-_Sequenced_by_F7.seq
- Source Data/NCP26_Selection_Sanger_Sequencing/S2 - clone C5/S2_clone_C5_-_Amplified_by_F4R4_-_Sequenced_by_F4.seq
- __MACOSX/Source Data/NCP26_Selection_Sanger_Sequencing/S2 - clone C5/._S2_clone_C5_-_Amplified_by_F4R4_-_Sequenced_by_F4.seq
- Source Data/NCP26_Selection_Sanger_Sequencing/S2 - clone C5/S2_clone_C5_-_Amplified_by_F4R4_-_Sequenced_by_R4.seq
- __MACOSX/Source Data/NCP26_Selection_Sanger_Sequencing/S2 - clone C5/._S2_clone_C5_-_Amplified_by_F4R4_-_Sequenced_by_R4.seq
- Source Data/NCP26_Selection_Sanger_Sequencing/S2 - clone C5/S2_clone_C5_-_Amplified_by_F5R5_-_Sequenced_by_F5.seq
- __MACOSX/Source Data/NCP26_Selection_Sanger_Sequencing/S2 - clone C5/._S2_clone_C5_-_Amplified_by_F5R5_-_Sequenced_by_F5.seq
- Source Data/NCP26_Selection_Sanger_Sequencing/S2 - clone C5/S2_clone_C5_-_Amplified_by_F6R6_-_Sequenced_by_F6.phd.1
- __MACOSX/Source Data/NCP26_Selection_Sanger_Sequencing/S2 - clone C5/._S2_clone_C5_-_Amplified_by_F6R6_-_Sequenced_by_F6.phd.1
- Source Data/NCP26_Selection_Sanger_Sequencing/S2 - clone C5/S2_clone_C5_-_Amplified_by_F6R6_-_Sequenced_by_F6.ab1
- __MACOSX/Source Data/NCP26_Selection_Sanger_Sequencing/S2 - clone C5/._S2_clone_C5_-_Amplified_by_F6R6_-_Sequenced_by_F6.ab1
- Source Data/NCP26_Selection_Sanger_Sequencing/S2 - clone C5/S2_clone_C5_-_Amplified_by_F6R6_-_Sequenced_by_R6.phd.1
- __MACOSX/Source Data/NCP26_Selection_Sanger_Sequencing/S2 - clone C5/._S2_clone_C5_-_Amplified_by_F6R6_-_Sequenced_by_R6.phd.1
- Source Data/NCP26_Selection_Sanger_Sequencing/S2 - clone C5/S2_clone_C5_-_Amplified_by_F4R4_-_Sequenced_by_F4.ab1
- __MACOSX/Source Data/NCP26_Selection_Sanger_Sequencing/S2 - clone C5/._S2_clone_C5_-_Amplified_by_F4R4_-_Sequenced_by_F4.ab1
- Source Data/NCP26_Selection_Sanger_Sequencing/S2 - clone C5/S2_clone_C5_-_Amplified_by_F5R5_-_Sequenced_by_R5.ab1
- __MACOSX/Source Data/NCP26_Selection_Sanger_Sequencing/S2 - clone C5/._S2_clone_C5_-_Amplified_by_F5R5_-_Sequenced_by_R5.ab1
- Source Data/NCP26_Selection_Sanger_Sequencing/S2 - clone C5/S2_clone_C5_-_Amplified_by_F7R7A_-_Sequenced_by_F7.ab1
- __MACOSX/Source Data/NCP26_Selection_Sanger_Sequencing/S2 - clone C5/._S2_clone_C5_-_Amplified_by_F7R7A_-_Sequenced_by_F7.ab1
- Source Data/NCP26_Selection_Sanger_Sequencing/S2 - clone C5/S2_clone_C5_-_Amplified_by_F6R6_-_Sequenced_by_R6.seq
- __MACOSX/Source Data/NCP26_Selection_Sanger_Sequencing/S2 - clone C5/._S2_clone_C5_-_Amplified_by_F6R6_-_Sequenced_by_R6.seq
- Source Data/NCP26_Selection_Sanger_Sequencing/S2 - clone C5/S2_clone_C5_-_Amplified_by_F5R5_-_Sequenced_by_F5.ab1
- __MACOSX/Source Data/NCP26_Selection_Sanger_Sequencing/S2 - clone C5/._S2_clone_C5_-_Amplified_by_F5R5_-_Sequenced_by_F5.ab1
- Source Data/NCP26_Selection_Sanger_Sequencing/S2 - clone C5/S2_clone_C5_-_Amplified_by_F6R6_-_Sequenced_by_F6.seq
- __MACOSX/Source Data/NCP26_Selection_Sanger_Sequencing/S2 - clone C5/._S2_clone_C5_-_Amplified_by_F6R6_-_Sequenced_by_F6.seq
- Source Data/NCP26_Selection_Sanger_Sequencing/S2 - clone C5/S2_clone_C5_-_Amplified_by_F4R4_-_Sequenced_by_R4.ab1
- __MACOSX/Source Data/NCP26_Selection_Sanger_Sequencing/S2 - clone C5/._S2_clone_C5_-_Amplified_by_F4R4_-_Sequenced_by_R4.ab1
- Source Data/NCP26_Selection_Sanger_Sequencing/S2 - clone C5/S2_clone_C5_-_Amplified_by_F3R3_-_Sequenced_by_F3.seq
- __MACOSX/Source Data/NCP26_Selection_Sanger_Sequencing/S2 - clone C5/._S2_clone_C5_-_Amplified_by_F3R3_-_Sequenced_by_F3.seq
- Source Data/NCP26_Selection_Sanger_Sequencing/S2 - clone C5/S2_clone_C5_-_Amplified_by_F7R7A_-_Sequenced_by_F7.phd.1
- __MACOSX/Source Data/NCP26_Selection_Sanger_Sequencing/S2 - clone C5/._S2_clone_C5_-_Amplified_by_F7R7A_-_Sequenced_by_F7.phd.1
- Source Data/NCP26_Selection_Sanger_Sequencing/S2 - clone C5/S2_clone_C5_-_Amplified_by_F2R2_-_Sequenced_by_R2.seq
- __MACOSX/Source Data/NCP26_Selection_Sanger_Sequencing/S2 - clone C5/._S2_clone_C5_-_Amplified_by_F2R2_-_Sequenced_by_R2.seq
- Source Data/NCP26_Selection_Sanger_Sequencing/S2 - clone C5/S2_clone_C5_-_Amplified_by_F2R2_-_Sequenced_by_F2.phd.1
- __MACOSX/Source Data/NCP26_Selection_Sanger_Sequencing/S2 - clone C5/._S2_clone_C5_-_Amplified_by_F2R2_-_Sequenced_by_F2.phd.1
- Source Data/NCP26_Selection_Sanger_Sequencing/S2 - clone C5/S2_clone_C5_-_Amplified_by_F4R4_-_Sequenced_by_F4.phd.1
- __MACOSX/Source Data/NCP26_Selection_Sanger_Sequencing/S2 - clone C5/._S2_clone_C5_-_Amplified_by_F4R4_-_Sequenced_by_F4.phd.1
- Source Data/NCP26_Selection_Sanger_Sequencing/S2 - clone C5/S2_clone_C5_-_Amplified_by_F2R2_-_Sequenced_by_F2.seq
- __MACOSX/Source Data/NCP26_Selection_Sanger_Sequencing/S2 - clone C5/._S2_clone_C5_-_Amplified_by_F2R2_-_Sequenced_by_F2.seq
- Source Data/NCP26_Selection_Sanger_Sequencing/S2 - clone C5/S2_clone_C5_-_Amplified_by_F2R2_-_Sequenced_by_R2.phd.1
- __MACOSX/Source Data/NCP26_Selection_Sanger_Sequencing/S2 - clone C5/._S2_clone_C5_-_Amplified_by_F2R2_-_Sequenced_by_R2.phd.1
- Source Data/NCP26_Selection_Sanger_Sequencing/S2 - clone C5/S2_clone_C5_-_Amplified_by_F4R4_-_Sequenced_by_R4.phd.1
- __MACOSX/Source Data/NCP26_Selection_Sanger_Sequencing/S2 - clone C5/._S2_clone_C5_-_Amplified_by_F4R4_-_Sequenced_by_R4.phd.1
- Source Data/NCP26_Selection_Sanger_Sequencing/S2 - clone C5/S2_clone_C5_-_Amplified_by_F3R3_-_Sequenced_by_F3.phd.1
- __MACOSX/Source Data/NCP26_Selection_Sanger_Sequencing/S2 - clone C5/._S2_clone_C5_-_Amplified_by_F3R3_-_Sequenced_by_F3.phd.1
[truncated: 232 more entries]
