# Supplementary material for: Elucidating the path to Plasmodium prolyl-tRNA synthetase inhibitors that overcome halofuginone resistance
Source: Nat Commun. 2022 Aug 25;13:4976. doi: 10.1038/s41467-022-32630-4 (PMC9403976; doi:10.1038/s41467-022-32630-4)
Supplement: Supplementary file 4 — Source Data [file 41467_2022_32630_MOESM4_ESM.zip › Source Data/NCP26_Selection_Sanger_Sequencing/S2 - clone B9/S2_clone_B9_-_Amplified_by_F7R7A_-_Sequenced_by_F7.phd.1]

BEGIN_SEQUENCE MAT-10-121_-_NCP26_Selection_2of3_-_6th_cycle_-_clone_B9_-_F7R7A-MAT-PfcPRS-F7_G06

BEGIN_COMMENT

CHROMAT_FILE: MAT-10-121_-_NCP26_Selection_2of3_-_6th_cycle_-_clone_B9_-_F7R7A-MAT-PfcPRS-F7_G06.ab1
BASECALLER_VERSION: KB 1.4.0
TRACE_PROCESSOR_VERSION: KB 1.4.0
QUALITY_LEVELS: 99
TIME: Wed Sep 30 10:48:28 2020
TRACE_ARRAY_MIN_INDEX: 0
TRACE_ARRAY_MAX_INDEX: 6010
TRIM: -1 -1 -1.000000e+000
TRACE_PEAK_AREA_RATIO: -1.000000e+000
CHEM: term
DYE: big

END_COMMENT

BEGIN_DNA
N 4 3
N 1 18
N 1 23
N 5 46
N 5 69
N 4 95
N 5 110
N 8 120
N 5 128
N 6 152
N 7 160
C 12 177
N 9 188
T 29 206
C 10 222
N 8 229
T 42 242
T 47 258
G 49 274
G 49 293
G 39 308
A 49 325
T 13 339
T 39 351
A 37 362
A 33 371
G 22 387
A 58 399
G 58 412
G 30 427
T 17 435
A 27 447
T 21 455
T 58 469
C 58 483
C 58 495
C 30 506
A 22 515
T 58 528
A 58 539
A 58 552
G 54 566
A 62 579
A 20 589
T 22 598
A 47 610
G 54 625
A 62 637
A 62 648
G 37 661
T 47 671
T 54 683
G 62 698
G 54 712
A 47 724
C 31 734
C 62 745
T 62 758
A 62 769
A 62 781
A 62 792
G 62 805
A 47 817
T 26 826
T 62 838
T 62 850
A 62 861
C 59 872
A 44 881
A 62 893
A 62 905
A 62 917
T 62 928
A 62 939
A 62 951
T 62 963
T 62 976
C 62 989
T 62 1001
T 62 1014
G 62 1028
T 62 1040
G 59 1053
T 62 1064
T 59 1076
A 62 1087
T 59 1097
T 62 1110
G 59 1123
T 62 1135
T 59 1147
A 59 1158
G 62 1171
A 62 1183
A 62 1194
G 62 1206
A 62 1218
G 62 1230
A 59 1242
T 43 1251
A 62 1262
A 62 1274
T 62 1284
A 62 1296
A 62 1308
C 62 1320
G 62 1333
A 62 1345
A 62 1357
A 62 1369
A 62 1380
A 62 1391
T 59 1402
G 59 1415
T 62 1426
A 62 1437
A 62 1449
T 59 1460
G 59 1474
T 62 1486
C 59 1498
A 62 1508
A 62 1520
A 62 1531
A 62 1543
A 62 1555
A 62 1566
G 62 1579
A 62 1591
A 62 1602
T 62 1612
C 62 1624
C 62 1637
G 62 1650
T 62 1662
A 62 1674
T 62 1685
T 59 1698
A 62 1709
T 62 1720
T 54 1733
A 59 1744
G 62 1757
A 62 1769
A 62 1781
A 62 1792
C 62 1803
A 62 1814
C 62 1825
A 62 1836
A 62 1848
C 62 1861
A 62 1872
A 62 1883
A 62 1896
T 62 1908
G 62 1920
C 62 1932
T 62 1946
T 62 1958
G 62 1970
T 62 1983
T 62 1996
G 62 2008
A 62 2020
T 62 2031
A 62 2042
T 62 2053
T 62 2066
C 62 2078
A 59 2088
T 62 2101
A 62 2112
A 62 2124
A 62 2136
A 62 2148
A 62 2160
C 62 2171
C 62 2183
T 62 2196
C 62 2208
T 62 2222
T 62 2234
C 62 2246
T 62 2259
T 62 2271
A 62 2281
A 62 2292
A 62 2304
A 62 2315
G 62 2328
C 62 2339
A 62 2350
A 62 2362
A 62 2374
G 62 2386
A 62 2399
A 62 2410
A 62 2422
A 62 2433
A 62 2445
A 62 2456
T 62 2467
T 62 2480
A 54 2491
G 62 2504
A 62 2517
C 62 2528
G 62 2541
A 62 2553
T 62 2565
T 62 2577
C 62 2589
A 62 2600
A 62 2611
T 62 2624
T 62 2636
G 62 2649
T 62 2661
T 62 2674
C 62 2686
A 62 2696
A 62 2707
G 62 2720
T 62 2733
T 62 2745
A 62 2756
C 59 2767
G 62 2780
A 62 2792
G 62 2804
T 62 2817
T 62 2829
T 62 2841
T 62 2853
A 59 2864
G 62 2877
T 62 2889
G 62 2901
A 62 2914
A 62 2925
G 62 2937
T 62 2949
C 62 2960
A 62 2972
T 62 2983
G 62 2996
A 62 3009
A 62 3020
T 62 3032
G 62 3044
C 62 3056
A 62 3067
T 62 3079
T 62 3092
A 62 3103
A 62 3115
A 62 3127
T 62 3139
A 62 3150
A 62 3162
A 62 3174
A 62 3186
A 62 3198
G 62 3210
A 62 3222
A 62 3234
A 62 3245
A 62 3257
T 59 3268
G 62 3281
G 62 3293
T 62 3305
A 62 3317
C 62 3328
T 62 3341
T 62 3353
G 62 3366
C 62 3378
A 62 3389
C 62 3401
C 62 3413
A 62 3424
T 62 3437
G 62 3448
G 62 3461
T 62 3475
G 62 3487
T 62 3499
G 62 3511
A 62 3524
A 62 3535
G 62 3547
A 59 3560
T 62 3570
A 62 3582
T 62 3593
T 62 3605
G 62 3618
C 62 3630
A 62 3641
A 62 3653
C 62 3665
A 62 3676
G 62 3689
A 62 3702
A 62 3714
G 62 3726
A 62 3739
A 62 3750
G 62 3762
A 62 3774
A 62 3786
A 62 3798
T 62 3808
T 62 3820
A 62 3832
A 62 3844
A 62 3856
A 62 3867
A 62 3879
A 62 3891
G 62 3904
A 62 3916
A 62 3927
A 62 3939
C 62 3950
T 62 3962
C 62 3975
A 62 3986
A 62 3998
A 62 4010
G 62 4022
A 59 4035
T 62 4045
T 62 4058
A 62 4069
T 62 4080
C 62 4093
A 62 4104
T 62 4116
T 62 4129
A 62 4141
A 62 4153
A 62 4164
C 62 4176
C 62 4189
A 62 4200
A 62 4212
A 62 4224
C 62 4236
A 62 4247
A 62 4259
A 62 4271
C 62 4283
A 62 4295
G 62 4307
T 62 4320
G 62 4332
A 62 4345
A 62 4357
A 62 4369
C 62 4380
G 62 4393
A 62 4405
C 62 4416
A 62 4428
T 62 4440
T 62 4453
A 62 4464
T 62 4476
C 62 4489
T 62 4501
G 62 4514
G 62 4527
T 62 4539
G 62 4551
C 62 4563
T 62 4576
A 62 4587
T 62 4598
G 62 4610
A 62 4623
A 49 4635
A 62 4647
C 62 4658
C 62 4670
T 62 4683
T 62 4696
T 62 4709
A 62 4720
T 62 4731
G 62 4744
T 62 4756
A 62 4767
T 62 4779
C 62 4791
C 62 4803
C 62 4815
G 62 4828
T 62 4841
T 62 4854
A 62 4865
G 62 4877
A 62 4890
T 62 4901
C 62 4913
A 62 4924
A 62 4936
C 62 4948
C 62 4960
A 62 4971
C 62 4983
C 62 4996
T 62 5009
A 62 5021
T 62 5033
G 62 5045
C 62 5058
C 62 5070
A 62 5081
C 62 5093
C 62 5105
A 62 5116
A 62 5128
A 62 5140
T 62 5152
A 62 5164
T 62 5176
G 62 5189
A 62 5201
A 62 5213
A 62 5225
T 62 5237
G 62 5249
T 62 5261
T 62 5274
T 62 5286
C 62 5298
T 62 5311
G 62 5324
G 62 5336
T 62 5349
C 62 5360
A 62 5371
G 62 5383
G 62 5396
G 62 5408
A 62 5421
A 62 5433
A 62 5445
C 62 5456
C 62 5468
A 62 5479
G 54 5492
C 47 5502
T 54 5516
A 62 5528
A 62 5541
A 62 5553
A 62 5565
G 46 5577
A 49 5590
T 49 5600
G 62 5613
G 62 5625
T 62 5637
G 62 5649
T 62 5661
T 62 5673
T 62 5684
A 62 5695
T 62 5706
T 62 5719
T 62 5731
G 62 5744
G 54 5757
T 62 5767
A 62 5778
G 11 5790
A 12 5799
N 8 5808
N 6 5818
N 7 5826
N 9 5834
N 9 5845
N 9 5857
T 15 5868
T 19 5879
A 13 5890
A 17 5902
A 18 5915
A 58 5927
A 35 5939
T 14 5949
G 58 5962
A 19 5975
END_DNA

END_SEQUENCE
