# Supplementary material for: Elucidating the path to Plasmodium prolyl-tRNA synthetase inhibitors that overcome halofuginone resistance
Source: Nat Commun. 2022 Aug 25;13:4976. doi: 10.1038/s41467-022-32630-4 (PMC9403976; doi:10.1038/s41467-022-32630-4)
Supplement: Supplementary file 4 — Source Data [file 41467_2022_32630_MOESM4_ESM.zip › Source Data/NCP26_Selection_Sanger_Sequencing/S2 - clone B9/S2_clone_B9_-_Amplified_by_F4R4_-_Sequenced_by_R4.phd.1]

BEGIN_SEQUENCE MAT-10-121_-_NCP26_Selection_2of3_-_6th_cycle_-_clone_B9_-_F4R4-MAT-PfcPRS-R4_B10

BEGIN_COMMENT

CHROMAT_FILE: MAT-10-121_-_NCP26_Selection_2of3_-_6th_cycle_-_clone_B9_-_F4R4-MAT-PfcPRS-R4_B10.ab1
BASECALLER_VERSION: KB 1.4.0
TRACE_PROCESSOR_VERSION: KB 1.4.0
QUALITY_LEVELS: 99
TIME: Wed Sep 30 03:06:39 2020
TRACE_ARRAY_MIN_INDEX: 0
TRACE_ARRAY_MAX_INDEX: 8612
TRIM: -1 -1 -1.000000e+000
TRACE_PEAK_AREA_RATIO: -1.000000e+000
CHEM: term
DYE: big

END_COMMENT

BEGIN_DNA
N 5 2
N 4 11
N 5 24
N 5 35
N 8 47
N 6 61
N 5 66
N 5 81
N 4 90
N 8 111
G 11 124
T 10 145
G 14 159
N 9 175
N 9 189
T 12 205
T 13 220
A 42 230
T 30 242
C 20 257
A 12 264
T 52 276
A 54 287
A 62 299
T 56 311
A 62 323
C 56 334
C 31 347
A 29 356
A 62 367
T 62 381
A 62 393
G 62 407
A 59 422
T 30 432
C 62 445
T 59 458
A 59 469
G 62 482
T 62 497
G 62 510
C 62 523
T 59 536
A 62 546
C 62 556
A 62 567
A 59 577
C 62 590
C 62 602
C 62 615
C 59 628
A 59 638
T 62 652
G 59 663
A 59 680
T 59 690
G 62 703
T 62 716
T 62 729
T 62 741
G 62 755
A 59 767
T 59 777
G 62 791
A 62 803
A 62 814
C 62 825
A 62 835
T 62 847
A 62 858
T 62 870
T 62 884
G 62 898
T 62 911
T 62 924
T 59 937
A 62 947
A 62 957
C 62 969
T 62 982
T 62 995
C 59 1008
A 59 1018
T 62 1030
T 62 1043
T 62 1056
T 54 1069
C 59 1081
A 59 1090
T 62 1102
C 62 1115
T 62 1128
T 62 1140
C 59 1153
A 62 1162
A 62 1173
A 62 1184
T 62 1197
T 62 1209
C 59 1222
A 62 1232
A 62 1243
T 62 1255
T 62 1269
T 62 1281
T 62 1294
A 62 1305
A 62 1316
A 62 1327
C 59 1340
A 59 1350
T 62 1362
T 62 1375
T 62 1388
T 62 1401
T 62 1414
G 62 1427
C 62 1439
A 62 1449
A 62 1460
A 62 1472
A 62 1483
T 62 1495
T 62 1507
T 62 1520
G 62 1533
T 62 1546
T 62 1558
C 62 1570
C 59 1582
A 62 1592
A 62 1603
G 62 1616
A 59 1629
T 62 1640
A 62 1652
A 62 1663
T 62 1675
G 62 1688
A 54 1701
G 49 1714
A 42 1727
T 59 1737
G 62 1750
T 62 1762
A 62 1774
G 62 1786
C 62 1799
T 62 1812
G 62 1825
C 62 1837
T 62 1850
T 62 1862
G 62 1874
T 62 1887
A 62 1898
T 62 1909
G 62 1922
G 62 1935
C 62 1947
T 62 1960
C 62 1972
T 62 1984
T 62 1997
C 62 2008
C 54 2020
A 54 2030
T 62 2042
T 62 2055
T 62 2068
T 62 2080
C 62 2092
G 62 2105
C 59 2116
T 62 2129
T 62 2141
A 62 2152
T 62 2164
A 62 2175
A 62 2186
A 62 2198
A 62 2210
G 62 2222
C 62 2234
T 62 2246
T 62 2259
C 62 2271
A 62 2282
G 62 2294
C 62 2306
A 62 2318
G 62 2330
T 62 2343
A 62 2354
G 54 2366
A 54 2379
A 62 2391
G 62 2403
T 62 2415
A 62 2426
A 62 2438
A 62 2449
A 62 2461
T 62 2472
T 62 2484
T 62 2497
G 62 2510
C 62 2522
A 62 2533
C 62 2544
C 62 2556
T 62 2569
C 62 2582
C 62 2594
A 62 2604
A 62 2615
A 62 2627
T 62 2639
T 62 2651
T 62 2663
T 62 2675
T 62 2687
C 62 2699
T 62 2711
C 62 2723
C 54 2735
T 62 2747
T 62 2759
C 62 2771
A 62 2782
C 62 2792
T 62 2805
T 62 2817
T 62 2830
T 62 2842
T 62 2853
A 62 2864
T 62 2875
T 62 2887
C 54 2899
C 49 2911
T 62 2923
T 62 2936
T 62 2948
A 62 2959
A 62 2970
T 62 2981
A 62 2992
A 62 3004
T 62 3016
A 62 3027
G 62 3040
G 62 3053
T 62 3065
A 62 3076
C 62 3087
A 62 3098
G 62 3111
C 62 3123
T 62 3136
A 62 3148
G 62 3160
A 59 3173
T 62 3184
A 62 3195
T 62 3206
T 62 3218
C 62 3231
T 62 3243
T 62 3255
C 62 3268
A 62 3278
T 62 3290
A 62 3301
C 62 3313
C 62 3325
A 62 3336
T 62 3348
C 62 3361
T 54 3373
C 54 3385
C 62 3397
T 62 3409
A 62 3421
T 62 3432
A 62 3444
C 62 3455
A 62 3466
A 62 3477
A 62 3489
T 62 3501
C 62 3514
T 62 3526
A 62 3537
G 62 3550
A 62 3562
A 62 3574
T 62 3585
A 62 3596
T 62 3607
C 62 3620
A 62 3631
A 62 3642
A 62 3654
G 62 3667
A 62 3679
C 62 3690
T 62 3702
A 62 3714
A 62 3726
T 62 3738
T 62 3750
T 54 3762
T 54 3774
A 54 3785
C 62 3797
A 59 3807
G 62 3820
C 62 3833
T 62 3845
T 54 3857
C 49 3870
T 49 3882
T 49 3894
C 54 3905
T 62 3917
T 54 3929
C 54 3941
A 62 3952
T 62 3963
T 62 3975
T 62 3987
T 62 3999
T 54 4011
G 62 4024
T 62 4035
G 62 4048
A 62 4059
G 62 4071
C 62 4083
T 62 4095
G 62 4107
T 62 4119
A 62 4130
T 62 4142
G 62 4154
T 62 4166
C 62 4178
C 62 4190
T 62 4202
T 62 4214
C 62 4227
T 62 4239
T 62 4251
G 62 4263
C 62 4275
C 62 4287
A 62 4297
T 62 4309
A 62 4320
A 62 4332
A 62 4344
A 62 4355
A 62 4367
T 62 4378
T 62 4390
C 49 4403
T 54 4415
C 62 4427
G 62 4440
A 62 4452
G 62 4464
T 62 4476
T 62 4488
C 62 4499
T 62 4511
A 62 4522
A 62 4534
T 62 4545
A 62 4557
A 62 4569
A 62 4581
T 62 4592
G 62 4605
G 62 4618
A 54 4631
G 54 4643
T 62 4654
T 62 4666
G 62 4679
G 62 4692
T 62 4703
T 62 4715
G 62 4728
T 62 4739
T 62 4751
T 62 4763
A 62 4775
A 62 4786
A 62 4797
T 62 4809
T 62 4821
C 62 4834
C 62 4846
C 62 4858
A 62 4868
A 62 4880
C 62 4892
G 62 4905
T 62 4917
A 62 4929
C 62 4940
C 62 4952
A 62 4963
C 62 4975
A 62 4987
G 62 4999
T 62 5012
A 62 5024
T 62 5035
T 62 5047
C 62 5060
C 62 5072
A 62 5083
T 62 5095
T 62 5107
G 62 5120
A 59 5133
T 62 5143
T 62 5156
T 49 5168
A 49 5179
A 49 5191
T 62 5202
T 62 5215
T 62 5227
A 62 5238
A 62 5250
G 62 5263
A 62 5275
G 62 5288
G 62 5300
T 62 5311
A 62 5323
A 62 5334
A 62 5346
T 62 5357
C 62 5370
A 62 5381
C 62 5393
G 62 5406
A 62 5419
T 62 5430
A 62 5442
C 62 5454
G 62 5467
A 62 5479
T 62 5490
C 62 5503
G 62 5516
A 62 5528
A 62 5540
T 62 5551
C 62 5564
C 62 5576
A 62 5587
T 62 5598
T 62 5611
T 62 5624
T 62 5636
G 62 5649
G 62 5662
A 62 5674
A 46 5685
A 62 5696
C 62 5708
A 62 5719
C 62 5730
T 62 5743
G 62 5755
A 62 5768
A 62 5780
T 62 5791
A 62 5803
C 62 5815
A 62 5826
T 62 5838
A 62 5850
A 62 5862
T 62 5874
T 62 5886
G 54 5900
T 62 5911
T 62 5924
T 46 5936
C 62 5948
A 62 5959
C 62 5970
T 62 5983
T 62 5995
G 62 6008
T 62 6020
T 62 6033
G 62 6045
G 49 6058
T 62 6069
C 62 6081
T 62 6093
T 62 6105
A 62 6117
T 62 6128
A 62 6140
G 62 6153
C 62 6165
A 62 6176
A 62 6188
T 62 6199
T 62 6212
T 62 6224
C 62 6237
T 58 6249
T 58 6261
C 58 6273
A 54 6285
G 54 6296
G 58 6310
T 58 6321
A 58 6333
A 58 6345
A 58 6357
T 58 6368
T 58 6380
A 58 6392
G 48 6405
A 58 6417
A 58 6430
T 54 6440
C 58 6453
T 54 6465
C 58 6477
C 40 6490
A 52 6501
T 54 6513
A 58 6525
T 58 6536
T 58 6549
T 58 6561
T 58 6574
G 58 6587
T 54 6598
A 58 6610
A 58 6622
C 58 6633
C 58 6645
C 58 6658
A 54 6669
A 58 6681
G 58 6694
C 58 6706
A 58 6718
A 58 6730
C 58 6741
T 58 6754
T 58 6766
C 58 6779
T 58 6791
G 58 6804
G 58 6817
A 58 6829
C 49 6841
T 58 6852
A 58 6864
A 49 6876
A 36 6888
T 39 6899
C 58 6911
C 58 6924
T 58 6936
T 58 6949
C 58 6961
T 58 6974
A 58 6985
T 58 6996
A 58 7008
T 54 7020
G 58 7033
A 58 7045
T 25 7056
T 58 7069
T 58 7081
T 58 7093
T 58 7105
T 58 7118
T 58 7130
C 58 7142
T 50 7154
T 58 7166
T 58 7179
T 58 7191
T 58 7203
C 53 7215
T 53 7227
A 51 7238
A 58 7249
T 49 7261
T 58 7273
T 50 7285
A 58 7297
T 47 7309
T 58 7322
T 58 7334
T 58 7346
T 58 7359
T 58 7371
G 51 7385
T 35 7396
A 58 7407
A 58 7419
C 49 7431
A 50 7442
A 58 7453
A 54 7466
T 53 7478
A 58 7489
A 46 7502
T 49 7513
G 58 7527
G 58 7540
G 58 7552
A 58 7566
A 58 7578
A 44 7590
T 40 7601
A 30 7611
A 58 7625
G 42 7638
A 36 7650
A 14 7663
T 19 7673
T 58 7685
T 58 7697
T 58 7709
C 34 7722
A 27 7733
A 34 7744
C 54 7757
A 53 7768
T 54 7780
T 54 7792
T 54 7804
A 39 7816
A 34 7828
T 44 7840
T 49 7852
T 49 7864
T 54 7876
T 54 7888
T 54 7900
T 40 7912
A 49 7924
T 35 7934
T 54 7946
T 54 7958
C 46 7971
T 41 7982
T 54 7994
T 51 8005
A 38 8017
T 33 8028
T 46 8039
A 39 8050
A 49 8062
A 49 8073
A 49 8085
A 49 8097
A 54 8108
A 46 8120
G 36 8132
C 42 8143
T 42 8154
T 54 8165
G 51 8178
A 42 8190
A 33 8201
C 38 8212
A 34 8222
C 40 8232
A 16 8242
T 38 8250
T 35 8260
C 12 8271
C 13 8286
A 10 8294
T 11 8303
A 10 8312
A 11 8326
A 11 8336
A 11 8347
A 11 8357
N 5 8367
N 9 8385
N 5 8404
N 5 8423
N 5 8443
N 9 8461
N 6 8480
G 12 8492
G 12 8504
G 18 8516
G 23 8528
N 8 8540
N 5 8557
N 4 8573
N 4 8584
N 7 8607
END_DNA

END_SEQUENCE
