# Supplementary material for: Elucidating the path to Plasmodium prolyl-tRNA synthetase inhibitors that overcome halofuginone resistance
Source: Nat Commun. 2022 Aug 25;13:4976. doi: 10.1038/s41467-022-32630-4 (PMC9403976; doi:10.1038/s41467-022-32630-4)
Supplement: Supplementary file 4 — Source Data [file 41467_2022_32630_MOESM4_ESM.zip › Source Data/NCP26_Selection_Sanger_Sequencing/S2 - clone B9/S2_clone_B9_-_Amplified_by_F2R2_-_Sequenced_by_R2.phd.1]

BEGIN_SEQUENCE MAT-10-121_-_NCP26_Selection_2of3_-_6th_cycle_-_clone_B9_-_F2R2-MAT-PfcPRS-R2_B04

BEGIN_COMMENT

CHROMAT_FILE: MAT-10-121_-_NCP26_Selection_2of3_-_6th_cycle_-_clone_B9_-_F2R2-MAT-PfcPRS-R2_B04.ab1
BASECALLER_VERSION: KB 1.4.0
TRACE_PROCESSOR_VERSION: KB 1.4.0
QUALITY_LEVELS: 99
TIME: Wed Sep 30 03:04:31 2020
TRACE_ARRAY_MIN_INDEX: 0
TRACE_ARRAY_MAX_INDEX: 7230
TRIM: -1 -1 -1.000000e+000
TRACE_PEAK_AREA_RATIO: -1.000000e+000
CHEM: term
DYE: big

END_COMMENT

BEGIN_DNA
N 9 2
N 6 14
N 5 23
N 5 40
N 4 65
N 6 82
T 33 93
T 49 107
T 33 123
C 10 141
C 10 149
T 22 161
T 58 176
T 58 191
T 16 204
A 18 216
A 34 229
A 29 240
T 26 251
G 62 268
G 31 283
T 22 293
A 30 306
T 25 314
C 54 329
C 62 341
T 49 353
T 62 367
G 62 382
A 31 397
T 26 406
A 59 417
T 38 426
G 62 441
A 59 454
T 36 463
T 59 477
A 62 488
T 59 498
T 59 512
A 62 523
T 59 534
T 59 548
A 54 559
T 59 570
T 59 584
A 62 595
T 59 606
T 59 620
A 62 631
T 59 642
T 59 656
A 62 667
T 59 678
T 59 692
A 62 703
T 59 714
T 62 728
G 59 742
T 62 754
T 59 767
A 62 778
C 62 788
T 59 801
A 59 811
T 62 824
T 59 837
A 62 848
C 62 860
T 54 872
A 59 883
T 62 895
T 59 909
A 62 920
T 62 931
T 62 944
T 62 957
T 62 969
T 59 982
A 62 992
T 62 1003
T 54 1016
A 62 1027
T 62 1038
T 59 1051
A 62 1062
T 62 1073
T 62 1086
G 59 1101
T 62 1112
T 62 1125
A 62 1135
T 62 1146
T 62 1159
A 62 1170
T 62 1181
T 62 1194
C 42 1207
T 54 1219
G 59 1233
T 62 1245
A 62 1256
A 62 1267
T 62 1278
T 62 1291
C 54 1303
T 54 1315
T 62 1328
C 59 1340
A 59 1350
T 62 1362
T 62 1374
T 62 1387
T 59 1401
T 59 1411
G 62 1425
G 59 1438
C 62 1449
C 59 1460
A 59 1470
T 62 1482
T 62 1495
T 62 1507
C 62 1519
T 62 1531
T 62 1544
C 62 1556
T 62 1568
T 62 1580
G 62 1593
T 62 1604
A 62 1615
C 62 1626
A 62 1636
T 62 1648
C 62 1660
T 54 1673
T 54 1686
C 54 1698
T 54 1711
T 62 1723
T 62 1735
T 62 1747
T 62 1759
T 62 1771
A 62 1781
T 62 1792
C 62 1804
T 62 1817
A 62 1827
C 62 1839
A 62 1849
C 62 1861
G 62 1874
T 62 1887
G 62 1899
C 62 1912
T 62 1925
T 62 1937
T 62 1949
T 62 1962
G 62 1974
A 62 1986
T 59 1997
G 62 2010
T 62 2021
A 62 2032
G 50 2045
T 62 2056
A 62 2068
T 62 2079
C 62 2091
T 62 2104
T 62 2116
C 54 2129
T 54 2141
T 54 2153
T 42 2166
A 49 2177
A 54 2187
T 62 2199
T 62 2211
T 62 2223
G 62 2236
T 62 2248
A 62 2259
C 62 2270
A 62 2281
T 62 2293
A 62 2304
T 62 2316
T 62 2329
C 59 2342
A 59 2352
G 62 2365
G 62 2378
A 62 2391
G 62 2403
C 62 2415
G 62 2427
T 62 2439
G 62 2451
A 54 2464
T 59 2475
T 62 2487
A 62 2498
A 62 2510
A 62 2521
A 62 2533
G 62 2545
A 59 2557
T 59 2567
T 62 2579
C 54 2592
A 54 2602
C 62 2614
A 62 2625
A 62 2636
A 62 2649
A 62 2661
T 62 2672
T 62 2684
T 59 2697
T 62 2708
A 62 2719
T 62 2731
T 62 2743
A 62 2754
C 62 2766
A 62 2776
T 62 2788
C 62 2801
C 62 2813
T 62 2825
G 62 2838
T 62 2850
G 62 2862
T 62 2875
T 62 2886
T 62 2898
T 54 2910
T 54 2921
A 62 2932
T 62 2943
A 62 2954
T 62 2965
A 62 2977
T 62 2988
A 62 2999
A 62 3011
A 62 3023
C 62 3035
T 62 3047
A 62 3058
C 62 3070
T 62 3083
A 62 3094
T 62 3106
A 62 3117
A 62 3129
T 62 3141
T 62 3153
A 62 3164
T 62 3176
G 62 3189
T 62 3200
A 62 3212
A 62 3223
A 62 3235
G 54 3248
G 62 3260
G 54 3272
T 42 3283
G 54 3295
T 62 3307
A 62 3318
T 62 3329
A 54 3341
A 54 3352
T 54 3364
A 54 3376
A 62 3388
C 62 3400
C 62 3412
T 62 3424
C 54 3437
T 54 3449
T 54 3461
G 62 3474
C 59 3485
A 59 3496
T 62 3507
A 62 3518
T 62 3530
T 62 3542
T 54 3554
T 54 3566
T 54 3578
T 49 3590
A 49 3601
T 62 3612
C 56 3624
T 62 3636
C 62 3649
T 62 3661
T 62 3673
C 62 3685
A 62 3695
T 62 3706
C 62 3718
A 62 3729
A 62 3740
A 62 3752
A 62 3764
T 62 3775
A 62 3787
T 62 3798
A 54 3810
A 62 3821
T 62 3833
T 54 3846
T 49 3858
T 54 3870
A 62 3881
C 59 3893
T 62 3905
A 54 3916
T 54 3928
A 54 3940
T 62 3951
T 62 3964
T 62 3976
T 62 3988
C 54 4001
T 54 4012
T 62 4024
T 54 4037
A 43 4048
T 54 4059
C 43 4071
A 56 4082
T 62 4093
T 54 4106
T 54 4118
T 54 4130
T 54 4142
A 54 4153
A 54 4164
T 62 4176
A 62 4188
G 56 4201
C 62 4213
C 62 4225
A 62 4236
A 62 4247
A 62 4259
G 62 4272
G 62 4284
A 59 4297
C 62 4308
T 62 4320
T 62 4332
A 62 4344
A 62 4355
A 62 4367
C 62 4379
A 62 4390
A 62 4402
C 62 4414
C 62 4427
T 62 4439
G 62 4452
G 62 4465
T 62 4477
T 62 4489
G 54 4501
G 54 4514
A 59 4526
T 62 4537
A 62 4549
T 62 4559
T 62 4572
A 62 4583
A 62 4595
G 48 4608
A 62 4620
A 62 4632
T 62 4643
A 62 4655
T 62 4666
T 62 4678
A 62 4690
T 62 4702
T 62 4714
T 62 4727
A 62 4738
A 62 4750
A 62 4762
T 62 4773
T 62 4786
G 62 4799
T 62 4810
T 62 4823
T 62 4835
T 62 4847
C 62 4859
G 54 4872
T 62 4883
C 62 4895
A 62 4906
A 62 4918
C 62 4930
A 62 4941
A 62 4952
A 62 4965
T 62 4976
C 62 4989
T 62 5001
T 62 5014
A 62 5025
A 62 5037
G 62 5050
T 62 5061
T 62 5074
G 62 5086
T 62 5098
T 62 5110
T 62 5122
G 62 5135
T 62 5146
T 62 5159
T 62 5171
T 62 5182
T 62 5195
A 62 5205
A 62 5217
A 62 5228
A 62 5240
T 62 5252
A 62 5264
T 62 5275
T 62 5287
T 62 5300
G 62 5313
A 62 5326
T 62 5337
A 62 5348
A 62 5360
A 62 5372
T 62 5384
T 62 5396
T 62 5408
T 49 5421
T 62 5433
T 62 5446
A 62 5457
A 62 5468
G 62 5481
T 62 5493
C 62 5505
G 62 5518
A 62 5531
C 62 5542
A 62 5553
G 62 5566
T 62 5578
T 62 5590
T 62 5603
T 62 5615
G 62 5628
T 62 5639
T 62 5652
A 62 5663
T 62 5674
T 62 5687
T 62 5699
A 62 5711
A 62 5723
T 62 5734
G 49 5748
T 62 5759
A 62 5771
C 62 5783
A 62 5794
T 62 5806
A 62 5818
T 62 5830
T 62 5843
A 62 5856
G 27 5869
A 62 5881
A 62 5893
A 62 5906
A 62 5917
T 62 5928
A 62 5940
A 62 5953
T 62 5964
T 62 5976
T 62 5989
T 62 6002
T 62 6014
C 62 6027
T 62 6039
T 62 6051
C 62 6064
T 62 6076
T 62 6088
A 62 6100
T 62 6111
C 62 6124
T 62 6136
T 62 6148
T 62 6161
T 62 6173
A 62 6184
A 62 6196
A 62 6207
A 62 6219
A 62 6231
C 62 6243
A 62 6254
A 62 6267
A 62 6279
T 62 6291
T 62 6303
C 62 6316
T 62 6328
T 62 6341
T 62 6354
A 62 6365
A 58 6377
T 54 6389
A 58 6401
T 58 6412
A 58 6424
T 58 6436
T 58 6449
T 58 6462
G 58 6475
T 58 6487
A 58 6499
G 52 6512
A 58 6524
A 49 6537
T 43 6547
T 58 6560
C 58 6573
T 58 6585
C 58 6598
T 58 6610
A 58 6622
A 58 6634
A 58 6646
T 58 6657
T 58 6670
C 58 6682
A 58 6693
T 58 6705
T 58 6718
T 58 6731
C 58 6743
T 58 6755
A 58 6766
A 58 6779
T 58 6790
A 58 6802
A 58 6814
A 58 6826
T 54 6837
C 58 6850
T 58 6861
T 58 6874
T 58 6886
A 58 6898
A 58 6909
T 52 6920
A 58 6931
G 30 6944
T 58 6954
A 58 6965
N 7 6976
C 13 6985
A 10 6994
C 11 7006
N 6 7020
N 7 7031
N 9 7043
A 31 7055
A 17 7066
C 17 7083
C 19 7095
C 15 7107
N 9 7114
T 25 7128
G 37 7140
T 17 7150
N 8 7161
N 9 7170
END_DNA

END_SEQUENCE
