# Supplementary material for: Elucidating the path to Plasmodium prolyl-tRNA synthetase inhibitors that overcome halofuginone resistance
Source: Nat Commun. 2022 Aug 25;13:4976. doi: 10.1038/s41467-022-32630-4 (PMC9403976; doi:10.1038/s41467-022-32630-4)
Supplement: Supplementary file 4 — Source Data [file 41467_2022_32630_MOESM4_ESM.zip › Source Data/NCP26_Selection_Sanger_Sequencing/S2 - clone B9/S2_clone_B9_-_Amplified_by_F4R4_-_Sequenced_by_F4.phd.1]

BEGIN_SEQUENCE MAT-10-121_-_NCP26_Selection_2of3_-_6th_cycle_-_clone_B9_-_F4R4-MAT-PfcPRS-F4_A10

BEGIN_COMMENT

CHROMAT_FILE: MAT-10-121_-_NCP26_Selection_2of3_-_6th_cycle_-_clone_B9_-_F4R4-MAT-PfcPRS-F4_A10.ab1
BASECALLER_VERSION: KB 1.4.0
TRACE_PROCESSOR_VERSION: KB 1.4.0
QUALITY_LEVELS: 99
TIME: Wed Sep 30 03:06:45 2020
TRACE_ARRAY_MIN_INDEX: 0
TRACE_ARRAY_MAX_INDEX: 8594
TRIM: -1 -1 -1.000000e+000
TRACE_PEAK_AREA_RATIO: -1.000000e+000
CHEM: term
DYE: big

END_COMMENT

BEGIN_DNA
N 4 2
N 4 11
N 4 23
N 5 30
N 5 37
N 9 54
N 9 72
N 6 87
N 6 99
N 6 115
N 5 126
N 4 146
N 5 153
N 6 169
N 6 181
N 9 197
N 8 213
N 9 226
A 12 243
T 18 252
A 47 263
A 35 273
A 46 285
A 37 296
A 37 307
A 62 318
A 24 328
T 21 337
T 62 350
A 62 362
A 43 373
A 45 385
T 28 396
G 26 412
T 29 424
T 62 438
G 62 452
A 59 466
A 62 476
A 62 487
A 62 498
T 59 508
T 62 520
C 62 533
T 62 546
T 62 560
A 54 571
T 54 583
T 62 596
T 54 609
C 54 621
C 62 633
C 59 644
A 59 653
T 54 666
T 42 680
A 54 691
T 62 703
T 62 716
T 54 729
G 42 743
T 56 755
T 59 768
A 62 778
C 62 789
A 59 798
A 62 809
A 62 821
A 62 834
A 62 845
A 62 857
T 62 868
A 62 879
A 62 891
A 62 903
T 62 914
T 62 927
A 59 939
G 33 953
A 54 966
A 62 977
A 62 989
A 62 1000
A 62 1011
G 62 1024
A 62 1036
A 62 1047
A 62 1058
A 62 1069
A 62 1080
A 62 1092
A 62 1103
T 59 1113
C 54 1126
A 42 1137
T 54 1149
A 62 1160
T 62 1172
A 62 1184
G 59 1198
A 62 1211
A 62 1223
G 62 1235
G 62 1248
A 54 1261
T 59 1270
T 62 1282
T 62 1295
A 59 1306
G 56 1319
T 62 1331
C 54 1344
C 54 1356
A 59 1366
G 50 1379
A 54 1391
A 54 1403
G 59 1415
T 62 1427
T 49 1439
G 42 1451
C 59 1463
T 59 1476
T 56 1488
G 54 1501
G 54 1514
G 62 1527
T 62 1539
T 62 1550
A 62 1561
C 62 1571
A 62 1582
A 62 1593
A 62 1605
A 62 1617
T 62 1628
A 62 1640
T 59 1651
G 62 1665
G 62 1678
A 62 1691
G 56 1703
A 59 1716
T 59 1726
T 62 1738
C 62 1750
T 62 1762
A 62 1773
A 62 1785
T 62 1797
T 62 1810
T 62 1822
A 62 1833
C 62 1844
C 62 1856
T 62 1869
G 54 1882
A 59 1895
A 59 1907
G 50 1919
A 42 1931
A 49 1942
A 42 1953
T 62 1964
T 62 1976
G 62 1989
C 62 2000
T 54 2013
A 62 2024
T 62 2036
A 59 2047
A 59 2059
G 50 2072
A 54 2085
C 62 2095
C 62 2107
A 54 2118
A 62 2130
C 62 2142
A 62 2153
A 59 2165
G 59 2178
T 59 2190
G 62 2202
A 59 2216
A 62 2227
A 62 2239
C 62 2250
A 62 2261
A 62 2272
T 62 2284
T 62 2297
A 62 2308
T 62 2320
G 62 2333
T 62 2345
A 62 2357
T 62 2368
T 62 2380
C 62 2393
A 46 2403
G 50 2417
T 56 2429
G 62 2441
T 59 2453
T 62 2465
T 62 2477
C 62 2489
C 62 2501
A 62 2511
A 56 2522
A 59 2534
A 59 2546
T 59 2557
G 62 2570
G 56 2583
A 59 2595
T 59 2605
T 62 2618
C 54 2630
G 56 2643
A 62 2655
T 62 2666
C 62 2678
G 62 2691
T 62 2703
A 62 2714
T 62 2725
C 62 2737
G 59 2750
T 59 2762
G 62 2774
A 54 2787
T 62 2797
T 62 2810
T 62 2822
A 62 2832
C 62 2843
C 62 2855
T 62 2868
C 62 2880
T 54 2893
T 62 2905
A 62 2916
A 62 2927
A 62 2938
T 62 2950
T 62 2962
A 54 2973
A 62 2984
A 62 2996
T 62 3007
C 59 3020
A 56 3030
A 51 3042
T 56 3054
G 54 3066
G 59 3079
A 62 3092
A 62 3103
T 59 3114
A 62 3126
C 59 3137
T 56 3149
G 54 3162
T 50 3174
G 62 3186
G 62 3200
T 62 3211
A 62 3223
C 62 3233
G 62 3246
T 62 3258
T 62 3270
G 54 3282
G 54 3297
G 62 3308
A 62 3320
A 62 3331
T 62 3342
T 54 3354
T 62 3366
A 62 3377
A 62 3388
A 62 3400
C 62 3412
A 62 3422
A 62 3434
C 62 3446
C 62 3458
A 59 3469
A 59 3481
C 62 3493
T 62 3506
C 62 3518
C 62 3530
A 59 3541
T 62 3553
T 62 3565
T 62 3577
A 62 3588
T 62 3600
T 62 3612
A 62 3623
G 43 3636
A 62 3648
A 62 3659
C 62 3671
T 62 3682
C 62 3695
G 50 3707
A 56 3720
G 50 3731
A 54 3744
A 49 3755
T 62 3766
T 54 3778
T 49 3789
T 54 3801
T 54 3813
A 62 3825
T 62 3836
G 62 3849
G 62 3861
C 59 3873
A 59 3884
A 59 3895
G 59 3908
A 62 3920
A 62 3932
G 56 3944
G 62 3956
A 62 3968
C 62 3978
A 59 3990
T 62 4001
A 54 4013
C 62 4025
A 56 4036
G 59 4049
C 54 4061
T 62 4074
C 62 4086
A 59 4097
C 62 4108
A 62 4119
A 62 4131
A 54 4143
A 49 4155
A 62 4167
T 62 4178
G 62 4190
A 62 4203
A 56 4214
G 50 4227
A 62 4239
A 59 4250
G 50 4262
A 62 4274
A 59 4286
G 56 4298
C 62 4309
T 62 4321
G 62 4333
T 59 4345
A 62 4357
A 62 4368
A 54 4380
A 62 4391
T 62 4402
T 62 4414
A 62 4426
G 56 4439
T 62 4451
C 54 4463
T 62 4475
T 62 4487
T 62 4499
G 62 4511
A 59 4524
T 62 4534
A 62 4546
T 62 4556
T 62 4569
C 49 4581
T 62 4593
A 62 4604
G 50 4617
A 62 4629
T 62 4640
T 62 4652
T 62 4664
G 62 4677
T 62 4688
A 62 4700
T 62 4711
A 62 4722
G 62 4735
G 62 4748
A 62 4760
G 59 4772
A 59 4784
T 59 4794
G 54 4807
G 62 4820
T 59 4831
A 62 4843
T 59 4854
G 62 4867
A 62 4879
A 54 4891
G 56 4904
A 62 4916
A 62 4927
T 59 4937
A 62 4949
T 59 4960
C 62 4973
T 62 4985
A 62 4997
G 56 5010
C 62 5022
T 62 5034
G 62 5047
T 62 5059
A 62 5070
C 62 5082
C 62 5094
T 62 5106
A 62 5118
T 62 5129
T 62 5142
A 62 5153
T 62 5165
T 62 5177
A 62 5189
A 62 5200
A 62 5212
G 62 5225
G 62 5237
A 62 5249
A 62 5261
T 62 5271
A 62 5284
A 62 5295
A 49 5307
A 62 5319
A 62 5331
G 62 5344
T 59 5354
G 62 5367
A 62 5380
A 62 5391
G 62 5404
G 62 5416
A 62 5428
G 59 5440
A 62 5452
A 62 5464
A 62 5475
A 62 5487
A 62 5499
T 62 5509
T 62 5521
T 62 5534
G 62 5547
G 62 5560
A 62 5572
G 62 5584
G 49 5597
T 47 5608
G 62 5620
C 62 5632
A 62 5643
A 62 5654
A 62 5667
T 62 5678
T 62 5690
T 46 5702
T 62 5714
A 62 5726
C 62 5738
T 62 5750
T 62 5762
C 62 5775
T 62 5787
A 62 5798
C 62 5810
T 62 5822
G 62 5834
C 62 5847
T 62 5859
G 62 5872
A 62 5884
A 62 5896
G 62 5908
C 62 5919
T 62 5931
T 62 5943
T 62 5955
T 62 5968
A 62 5979
T 62 5990
A 62 6001
A 62 6013
G 62 6026
C 62 6038
G 62 6051
A 62 6063
A 62 6075
A 54 6087
A 62 6099
T 47 6109
G 62 6122
G 62 6135
A 62 6147
A 62 6159
G 52 6171
A 62 6183
G 62 6196
C 62 6207
C 62 6219
A 62 6230
T 62 6242
A 62 6254
C 62 6266
A 58 6277
A 58 6289
G 58 6302
C 58 6314
A 58 6326
G 54 6339
C 58 6351
T 58 6363
A 58 6375
C 58 6387
A 54 6398
T 58 6409
C 58 6422
T 58 6435
C 58 6448
A 54 6459
T 58 6470
T 58 6483
A 58 6495
T 58 6506
C 58 6519
T 58 6531
T 58 6543
G 58 6556
G 58 6569
A 58 6581
A 54 6593
C 54 6604
A 52 6615
A 58 6627
A 58 6639
T 54 6650
T 58 6662
T 58 6674
T 58 6687
G 58 6700
C 54 6712
A 49 6723
A 58 6734
A 58 6746
A 58 6758
A 58 6770
T 51 6781
G 49 6794
T 40 6805
T 49 6818
T 49 6830
A 58 6841
A 58 6853
A 58 6866
A 58 6878
T 47 6889
T 58 6901
G 58 6915
A 58 6927
A 54 6939
T 45 6949
T 58 6962
T 58 6975
G 58 6988
A 58 7000
A 41 7012
G 42 7024
A 51 7036
T 34 7046
G 58 7059
A 58 7071
A 48 7084
A 58 7096
A 49 7108
T 37 7119
G 58 7132
A 58 7144
A 58 7156
G 46 7169
T 46 7179
T 46 7192
A 41 7202
A 58 7214
A 58 7226
C 51 7239
A 53 7250
A 58 7263
T 58 7275
A 51 7287
T 46 7298
G 58 7312
T 43 7324
T 49 7336
C 44 7349
A 41 7360
T 58 7371
C 58 7384
A 53 7396
A 58 7407
A 58 7418
C 58 7431
A 49 7441
T 58 7453
C 54 7466
A 51 7478
T 51 7491
G 54 7503
G 54 7516
G 49 7529
G 54 7542
T 28 7554
T 54 7566
G 54 7579
T 49 7591
A 54 7603
G 44 7615
C 54 7627
A 51 7639
C 51 7650
T 54 7662
A 54 7673
G 39 7686
A 54 7698
T 49 7710
C 54 7722
T 39 7734
A 46 7746
T 41 7757
T 54 7769
G 54 7783
G 44 7795
T 38 7807
A 41 7818
T 29 7828
T 47 7840
A 53 7852
T 51 7863
G 54 7876
A 51 7888
T 37 7898
A 52 7910
A 37 7921
T 41 7932
G 54 7944
A 46 7957
C 47 7968
A 41 7979
C 46 7991
A 34 8002
T 51 8013
G 51 8026
G 53 8038
T 45 8050
G 49 8062
A 35 8075
T 24 8085
G 46 8097
A 38 8109
T 23 8119
A 47 8130
A 40 8141
A 40 8152
G 36 8165
G 36 8176
A 22 8187
N 7 8195
T 29 8204
A 45 8215
G 10 8226
N 6 8238
N 5 8247
N 4 8259
N 4 8277
N 4 8290
N 9 8299
C 10 8309
A 11 8317
A 13 8327
N 9 8337
A 10 8347
N 9 8357
N 9 8366
N 5 8377
N 4 8390
T 11 8400
T 14 8411
N 6 8422
N 4 8428
N 9 8438
N 5 8447
N 4 8455
N 7 8466
N 5 8473
N 4 8480
A 16 8489
N 4 8500
N 8 8515
N 8 8525
END_DNA

END_SEQUENCE
