# Supplementary material for: Elucidating the path to Plasmodium prolyl-tRNA synthetase inhibitors that overcome halofuginone resistance
Source: Nat Commun. 2022 Aug 25;13:4976. doi: 10.1038/s41467-022-32630-4 (PMC9403976; doi:10.1038/s41467-022-32630-4)
Supplement: Supplementary file 4 — Source Data [file 41467_2022_32630_MOESM4_ESM.zip › Source Data/NCP26_Selection_Sanger_Sequencing/S2 - clone B9/S2_clone_B9_-_Amplified_by_F2R2_-_Sequenced_by_F2.phd.1]

BEGIN_SEQUENCE MAT-10-121_-_NCP26_Selection_2of3_-_6th_cycle_-_clone_B9_-_F2R2-MAT-PfcPRS-F2_A04

BEGIN_COMMENT

CHROMAT_FILE: MAT-10-121_-_NCP26_Selection_2of3_-_6th_cycle_-_clone_B9_-_F2R2-MAT-PfcPRS-F2_A04.ab1
BASECALLER_VERSION: KB 1.4.0
TRACE_PROCESSOR_VERSION: KB 1.4.0
QUALITY_LEVELS: 99
TIME: Wed Sep 30 03:04:36 2020
TRACE_ARRAY_MIN_INDEX: 0
TRACE_ARRAY_MAX_INDEX: 7245
TRIM: -1 -1 -1.000000e+000
TRACE_PEAK_AREA_RATIO: -1.000000e+000
CHEM: term
DYE: big

END_COMMENT

BEGIN_DNA
N 9 2
N 9 14
N 4 25
N 5 33
N 4 43
N 4 65
N 8 77
A 24 86
T 13 103
G 30 119
N 9 133
N 7 138
T 33 150
T 58 163
T 16 177
A 13 186
N 9 204
A 11 215
N 8 229
N 9 242
N 5 257
N 8 270
C 62 283
T 50 295
A 62 306
C 43 316
A 42 326
A 47 335
A 62 348
T 56 359
A 56 371
T 44 381
A 62 393
T 47 404
T 44 419
A 62 430
A 62 442
A 59 453
G 62 467
A 62 480
A 59 492
T 59 501
T 62 513
T 62 526
G 59 541
T 62 553
T 62 567
T 62 580
T 62 592
T 59 605
A 62 614
A 62 624
A 62 635
A 59 646
G 62 660
A 59 672
T 39 681
A 62 692
A 59 704
G 62 717
A 62 730
A 62 742
G 62 754
A 62 767
A 62 777
A 62 788
A 62 799
A 62 811
T 59 820
T 62 833
A 54 844
T 54 855
T 62 869
T 62 882
T 54 895
C 54 908
T 59 920
A 59 930
A 50 941
T 54 954
A 56 965
T 59 976
G 59 990
T 62 1002
A 62 1013
C 59 1025
A 59 1035
T 62 1047
T 59 1060
A 62 1072
A 49 1083
A 49 1095
T 62 1107
A 62 1118
A 62 1130
C 59 1142
A 62 1152
A 62 1164
A 62 1176
A 62 1188
C 62 1200
T 62 1212
G 62 1225
T 62 1238
C 62 1251
G 62 1264
A 62 1276
C 62 1287
T 62 1299
T 62 1312
A 62 1323
A 62 1334
A 62 1345
A 62 1357
A 62 1368
A 62 1379
T 62 1390
T 62 1402
T 62 1414
A 62 1425
T 62 1437
C 59 1450
A 62 1460
A 62 1471
A 62 1483
T 62 1495
A 62 1507
T 62 1518
T 62 1531
T 54 1544
T 62 1557
A 62 1567
A 62 1579
A 62 1590
A 62 1602
A 62 1613
C 62 1625
A 62 1635
A 62 1647
A 62 1659
C 62 1671
A 62 1682
A 62 1694
C 62 1706
T 62 1719
T 62 1732
A 62 1743
A 59 1755
G 59 1768
A 59 1780
T 62 1791
T 62 1803
T 62 1815
G 62 1828
T 62 1840
T 62 1852
G 62 1866
A 62 1878
C 59 1888
G 62 1901
A 62 1913
A 62 1925
A 62 1936
A 62 1948
C 62 1958
A 62 1969
A 62 1981
T 62 1993
T 62 2006
T 62 2018
A 62 2030
A 62 2041
A 62 2053
T 62 2064
A 62 2076
A 62 2088
T 62 2099
A 62 2111
T 62 2123
T 62 2135
C 62 2148
T 54 2161
T 49 2173
A 49 2185
A 62 2196
T 62 2208
A 62 2219
T 62 2230
C 62 2243
C 62 2256
A 62 2266
A 62 2277
C 62 2290
C 62 2302
A 54 2313
G 62 2326
G 62 2339
T 62 2352
T 62 2364
G 62 2376
T 62 2388
T 62 2400
T 62 2412
A 62 2423
A 62 2434
G 62 2447
T 62 2459
C 62 2471
C 62 2483
T 62 2495
T 62 2508
T 62 2520
G 62 2532
G 62 2545
C 62 2557
T 62 2569
A 62 2580
T 62 2591
T 62 2603
A 62 2615
A 62 2626
A 62 2638
A 62 2649
A 62 2661
T 59 2672
G 62 2685
A 62 2697
T 62 2708
A 62 2720
A 62 2731
A 62 2743
G 62 2756
A 62 2768
A 62 2780
A 54 2791
A 62 2803
T 62 2813
A 62 2825
T 62 2836
A 62 2848
G 62 2861
T 62 2873
A 62 2885
A 62 2896
A 62 2908
A 62 2920
T 62 2931
T 62 2943
A 49 2954
T 49 2966
A 54 2978
T 62 2989
T 62 3002
T 62 3014
T 62 3026
G 62 3039
A 62 3051
T 59 3062
G 62 3075
A 62 3087
A 62 3098
G 62 3110
A 62 3122
G 62 3134
A 59 3146
T 59 3156
A 62 3168
A 54 3180
A 54 3191
A 62 3203
A 62 3215
A 62 3226
T 62 3237
A 62 3249
T 59 3260
G 62 3273
C 62 3285
A 59 3296
A 56 3308
G 56 3321
A 54 3333
G 54 3345
G 62 3357
T 62 3369
T 62 3380
A 62 3392
T 62 3403
T 62 3415
A 62 3427
T 62 3438
A 62 3450
C 62 3461
A 59 3473
C 62 3484
C 62 3497
C 62 3509
T 62 3522
T 62 3535
T 62 3547
A 62 3558
C 62 3569
A 62 3580
T 62 3591
A 62 3603
A 62 3615
T 62 3627
T 62 3639
A 62 3650
T 62 3662
A 62 3673
G 62 3686
T 62 3698
A 62 3710
G 62 3723
T 62 3734
T 62 3747
T 62 3759
A 62 3770
T 62 3781
A 62 3792
T 62 3804
A 62 3815
T 62 3827
A 62 3839
A 62 3851
A 54 3863
A 62 3875
A 62 3886
C 62 3898
A 56 3909
C 62 3921
A 56 3932
G 49 3945
G 54 3958
A 59 3971
T 62 3982
G 62 3994
T 62 4006
A 62 4018
A 62 4029
T 62 4041
A 62 4053
A 62 4064
A 62 4077
A 62 4089
T 62 4100
T 62 4112
T 62 4124
T 62 4136
G 62 4150
T 62 4161
G 62 4174
A 62 4186
A 62 4197
T 62 4208
C 62 4221
T 54 4233
T 62 4245
T 62 4257
T 62 4269
A 62 4280
A 62 4292
T 62 4303
C 62 4316
A 62 4326
C 62 4338
G 62 4351
C 62 4363
T 54 4376
C 62 4388
C 62 4400
T 62 4412
G 62 4425
A 62 4438
A 62 4449
T 62 4460
A 62 4472
T 59 4483
G 62 4496
T 62 4507
A 62 4519
C 62 4531
A 62 4542
A 62 4553
A 62 4566
T 62 4578
T 62 4590
A 62 4602
A 62 4614
A 62 4626
G 62 4639
A 62 4651
A 62 4663
G 62 4675
A 62 4687
T 62 4698
A 62 4710
C 62 4721
T 62 4733
A 62 4745
C 62 4758
A 62 4769
T 62 4781
C 62 4794
A 62 4805
A 62 4817
A 62 4829
A 62 4842
G 62 4854
C 62 4866
A 62 4878
C 62 4889
G 62 4902
T 62 4914
G 62 4927
T 62 4939
A 62 4951
G 59 4963
A 62 4976
T 62 4987
A 62 4998
A 62 5010
A 62 5022
A 49 5034
A 49 5046
A 62 5058
G 62 5071
A 62 5083
A 62 5094
G 59 5107
A 62 5119
T 59 5129
G 59 5143
T 62 5154
A 62 5166
C 62 5177
A 62 5189
A 62 5200
G 62 5213
A 62 5226
A 62 5238
G 56 5251
A 62 5263
A 62 5274
A 62 5286
T 47 5297
G 62 5310
G 62 5323
C 62 5335
C 62 5347
A 62 5358
A 62 5370
A 62 5382
A 62 5394
A 62 5406
T 54 5417
G 62 5431
A 62 5443
A 62 5454
G 62 5467
A 62 5479
A 62 5491
T 62 5502
T 62 5514
A 62 5526
C 62 5538
A 62 5549
G 62 5562
A 62 5575
A 62 5587
T 62 5598
A 62 5610
A 62 5622
T 62 5634
A 62 5646
A 62 5658
C 62 5670
A 62 5681
A 62 5694
T 62 5706
A 62 5718
A 62 5730
T 62 5742
A 62 5754
A 62 5766
T 62 5778
A 62 5790
A 62 5802
A 62 5814
A 62 5826
A 62 5839
T 62 5850
A 62 5862
A 62 5874
T 62 5885
A 62 5898
G 62 5911
T 62 5923
A 62 5935
A 62 5947
T 62 5958
A 62 5971
G 62 5984
T 62 5996
A 62 6008
A 62 6020
C 62 6032
A 62 6043
A 62 6055
T 58 6067
A 58 6079
A 58 6092
T 58 6104
A 58 6116
A 58 6128
T 58 6140
A 58 6152
A 58 6164
T 58 6176
A 58 6188
A 58 6201
T 58 6212
A 58 6225
A 58 6237
T 58 6249
A 58 6261
A 58 6273
T 58 6285
A 58 6297
A 58 6310
T 58 6321
C 58 6335
A 58 6346
T 58 6358
A 58 6370
T 58 6382
C 54 6395
A 54 6407
A 58 6419
G 58 6431
G 58 6444
A 45 6457
T 47 6468
A 58 6480
C 58 6492
C 39 6505
A 48 6516
T 58 6528
T 58 6541
T 58 6554
T 58 6567
A 54 6578
A 58 6590
A 58 6601
A 58 6614
G 54 6627
G 58 6640
A 58 6652
A 58 6663
A 58 6675
G 58 6688
C 53 6700
T 58 6712
T 58 6724
T 58 6737
T 58 6749
A 51 6761
A 58 6772
G 54 6785
T 53 6797
A 58 6808
A 58 6821
T 50 6832
A 58 6844
A 58 6856
T 46 6867
G 58 6881
A 58 6893
A 58 6905
G 58 6918
T 51 6929
A 58 6940
G 43 6953
A 58 6964
A 58 6976
G 49 6988
A 23 6999
N 8 7008
N 7 7017
N 7 7027
N 9 7039
A 11 7052
N 8 7064
N 6 7077
N 9 7087
N 5 7097
N 5 7115
N 6 7124
N 9 7139
N 5 7155
G 13 7165
G 31 7175
A 21 7183
A 49 7193
A 24 7202
END_DNA

END_SEQUENCE
