# Supplementary material for: Elucidating the path to Plasmodium prolyl-tRNA synthetase inhibitors that overcome halofuginone resistance
Source: Nat Commun. 2022 Aug 25;13:4976. doi: 10.1038/s41467-022-32630-4 (PMC9403976; doi:10.1038/s41467-022-32630-4)
Supplement: Supplementary file 4 — Source Data [file 41467_2022_32630_MOESM4_ESM.zip › Source Data/NCP26_Selection_Sanger_Sequencing/S2 - clone B9/S2_clone_B9_-_Amplified_by_F5R5_-_Sequenced_by_R5.phd.1]

BEGIN_SEQUENCE MAT-10-121_-_NCP26_Selection_2of3_-_6th_cycle_-_clone_B9_-_F5R5-MAT-PfcPRS-R5_H12

BEGIN_COMMENT

CHROMAT_FILE: MAT-10-121_-_NCP26_Selection_2of3_-_6th_cycle_-_clone_B9_-_F5R5-MAT-PfcPRS-R5_H12.ab1
BASECALLER_VERSION: KB 1.4.0
TRACE_PROCESSOR_VERSION: KB 1.4.0
QUALITY_LEVELS: 99
TIME: Wed Sep 30 03:06:50 2020
TRACE_ARRAY_MIN_INDEX: 0
TRACE_ARRAY_MAX_INDEX: 7035
TRIM: -1 -1 -1.000000e+000
TRACE_PEAK_AREA_RATIO: -1.000000e+000
CHEM: term
DYE: big

END_COMMENT

BEGIN_DNA
N 5 2
N 4 10
N 5 30
N 6 50
N 6 54
N 7 71
T 10 83
T 25 97
T 10 113
T 36 125
T 10 139
N 7 148
G 10 166
A 13 175
C 13 183
T 46 197
T 23 211
A 42 222
C 21 234
N 9 240
T 47 252
T 62 267
T 46 282
T 46 296
T 62 310
C 62 323
G 47 337
T 47 347
T 43 361
A 38 371
T 24 380
T 44 393
A 59 403
T 44 413
C 62 426
T 59 439
C 62 452
T 62 465
T 62 478
C 62 490
T 49 503
A 62 512
A 59 522
C 49 533
A 49 542
A 62 553
T 54 565
A 54 576
A 62 588
C 59 600
A 59 610
C 62 621
A 43 632
A 54 644
G 34 657
A 33 672
A 42 683
T 59 693
T 62 705
A 62 717
T 59 728
T 62 741
T 56 754
T 54 767
G 33 782
T 48 793
A 56 803
A 59 814
A 59 825
T 62 836
C 62 849
T 62 861
T 62 874
T 59 887
A 59 898
G 59 910
G 54 924
T 56 935
C 62 947
C 59 959
A 59 967
A 43 978
C 62 990
T 62 1003
T 54 1016
C 54 1029
T 54 1041
A 62 1052
T 62 1063
T 62 1076
C 62 1088
T 56 1100
T 56 1112
A 34 1123
T 27 1134
G 28 1147
G 10 1163
G 23 1174
A 34 1186
A 56 1197
T 56 1206
A 59 1218
C 62 1228
C 59 1240
T 56 1253
C 54 1266
T 48 1279
T 59 1291
A 59 1302
A 56 1313
T 59 1325
T 62 1337
C 62 1349
C 56 1361
C 59 1372
A 49 1381
A 46 1392
T 56 1405
G 54 1418
A 54 1431
T 46 1441
T 59 1454
G 62 1467
A 62 1479
A 59 1490
T 59 1501
T 62 1513
T 38 1525
A 54 1536
T 62 1547
A 62 1558
A 62 1570
C 62 1582
C 59 1594
A 59 1604
G 56 1618
G 54 1631
A 54 1645
G 31 1655
A 54 1669
A 59 1680
T 56 1690
A 56 1701
A 38 1713
G 28 1725
A 54 1738
T 46 1748
G 62 1761
C 59 1773
T 59 1785
C 54 1798
T 56 1810
A 62 1821
T 62 1833
C 62 1845
A 59 1855
T 62 1867
C 62 1879
A 56 1890
T 62 1902
A 62 1914
A 59 1925
A 59 1937
C 59 1949
A 59 1959
C 62 1971
A 59 1982
A 59 1994
T 62 2007
T 62 2019
A 62 2030
A 56 2042
T 62 2054
T 62 2067
T 59 2079
G 56 2092
T 48 2104
G 62 2117
C 56 2128
A 56 2139
T 62 2150
T 62 2163
T 62 2175
T 49 2187
T 62 2199
C 59 2211
A 51 2221
A 56 2232
T 59 2244
A 62 2255
T 59 2267
T 59 2279
T 62 2291
T 62 2304
T 62 2316
T 62 2328
C 54 2340
A 56 2350
A 59 2361
T 59 2373
A 62 2384
T 62 2395
C 59 2408
T 59 2421
T 62 2433
T 54 2445
A 62 2457
C 59 2468
A 51 2478
A 59 2489
T 59 2502
A 62 2513
T 59 2525
G 54 2538
A 43 2551
G 45 2563
T 56 2575
G 62 2587
T 50 2598
A 59 2610
T 62 2621
A 62 2632
G 46 2645
C 51 2657
A 59 2669
T 59 2680
T 59 2693
T 62 2705
T 54 2717
C 42 2729
A 48 2740
T 59 2751
C 59 2763
T 56 2776
G 62 2788
T 56 2801
T 56 2813
G 62 2825
T 59 2836
T 59 2848
T 62 2860
T 62 2872
A 59 2882
T 59 2893
A 59 2904
G 37 2917
A 56 2929
A 48 2941
G 34 2953
A 54 2965
T 46 2975
A 50 2987
G 56 2999
G 62 3012
T 59 3023
A 62 3035
C 59 3046
A 59 3057
A 59 3069
T 59 3081
A 62 3092
A 59 3104
C 54 3116
A 48 3127
A 48 3139
C 56 3151
T 56 3164
T 56 3176
T 48 3188
A 48 3200
T 56 3211
A 50 3222
T 59 3234
T 54 3246
T 43 3258
A 43 3270
G 27 3282
A 62 3294
A 56 3306
A 50 3317
C 50 3329
A 46 3339
T 56 3351
T 54 3363
T 54 3376
G 48 3388
G 48 3401
T 46 3413
G 54 3426
G 48 3438
T 46 3449
A 48 3461
G 28 3473
A 56 3485
A 56 3496
C 50 3507
T 62 3519
A 59 3530
A 56 3542
T 56 3554
C 56 3567
C 56 3579
T 54 3591
T 49 3603
T 42 3616
A 56 3627
T 59 3638
C 59 3650
A 50 3661
T 59 3672
C 59 3685
A 56 3696
C 59 3707
C 56 3720
A 46 3730
T 56 3743
G 62 3754
T 56 3767
G 59 3779
T 48 3792
C 54 3804
A 56 3815
T 59 3826
T 62 3838
A 62 3850
T 56 3861
C 54 3874
A 56 3885
T 62 3896
A 62 3908
A 59 3920
T 62 3932
A 62 3944
C 62 3955
C 62 3968
A 56 3979
A 54 3990
T 56 4003
A 59 4014
G 37 4027
A 62 4040
T 59 4051
C 56 4063
T 59 4075
A 59 4087
G 37 4099
T 50 4111
G 62 4124
C 56 4136
T 56 4148
A 56 4159
C 59 4170
A 49 4181
A 51 4193
C 59 4205
C 59 4217
C 62 4230
C 54 4242
A 56 4253
T 56 4265
G 62 4277
A 59 4290
T 59 4301
G 62 4314
T 59 4326
T 59 4337
T 56 4350
G 56 4362
A 59 4374
T 49 4385
G 56 4398
A 62 4410
A 56 4421
C 59 4433
A 59 4444
T 62 4456
A 59 4467
T 59 4479
T 59 4492
G 62 4505
T 59 4517
T 62 4529
T 59 4541
A 59 4552
A 56 4564
C 59 4576
T 62 4588
T 56 4600
C 54 4613
A 50 4624
T 62 4636
T 62 4648
T 62 4660
T 62 4673
C 54 4685
A 56 4695
T 59 4707
C 59 4719
T 59 4732
T 59 4744
C 59 4756
A 59 4767
A 59 4778
A 59 4790
T 62 4802
T 62 4814
C 59 4826
A 59 4837
A 59 4849
T 62 4861
T 62 4873
T 62 4886
T 62 4898
A 62 4909
A 59 4921
A 56 4933
C 59 4945
A 56 4956
T 62 4968
T 54 4980
T 62 4993
T 62 5005
T 54 5018
G 54 5031
C 62 5042
A 49 5053
A 50 5065
A 56 5077
A 59 5089
T 62 5100
T 62 5112
T 54 5125
G 62 5138
T 62 5149
T 62 5162
C 62 5174
C 48 5186
A 48 5197
A 50 5208
G 45 5221
A 54 5234
T 56 5244
A 59 5256
A 59 5269
T 59 5280
G 62 5294
A 62 5306
G 45 5319
A 54 5331
T 54 5342
G 54 5355
T 62 5366
A 59 5378
G 37 5391
C 56 5403
T 54 5416
G 54 5429
C 59 5441
T 62 5454
T 62 5466
G 62 5479
T 56 5490
A 62 5502
T 62 5514
G 62 5526
G 62 5540
C 59 5551
T 62 5564
C 62 5576
T 62 5588
T 62 5601
C 62 5613
C 62 5625
A 62 5636
T 62 5648
T 49 5660
T 49 5673
T 62 5685
C 62 5698
G 44 5711
C 59 5722
T 62 5735
T 59 5747
A 62 5758
T 59 5770
A 62 5781
A 62 5793
A 62 5805
A 62 5817
G 59 5830
C 62 5842
T 62 5854
T 62 5867
C 62 5879
A 56 5890
G 56 5903
C 62 5915
A 62 5928
G 56 5940
T 56 5952
A 62 5964
G 56 5977
A 62 5990
A 62 6002
G 56 6014
T 62 6026
A 62 6037
A 62 6050
A 62 6062
A 62 6074
T 62 6085
T 62 6097
T 46 6110
G 43 6124
C 62 6136
A 62 6147
C 62 6159
C 62 6172
T 62 6184
C 62 6197
C 62 6210
A 62 6221
A 62 6232
A 62 6245
T 62 6256
T 62 6269
T 62 6281
T 62 6294
T 62 6306
C 62 6318
T 62 6331
C 62 6343
C 46 6355
T 62 6367
T 62 6380
C 62 6392
A 56 6403
C 62 6415
T 62 6427
T 62 6440
T 62 6452
T 62 6465
T 62 6477
A 62 6488
T 62 6500
T 62 6512
C 62 6524
C 62 6537
T 62 6548
T 62 6561
T 62 6573
A 62 6584
A 52 6596
T 62 6607
A 62 6618
A 62 6630
T 62 6640
A 62 6652
G 52 6665
G 47 6678
T 30 6688
A 47 6699
C 58 6710
A 54 6721
G 54 6734
C 52 6745
N 8 6755
N 8 6766
N 7 6777
N 6 6787
N 9 6797
N 6 6807
N 6 6819
N 6 6830
T 19 6841
T 16 6853
N 7 6864
N 5 6870
N 8 6880
N 4 6887
N 6 6898
N 9 6908
N 5 6919
N 4 6932
N 9 6941
N 9 6952
A 15 6963
A 27 6974
A 58 6985
A 28 6996
END_DNA

END_SEQUENCE
