# Supplementary material for: Elucidating the path to Plasmodium prolyl-tRNA synthetase inhibitors that overcome halofuginone resistance
Source: Nat Commun. 2022 Aug 25;13:4976. doi: 10.1038/s41467-022-32630-4 (PMC9403976; doi:10.1038/s41467-022-32630-4)
Supplement: Supplementary file 4 — Source Data [file 41467_2022_32630_MOESM4_ESM.zip › Source Data/NCP26_Selection_Sanger_Sequencing/S2 - clone B9/S2_clone_B9_-_Amplified_by_F3R3_-_Sequenced_by_R3.phd.1]

BEGIN_SEQUENCE MAT-10-121_-_NCP26_Selection_2of3_-_6th_cycle_-_clone_B9_-_F3R3-MAT-PfcPRS-R3_B07

BEGIN_COMMENT

CHROMAT_FILE: MAT-10-121_-_NCP26_Selection_2of3_-_6th_cycle_-_clone_B9_-_F3R3-MAT-PfcPRS-R3_B07.ab1
BASECALLER_VERSION: KB 1.4.0
TRACE_PROCESSOR_VERSION: KB 1.4.0
QUALITY_LEVELS: 99
TIME: Wed Sep 30 03:05:53 2020
TRACE_ARRAY_MIN_INDEX: 0
TRACE_ARRAY_MAX_INDEX: 6734
TRIM: -1 -1 -1.000000e+000
TRACE_PEAK_AREA_RATIO: -1.000000e+000
CHEM: term
DYE: big

END_COMMENT

BEGIN_DNA
N 5 2
N 4 9
N 5 31
N 5 57
N 4 69
N 5 86
G 11 102
N 6 118
A 19 133
N 9 152
T 16 165
A 18 174
N 9 192
A 24 206
T 17 223
C 42 238
T 38 248
C 49 263
C 14 274
A 10 281
T 50 293
A 54 304
T 42 316
T 62 330
T 62 344
T 62 357
G 47 372
T 51 383
A 54 394
A 56 403
C 56 413
C 62 425
C 47 437
A 51 447
A 62 458
G 62 471
C 59 484
A 62 496
A 62 506
C 59 516
T 62 530
T 62 543
C 62 556
T 59 570
G 54 583
G 56 597
A 59 611
C 43 620
T 59 632
A 59 642
A 62 653
A 62 664
T 62 676
C 62 688
C 62 700
T 62 713
T 62 726
C 62 739
T 59 752
A 62 762
T 62 773
A 62 784
T 59 795
G 62 809
A 59 821
T 59 832
T 62 845
T 14 857
T 14 870
T 16 882
T 16 895
T 13 907
C 13 919
T 23 931
T 18 943
T 43 956
T 43 968
T 43 980
C 49 992
T 59 1003
A 59 1013
A 62 1023
T 62 1035
T 62 1048
T 54 1060
A 54 1071
T 54 1082
T 54 1095
T 54 1108
T 62 1120
T 62 1133
T 62 1145
G 59 1159
T 62 1170
A 62 1180
A 62 1191
C 59 1203
A 62 1213
A 62 1224
A 62 1236
T 62 1248
A 62 1259
A 62 1271
T 59 1283
G 62 1297
G 62 1311
G 62 1324
A 62 1337
A 62 1348
A 62 1359
T 62 1370
A 59 1381
A 46 1393
G 32 1406
A 49 1419
A 54 1430
T 62 1441
T 62 1453
T 62 1465
T 62 1478
C 59 1490
A 62 1500
A 62 1511
C 59 1523
A 59 1534
T 62 1546
T 62 1559
T 62 1572
A 62 1583
A 62 1595
T 62 1607
T 62 1619
T 62 1632
T 62 1644
T 62 1657
T 62 1669
T 59 1681
A 62 1691
T 62 1703
T 62 1715
T 62 1728
C 62 1740
T 62 1752
T 62 1764
T 62 1777
A 62 1787
T 62 1799
T 62 1811
A 62 1822
A 62 1833
A 62 1845
A 62 1856
A 62 1868
A 62 1880
A 62 1891
G 62 1904
C 62 1915
T 62 1928
T 62 1940
G 62 1953
A 62 1966
A 62 1977
C 62 1988
A 62 1999
C 62 2010
A 62 2021
T 62 2034
T 62 2047
C 49 2060
C 54 2072
C 62 2084
A 62 2094
T 62 2107
A 62 2118
T 62 2130
A 62 2142
T 62 2153
A 62 2165
A 62 2177
T 62 2189
A 62 2201
T 59 2212
G 62 2226
C 62 2238
A 62 2249
G 62 2262
C 62 2274
G 62 2287
G 62 2300
G 62 2313
T 62 2325
C 62 2337
T 62 2349
T 62 2361
A 62 2372
A 59 2384
T 62 2395
A 54 2407
T 54 2418
A 62 2429
T 62 2441
A 62 2453
A 62 2464
C 62 2477
A 62 2488
A 62 2499
C 62 2512
C 62 2524
C 62 2536
G 62 2549
A 62 2562
A 62 2574
A 62 2585
T 62 2596
A 62 2608
T 54 2618
C 62 2631
A 62 2642
T 62 2653
A 62 2665
A 62 2677
T 62 2689
A 62 2701
T 62 2712
T 62 2724
C 59 2737
A 62 2748
A 62 2759
T 62 2771
T 62 2783
A 62 2795
A 62 2806
T 62 2818
T 62 2830
C 59 2843
A 62 2853
C 62 2865
T 62 2877
T 62 2890
T 62 2902
T 62 2914
T 42 2926
A 62 2937
C 62 2948
A 62 2958
A 62 2969
T 62 2982
A 62 2993
A 62 3005
C 62 3017
T 62 3029
T 62 3041
G 62 3054
A 62 3067
G 59 3078
T 62 3090
A 62 3102
T 62 3112
A 62 3124
C 62 3135
C 62 3147
A 62 3158
A 62 3170
T 62 3182
C 62 3194
T 62 3207
G 62 3220
A 62 3232
A 62 3243
A 62 3255
A 62 3266
A 62 3277
T 62 3288
T 62 3300
T 62 3312
T 62 3324
C 62 3336
T 62 3348
A 62 3359
T 62 3371
T 62 3383
T 62 3395
T 54 3407
T 62 3419
T 62 3431
T 62 3442
T 62 3454
G 62 3467
A 62 3478
A 62 3489
G 59 3501
T 59 3513
G 62 3525
A 62 3537
T 62 3547
A 62 3559
C 62 3570
C 62 3582
T 62 3594
A 62 3606
A 54 3618
A 48 3630
A 59 3641
T 59 3653
A 62 3664
T 62 3675
T 59 3687
A 62 3699
C 62 3711
T 62 3723
A 62 3734
T 62 3746
C 62 3759
C 62 3771
T 62 3784
T 62 3796
A 62 3807
G 28 3819
A 54 3832
T 62 3843
T 62 3855
T 62 3866
G 62 3879
T 62 3891
T 62 3903
A 62 3914
T 62 3925
C 62 3937
T 62 3950
T 62 3962
C 62 3974
T 62 3986
A 62 3997
C 62 4008
T 62 4021
T 62 4033
C 62 4045
A 51 4056
T 59 4067
T 62 4079
A 54 4091
T 62 4102
T 56 4115
A 62 4126
C 62 4138
T 54 4150
T 54 4162
A 62 4174
A 62 4185
A 62 4197
A 62 4209
G 59 4221
C 62 4233
T 62 4245
T 54 4257
T 54 4269
C 62 4282
C 62 4293
T 62 4305
T 62 4318
T 62 4330
T 62 4342
A 62 4353
A 62 4364
A 62 4375
A 62 4387
T 62 4398
G 62 4411
G 59 4424
T 59 4435
A 56 4447
T 62 4458
C 59 4470
C 62 4483
T 54 4495
T 62 4507
G 62 4520
A 59 4533
T 62 4544
A 62 4555
T 62 4566
G 54 4579
A 62 4591
T 62 4602
T 62 4615
A 62 4627
T 62 4638
T 62 4650
A 62 4662
T 62 4674
T 62 4686
A 62 4698
T 62 4709
T 62 4722
A 62 4734
T 62 4745
T 62 4758
A 62 4769
T 62 4781
T 62 4793
A 62 4805
T 62 4816
T 62 4829
A 62 4841
T 62 4852
T 62 4865
G 62 4878
T 59 4890
T 62 4902
A 62 4914
C 62 4925
T 62 4937
A 62 4949
T 62 4961
T 62 4974
A 62 4985
C 62 4997
T 62 5009
A 62 5021
T 62 5033
T 62 5046
A 62 5057
T 62 5069
T 62 5081
T 62 5094
T 62 5106
T 62 5118
A 62 5130
T 62 5141
T 62 5154
A 62 5165
T 62 5176
T 62 5189
A 62 5201
T 62 5212
T 62 5225
G 54 5238
T 59 5250
T 59 5262
A 62 5274
T 59 5285
T 54 5298
A 62 5310
T 59 5321
T 62 5334
C 62 5347
T 62 5359
G 43 5372
T 62 5384
A 62 5395
A 62 5407
T 62 5419
T 62 5431
C 62 5444
T 62 5456
T 62 5468
C 62 5481
A 62 5492
T 62 5503
T 62 5516
T 62 5528
T 62 5542
T 62 5553
G 62 5566
G 62 5579
C 62 5590
C 62 5603
A 62 5614
T 62 5625
T 62 5638
T 62 5650
C 62 5663
T 62 5675
T 62 5687
C 62 5700
T 62 5712
T 62 5724
G 62 5737
T 62 5749
A 62 5760
C 62 5772
A 62 5783
T 62 5794
C 62 5807
T 62 5820
T 62 5833
C 62 5845
T 62 5857
T 62 5870
T 62 5882
T 62 5894
T 62 5906
T 62 5919
A 62 5929
T 62 5941
C 62 5954
T 62 5966
A 62 5977
C 62 5989
A 62 6000
C 62 6013
G 56 6026
T 62 6038
G 62 6051
C 62 6063
T 62 6076
T 62 6088
T 62 6101
T 62 6113
G 62 6126
A 62 6138
T 54 6149
G 62 6162
T 56 6174
A 62 6186
G 56 6199
T 62 6210
A 62 6222
T 62 6233
C 62 6246
T 62 6258
T 62 6271
C 62 6284
T 62 6296
T 62 6308
T 62 6321
A 62 6332
A 62 6344
T 62 6355
T 62 6367
T 62 6379
G 54 6392
T 62 6403
A 62 6414
C 62 6426
A 62 6436
T 62 6447
A 62 6459
T 47 6469
T 62 6481
C 47 6494
A 11 6504
N 9 6514
N 4 6525
N 5 6539
N 8 6550
G 15 6563
N 9 6575
N 9 6588
N 9 6600
N 7 6613
N 9 6627
T 12 6641
N 9 6651
A 15 6658
A 58 6669
A 58 6679
A 58 6689
A 25 6700
END_DNA

END_SEQUENCE
