# Supplementary material for: Elucidating the path to Plasmodium prolyl-tRNA synthetase inhibitors that overcome halofuginone resistance
Source: Nat Commun. 2022 Aug 25;13:4976. doi: 10.1038/s41467-022-32630-4 (PMC9403976; doi:10.1038/s41467-022-32630-4)
Supplement: Supplementary file 4 — Source Data [file 41467_2022_32630_MOESM4_ESM.zip › Source Data/NCP26_Selection_Sanger_Sequencing/S2 - clone B9/S2_clone_B9_-_Amplified_by_F5R5_-_Sequenced_by_F5.phd.1]

BEGIN_SEQUENCE MAT-10-121_-_NCP26_Selection_2of3_-_6th_cycle_-_clone_B9_-_F5R5-MAT-PfcPRS-F5_G12

BEGIN_COMMENT

CHROMAT_FILE: MAT-10-121_-_NCP26_Selection_2of3_-_6th_cycle_-_clone_B9_-_F5R5-MAT-PfcPRS-F5_G12.ab1
BASECALLER_VERSION: KB 1.4.0
TRACE_PROCESSOR_VERSION: KB 1.4.0
QUALITY_LEVELS: 99
TIME: Wed Sep 30 03:06:55 2020
TRACE_ARRAY_MIN_INDEX: 0
TRACE_ARRAY_MAX_INDEX: 7066
TRIM: -1 -1 -1.000000e+000
TRACE_PEAK_AREA_RATIO: -1.000000e+000
CHEM: term
DYE: big

END_COMMENT

BEGIN_DNA
N 5 2
N 5 10
A 11 25
N 5 40
N 7 58
G 10 67
N 6 73
A 27 91
T 10 106
A 23 119
N 4 132
A 10 148
A 10 155
N 6 176
T 10 186
G 46 203
A 15 219
A 13 226
G 62 241
G 62 256
A 54 269
G 26 280
A 24 294
A 11 313
A 49 324
A 30 334
T 24 342
T 62 355
T 59 369
G 62 385
G 62 401
A 59 415
G 59 426
G 59 440
T 62 451
G 62 463
C 62 475
A 62 486
A 62 496
A 62 507
T 62 519
T 62 532
T 49 545
T 42 559
A 62 570
C 59 580
T 62 594
T 54 608
C 54 621
T 59 634
A 62 644
C 59 655
T 62 669
G 62 681
C 62 695
T 62 709
G 62 721
A 59 735
A 62 745
G 62 757
C 62 769
T 62 782
T 62 794
T 62 807
T 54 819
A 62 829
T 62 840
A 62 851
A 59 862
G 62 876
C 62 888
G 62 902
A 62 914
A 62 926
A 54 937
A 49 948
T 54 959
G 62 972
G 62 986
A 62 999
A 62 1010
G 62 1022
A 62 1035
G 62 1047
C 62 1058
C 59 1070
A 59 1080
T 62 1092
A 62 1104
C 62 1116
A 62 1126
A 62 1138
G 62 1151
C 59 1165
A 62 1176
G 62 1189
C 62 1201
T 59 1214
A 62 1225
C 62 1237
A 62 1247
T 62 1259
C 62 1272
T 62 1285
C 59 1298
A 59 1308
T 62 1320
T 59 1333
A 62 1344
T 62 1356
C 62 1369
T 62 1381
T 62 1394
G 62 1407
G 62 1420
A 59 1433
A 62 1444
C 62 1455
A 62 1465
A 62 1476
A 62 1488
T 62 1500
T 62 1512
T 62 1524
T 62 1537
G 62 1551
C 62 1562
A 62 1573
A 62 1584
A 62 1595
A 62 1607
A 62 1619
T 62 1630
G 62 1643
T 62 1655
T 62 1667
T 62 1680
A 62 1691
A 54 1702
A 54 1713
A 62 1725
T 62 1737
T 62 1749
G 62 1763
A 62 1775
A 62 1787
T 62 1798
T 62 1811
T 62 1823
G 54 1836
A 62 1849
A 62 1860
G 62 1872
A 62 1884
T 59 1895
G 62 1908
A 62 1920
A 62 1931
A 54 1943
A 54 1955
T 59 1966
G 62 1979
A 62 1991
A 62 2003
G 62 2016
T 62 2027
T 62 2039
A 62 2051
A 62 2062
A 62 2074
C 62 2086
A 62 2097
A 62 2108
T 62 2121
A 62 2133
T 62 2144
G 62 2158
T 62 2170
T 62 2183
C 59 2195
A 62 2206
T 62 2218
C 62 2230
A 62 2241
A 62 2253
A 62 2265
C 62 2277
A 62 2288
T 62 2300
C 62 2313
A 62 2324
T 62 2336
G 62 2349
G 62 2362
G 62 2375
G 62 2389
T 62 2401
T 62 2413
G 62 2425
T 62 2437
A 62 2448
G 62 2460
C 62 2472
A 62 2484
C 62 2495
T 62 2508
A 62 2519
G 62 2532
A 59 2545
T 62 2556
C 62 2568
T 62 2581
A 62 2592
T 62 2603
T 62 2616
G 62 2629
G 62 2642
T 62 2654
A 62 2665
T 62 2676
T 62 2688
A 62 2699
T 59 2711
G 62 2724
A 62 2736
T 62 2747
A 62 2759
A 62 2770
T 62 2782
G 62 2795
A 62 2807
C 62 2819
A 62 2830
C 62 2841
A 62 2852
T 62 2864
G 62 2877
G 62 2890
T 62 2903
G 62 2915
A 59 2928
T 59 2939
G 62 2951
A 59 2964
T 62 2974
A 62 2986
A 62 2998
A 62 3010
G 62 3022
G 62 3035
A 59 3047
T 59 3057
T 62 3069
A 62 3081
G 62 3093
T 62 3106
T 62 3118
C 62 3130
T 62 3142
A 62 3153
C 62 3164
C 62 3176
A 62 3187
C 62 3199
C 62 3212
A 62 3222
A 62 3234
A 62 3246
T 62 3258
G 62 3270
T 62 3282
T 62 3294
T 62 3307
C 62 3319
T 62 3331
A 62 3342
A 62 3353
A 62 3364
T 62 3376
A 62 3387
T 62 3399
A 62 3410
A 62 3422
A 62 3434
G 62 3447
T 62 3459
T 62 3470
G 62 3483
T 62 3495
T 62 3507
A 62 3518
T 62 3529
T 62 3542
G 62 3555
T 62 3566
A 62 3578
C 62 3589
C 62 3601
T 62 3614
A 62 3625
T 62 3637
C 62 3650
T 62 3662
T 62 3674
C 62 3686
T 62 3698
A 62 3709
T 62 3721
A 62 3732
A 62 3743
A 62 3755
A 62 3767
C 62 3779
A 62 3790
A 62 3801
C 62 3814
A 62 3825
G 62 3837
A 62 3850
T 62 3861
G 62 3874
A 62 3887
A 62 3898
A 62 3910
A 62 3922
T 62 3933
G 62 3945
C 62 3957
T 62 3970
A 62 3981
T 62 3993
A 62 4004
C 62 4016
A 62 4027
C 62 4039
T 62 4052
C 62 4065
A 62 4076
T 62 4088
A 62 4099
T 62 4111
T 62 4124
G 62 4136
T 62 4148
A 62 4160
A 62 4171
A 62 4183
G 62 4196
A 59 4208
T 62 4218
A 62 4230
T 62 4241
T 62 4254
G 62 4267
A 62 4279
A 62 4291
A 62 4302
A 62 4314
A 62 4326
A 62 4338
T 62 4348
A 62 4360
T 62 4371
T 62 4384
G 62 4397
A 62 4410
A 62 4421
A 62 4433
A 62 4445
A 62 4456
T 59 4467
G 62 4480
C 62 4492
A 62 4503
C 62 4515
A 62 4526
A 62 4538
A 62 4550
T 62 4562
T 62 4575
A 62 4586
A 62 4598
T 62 4610
T 62 4622
G 62 4636
T 62 4647
G 62 4660
T 62 4672
T 62 4684
T 62 4696
A 62 4707
T 62 4719
G 62 4732
A 62 4744
T 59 4755
G 62 4768
A 62 4780
T 62 4791
A 62 4803
G 62 4816
A 62 4828
G 62 4840
C 62 4852
A 62 4864
T 62 4875
C 62 4888
T 62 4900
T 62 4913
A 62 4924
T 62 4935
T 62 4948
C 62 4961
T 62 4973
C 62 4985
C 62 4997
T 62 5009
G 62 5021
G 62 5034
T 62 5046
T 62 5058
A 62 5070
T 62 5080
A 62 5092
A 62 5104
A 62 5116
T 62 5127
T 62 5140
C 54 5152
A 62 5163
A 62 5175
T 62 5187
C 62 5200
A 62 5211
T 62 5223
T 62 5236
G 62 5249
G 46 5262
G 46 5275
A 62 5287
A 62 5299
T 62 5309
T 62 5322
A 62 5333
A 62 5346
G 62 5358
A 62 5371
G 62 5383
G 49 5396
T 62 5407
A 62 5419
T 54 5429
T 62 5442
C 62 5455
C 62 5467
C 62 5479
A 62 5490
T 62 5503
A 62 5514
A 62 5527
G 62 5539
A 62 5552
A 62 5564
T 62 5575
A 62 5587
G 62 5600
A 62 5612
A 62 5625
G 62 5637
T 62 5648
T 62 5660
G 62 5673
G 62 5687
A 62 5699
C 62 5710
C 62 5722
T 62 5735
A 62 5746
A 62 5759
A 62 5771
G 62 5783
A 62 5796
T 42 5806
T 62 5818
T 62 5831
A 62 5842
C 62 5854
A 54 5865
A 58 5877
A 58 5889
A 58 5902
T 58 5913
A 58 5925
A 58 5938
T 58 5949
T 58 5962
C 58 5975
T 58 5987
T 58 6000
G 58 6013
T 58 6025
G 58 6038
T 58 6049
T 58 6062
A 58 6073
T 54 6084
T 58 6097
G 54 6110
T 58 6121
T 58 6134
A 58 6146
G 54 6159
A 58 6171
A 58 6183
G 58 6196
A 58 6208
G 58 6220
A 54 6232
T 47 6242
A 58 6254
A 58 6266
T 58 6278
A 58 6290
A 58 6303
C 58 6315
G 58 6328
A 58 6340
A 58 6352
A 58 6364
A 58 6376
A 58 6388
T 48 6400
G 49 6413
T 50 6425
A 58 6437
A 58 6449
T 49 6460
G 49 6474
T 58 6485
C 58 6498
A 58 6509
A 58 6521
A 58 6533
A 58 6545
A 58 6557
A 58 6569
G 58 6582
A 58 6593
A 58 6604
T 58 6615
C 58 6627
C 58 6640
G 49 6653
T 46 6664
A 58 6676
T 49 6686
T 58 6696
A 58 6707
T 58 6719
T 58 6731
A 58 6743
G 25 6756
A 58 6766
A 58 6777
A 43 6788
C 42 6798
N 6 6807
N 6 6816
N 4 6824
N 9 6837
N 4 6851
N 6 6860
N 6 6869
N 5 6879
N 4 6889
G 11 6902
G 12 6913
T 12 6923
N 5 6934
N 5 6946
N 6 6955
N 4 6961
T 12 6969
G 16 6978
N 9 6988
G 12 7000
G 23 7011
N 5 7023
N 6 7036
END_DNA

END_SEQUENCE
