# Supplementary material for: Elucidating the path to Plasmodium prolyl-tRNA synthetase inhibitors that overcome halofuginone resistance
Source: Nat Commun. 2022 Aug 25;13:4976. doi: 10.1038/s41467-022-32630-4 (PMC9403976; doi:10.1038/s41467-022-32630-4)
Supplement: Supplementary file 4 — Source Data [file 41467_2022_32630_MOESM4_ESM.zip › Source Data/NCP26_Selection_Sanger_Sequencing/S2 - clone B9/S2_clone_B9_-_Amplified_by_F3R3_-_Sequenced_by_F3.phd.1]

BEGIN_SEQUENCE MAT-10-121_-_NCP26_Selection_2of3_-_6th_cycle_-_clone_B9_-_F3R3-MAT-PfcPRS-F3_A07

BEGIN_COMMENT

CHROMAT_FILE: MAT-10-121_-_NCP26_Selection_2of3_-_6th_cycle_-_clone_B9_-_F3R3-MAT-PfcPRS-F3_A07.ab1
BASECALLER_VERSION: KB 1.4.0
TRACE_PROCESSOR_VERSION: KB 1.4.0
QUALITY_LEVELS: 99
TIME: Wed Sep 30 03:05:58 2020
TRACE_ARRAY_MIN_INDEX: 0
TRACE_ARRAY_MAX_INDEX: 6757
TRIM: -1 -1 -1.000000e+000
TRACE_PEAK_AREA_RATIO: -1.000000e+000
CHEM: term
DYE: big

END_COMMENT

BEGIN_DNA
N 4 2
N 4 11
N 4 25
N 4 35
N 8 47
N 5 57
N 6 65
A 12 77
N 6 84
N 7 106
T 11 118
A 13 127
C 10 144
N 6 149
T 49 165
C 12 183
N 8 191
A 14 200
A 34 213
A 36 225
G 47 241
C 42 253
A 32 262
C 44 273
G 62 287
T 62 301
G 62 315
T 59 330
A 62 342
G 59 354
A 49 368
T 30 377
A 62 389
A 62 400
A 62 410
A 62 422
A 62 433
A 62 444
G 62 457
A 62 469
A 62 480
G 59 492
A 49 505
T 19 513
G 59 528
T 62 539
A 59 552
C 62 562
A 59 573
A 59 584
G 62 597
A 59 612
A 62 624
G 62 636
A 59 649
A 62 660
A 62 671
T 59 681
G 62 695
G 59 709
C 62 721
C 59 733
A 62 743
A 62 754
A 62 766
A 62 778
A 62 789
T 59 800
G 62 814
A 62 826
A 54 837
G 62 851
A 62 863
A 62 874
T 59 884
T 59 896
A 56 907
C 56 919
A 29 929
G 32 943
A 49 956
A 48 968
T 54 979
A 62 990
A 62 1002
T 62 1013
A 62 1025
A 62 1037
C 59 1049
A 62 1059
A 62 1071
T 62 1083
A 62 1095
A 62 1107
T 62 1119
A 62 1131
A 62 1143
T 62 1154
A 62 1166
A 62 1178
A 62 1190
A 62 1202
A 62 1213
T 62 1224
A 62 1235
A 62 1247
T 62 1259
A 59 1271
G 62 1285
T 62 1297
A 62 1308
A 62 1320
T 62 1331
A 62 1343
G 62 1357
T 62 1369
A 62 1380
A 62 1392
C 62 1404
A 62 1414
A 62 1426
T 62 1438
A 62 1450
A 62 1462
T 62 1474
A 62 1486
A 62 1498
T 62 1509
A 62 1521
A 62 1533
T 62 1545
A 62 1557
A 62 1569
T 62 1580
A 62 1592
A 62 1604
T 62 1616
A 62 1628
A 62 1640
T 49 1652
A 54 1664
A 62 1675
T 62 1687
C 59 1701
A 62 1711
T 62 1724
A 62 1735
T 62 1747
C 59 1760
A 62 1771
A 62 1783
G 62 1796
G 62 1808
A 59 1822
T 62 1832
A 62 1844
C 62 1855
C 62 1867
A 59 1878
T 62 1891
T 62 1904
T 59 1919
T 62 1930
A 62 1941
A 62 1952
A 62 1963
A 62 1975
G 62 1988
G 62 2001
A 62 2013
A 62 2024
A 62 2036
G 62 2048
C 62 2059
T 62 2072
T 62 2084
T 62 2097
T 62 2109
A 62 2120
A 62 2131
G 62 2144
T 62 2156
A 62 2167
A 62 2179
T 62 2190
A 62 2202
A 62 2214
T 59 2225
G 62 2239
A 62 2251
A 62 2263
G 62 2276
T 62 2287
A 62 2299
G 56 2311
A 62 2324
A 62 2335
G 62 2348
A 59 2360
T 59 2370
A 62 2382
A 62 2394
C 62 2405
A 62 2416
A 62 2428
A 62 2440
T 62 2452
C 62 2465
T 62 2477
A 62 2489
A 62 2501
G 62 2513
G 62 2526
A 59 2539
T 59 2549
A 62 2561
G 62 2573
T 62 2585
A 62 2597
A 62 2608
T 62 2620
A 62 2631
T 62 2643
T 62 2655
T 62 2668
T 62 2680
A 62 2692
G 56 2705
G 62 2717
T 62 2729
A 62 2740
T 62 2751
C 62 2763
A 62 2774
C 62 2786
T 62 2798
T 62 2811
C 54 2824
A 62 2834
A 62 2845
A 62 2857
A 62 2869
A 62 2880
A 62 2892
A 62 2903
A 62 2915
T 62 2925
A 54 2937
G 50 2950
A 62 2962
A 56 2974
A 59 2986
A 62 2997
T 62 3008
T 62 3020
T 62 3032
T 62 3044
T 62 3056
C 59 3069
A 59 3079
G 51 3092
A 62 3104
T 62 3115
T 62 3127
G 62 3139
G 59 3152
T 62 3164
A 62 3175
T 62 3186
A 62 3197
C 62 3209
T 62 3221
C 62 3234
A 59 3245
A 59 3256
G 62 3269
T 62 3281
T 62 3293
A 62 3304
T 62 3315
T 62 3328
G 62 3341
T 59 3352
A 62 3364
A 62 3375
A 62 3387
A 62 3399
A 62 3410
G 62 3423
T 59 3434
G 62 3446
A 62 3459
A 62 3470
T 62 3481
T 62 3493
A 62 3505
A 62 3516
T 62 3528
T 62 3540
G 62 3553
A 62 3565
A 62 3577
T 62 3588
A 62 3600
T 62 3611
T 62 3623
A 62 3635
T 62 3646
G 62 3660
A 62 3672
T 62 3683
A 62 3695
T 62 3706
T 62 3718
T 54 3731
C 49 3743
G 56 3756
G 62 3769
G 62 3781
T 59 3793
T 62 3805
G 62 3817
T 59 3828
T 59 3840
A 62 3851
T 62 3862
A 62 3874
T 62 3885
A 62 3897
T 62 3909
T 62 3921
A 62 3933
A 56 3945
G 51 3958
A 62 3970
C 62 3981
C 62 3993
C 62 4006
G 56 4018
C 49 4030
T 56 4043
G 62 4055
C 62 4067
A 59 4079
T 62 4090
A 62 4102
T 62 4113
T 62 4126
A 62 4137
T 62 4148
A 56 4160
T 62 4172
A 59 4183
T 62 4195
G 62 4208
G 62 4221
G 50 4234
A 62 4247
A 59 4259
T 59 4269
G 62 4282
T 56 4294
G 62 4306
T 62 4318
T 62 4331
C 62 4343
A 59 4354
A 59 4365
G 59 4378
C 62 4390
T 62 4402
T 62 4415
T 62 4427
T 62 4439
T 62 4451
T 62 4463
T 62 4475
A 62 4486
A 62 4497
T 62 4509
A 62 4520
A 59 4532
A 59 4544
G 59 4557
A 62 4569
A 62 4581
A 62 4593
T 62 4603
A 62 4615
A 62 4627
A 62 4640
A 62 4651
A 62 4663
A 54 4675
A 62 4687
T 62 4698
T 62 4710
A 62 4722
A 59 4734
A 59 4747
T 62 4758
G 62 4771
T 59 4783
T 62 4795
G 54 4809
A 62 4821
A 62 4832
A 62 4844
A 62 4856
T 62 4867
T 62 4879
C 62 4892
T 62 4904
T 62 4916
A 62 4928
T 62 4940
T 62 4952
T 62 4964
C 62 4977
C 62 4989
C 62 5001
A 62 5011
T 62 5023
T 62 5036
A 62 5048
T 62 5059
T 62 5072
T 62 5084
G 62 5097
T 62 5109
T 62 5121
A 62 5133
C 62 5144
A 62 5155
A 62 5167
A 62 5179
A 62 5191
A 62 5203
A 62 5215
T 62 5227
A 62 5239
A 49 5251
A 62 5263
T 62 5274
T 62 5287
A 62 5299
G 19 5312
A 62 5325
A 56 5337
A 41 5349
A 56 5361
A 56 5373
G 56 5385
A 62 5397
A 62 5409
A 62 5421
A 62 5433
A 56 5444
A 56 5456
A 56 5468
T 43 5479
C 37 5492
A 50 5503
T 62 5515
A 62 5527
T 62 5539
A 62 5551
G 56 5565
A 62 5577
A 62 5589
G 62 5602
G 62 5615
A 54 5627
T 47 5637
T 62 5650
T 62 5662
A 62 5674
G 47 5687
T 56 5699
C 62 5711
C 62 5724
A 54 5735
G 52 5748
A 62 5760
A 62 5772
G 54 5785
T 62 5796
T 62 5808
G 62 5821
C 43 5833
T 62 5845
T 62 5858
G 62 5871
G 52 5884
G 62 5896
T 62 5908
T 62 5920
A 62 5932
C 62 5943
A 52 5954
A 52 5966
A 52 5978
A 44 5990
T 54 6002
A 58 6014
T 45 6025
G 58 6039
G 46 6052
A 58 6065
G 54 6077
A 54 6090
T 54 6100
T 58 6113
C 58 6125
T 58 6137
A 58 6149
A 58 6161
T 58 6173
T 58 6186
T 58 6198
A 58 6210
C 58 6221
C 58 6234
T 58 6246
G 58 6259
A 58 6272
A 52 6284
G 47 6296
A 58 6309
A 54 6321
A 54 6332
T 45 6342
T 52 6355
G 45 6368
C 52 6380
T 47 6392
A 47 6404
T 58 6415
A 58 6427
A 54 6439
G 47 6451
A 58 6463
C 58 6473
C 58 6485
A 58 6495
A 54 6507
C 15 6518
A 10 6526
A 12 6536
G 12 6546
G 12 6556
N 8 6572
A 18 6584
A 27 6596
A 40 6607
A 27 6619
C 25 6629
A 17 6638
A 27 6648
A 30 6657
T 28 6668
T 26 6681
A 14 6693
N 4 6707
END_DNA

END_SEQUENCE
