# Supplementary material for: Elucidating the path to Plasmodium prolyl-tRNA synthetase inhibitors that overcome halofuginone resistance
Source: Nat Commun. 2022 Aug 25;13:4976. doi: 10.1038/s41467-022-32630-4 (PMC9403976; doi:10.1038/s41467-022-32630-4)
Supplement: Supplementary file 4 — Source Data [file 41467_2022_32630_MOESM4_ESM.zip › Source Data/NCP26_Selection_Sanger_Sequencing/S2 - clone B9/S2_clone_B9_-_Amplified_by_F2R2_-_Sequenced_by_F2.seq]

>MAT-10-121_-_NCP26_Selection_2of3_-_6th_cycle_-_clone_B9_-_F2R2-MAT-PfcPRS-F2_A04.ab1
NNNNNNNATGNNTTTANANNNNCTACAAATATATTAAAGAATTTGTTTTTAAAAGATAAGAAGAAAAATTATTTTCTAAT
ATGTACATTAAATAACAAAACTGTCGACTTAAAAAATTTATCAAATATTTTAAAAACAAACAACTTAAGATTTGTTGACG
AAAACAATTTAAATAATATTCTTAATATCCAACCAGGTTGTTTAAGTCCTTTGGCTATTAAAAATGATAAAGAAAATATA
GTAAAATTATATTTTGATGAAGAGATAAAAAATATGCAAGAGGTTATTATACACCCTTTACATAATTATAGTAGTTTATA
TATAAAAACACAGGATGTAATAAAATTTTGTGAATCTTTTAATCACGCTCCTGAATATGTACAAATTAAAGAAGATACTA
CATCAAAAGCACGTGTAGATAAAAAAGAAGATGTACAAGAAGAAATGGCCAAAAATGAAGAATTACAGAATAATAACAAT
AATAATAAAAATAATAGTAATAGTAACAATAATAATAATAATAATAATAATCATATCAAGGATACCATTTTAAAAGGAAA
GCTTTTAAGTAATAATGAAGTAGAAGANNNNANNNNNNNNGGAAA
