# Supplementary material for: Elucidating the path to Plasmodium prolyl-tRNA synthetase inhibitors that overcome halofuginone resistance
Source: Nat Commun. 2022 Aug 25;13:4976. doi: 10.1038/s41467-022-32630-4 (PMC9403976; doi:10.1038/s41467-022-32630-4)
Supplement: Supplementary file 4 — Source Data [file 41467_2022_32630_MOESM4_ESM.zip › Source Data/NCP26_Selection_Sanger_Sequencing/S2 - clone B9/S2_clone_B9_-_Amplified_by_F6R6_-_Sequenced_by_R6.phd.1]

BEGIN_SEQUENCE MAT-10-121_-_NCP26_Selection_2of3_-_6th_cycle_-_clone_B9_-_F6R6-MAT-PfcPRS-R6_H03

BEGIN_COMMENT

CHROMAT_FILE: MAT-10-121_-_NCP26_Selection_2of3_-_6th_cycle_-_clone_B9_-_F6R6-MAT-PfcPRS-R6_H03.ab1
BASECALLER_VERSION: KB 1.4.0
TRACE_PROCESSOR_VERSION: KB 1.4.0
QUALITY_LEVELS: 99
TIME: Wed Sep 30 10:47:32 2020
TRACE_ARRAY_MIN_INDEX: 0
TRACE_ARRAY_MAX_INDEX: 8724
TRIM: -1 -1 -1.000000e+000
TRACE_PEAK_AREA_RATIO: -1.000000e+000
CHEM: term
DYE: big

END_COMMENT

BEGIN_DNA
N 8 2
N 3 18
N 3 26
N 5 41
N 5 57
N 4 72
N 8 92
N 6 107
N 7 121
N 6 125
N 5 139
N 5 161
N 4 166
C 25 180
N 8 191
G 22 206
A 12 225
T 17 235
A 54 250
T 31 266
G 33 282
T 21 293
C 54 308
G 38 323
T 39 334
T 58 349
T 50 362
C 20 374
N 8 380
C 24 390
T 58 403
G 58 417
T 58 431
T 58 445
T 58 458
G 41 472
T 25 482
T 62 495
T 54 507
G 62 521
G 37 535
T 32 544
T 62 557
T 33 568
A 56 578
A 49 586
T 47 598
G 47 613
A 47 625
T 32 634
A 62 645
A 62 656
T 47 667
C 62 681
T 62 693
T 62 706
T 62 720
G 62 733
A 62 746
G 62 758
T 62 769
T 62 781
T 62 793
C 62 804
T 62 815
T 62 828
T 62 841
T 62 853
T 62 865
T 59 877
A 62 886
A 59 896
T 62 907
T 62 920
T 62 932
C 62 945
T 62 956
T 62 969
C 62 981
T 62 993
T 62 1005
C 62 1017
T 62 1029
G 59 1042
T 62 1053
T 62 1066
G 62 1078
C 62 1089
A 62 1099
A 62 1109
T 62 1121
A 62 1131
T 62 1143
C 62 1155
T 62 1168
T 62 1181
C 59 1193
A 59 1203
C 62 1214
A 59 1224
C 62 1235
C 59 1248
A 59 1258
T 62 1271
G 62 1283
G 62 1297
T 62 1310
G 62 1322
C 62 1335
A 62 1345
A 62 1356
G 62 1368
T 62 1380
A 62 1392
C 62 1402
C 62 1414
A 59 1424
T 62 1437
T 62 1450
T 62 1463
T 62 1475
C 62 1487
T 62 1499
T 62 1512
T 62 1524
T 62 1536
T 59 1548
A 62 1558
T 62 1569
T 62 1581
T 59 1593
A 62 1603
A 62 1614
T 62 1626
G 62 1639
C 62 1650
A 62 1661
T 62 1673
T 62 1686
C 59 1698
A 59 1708
T 62 1720
G 62 1732
A 59 1746
C 62 1757
T 62 1769
T 62 1782
C 59 1794
A 62 1804
C 62 1815
T 59 1828
A 62 1839
A 62 1851
A 62 1863
A 62 1874
C 62 1886
T 62 1898
C 62 1910
G 62 1923
T 62 1936
A 62 1947
A 62 1958
C 62 1970
T 62 1982
T 62 1995
G 62 2007
A 54 2020
A 62 2031
C 62 2042
A 62 2053
A 62 2064
T 62 2077
T 62 2089
G 62 2102
A 62 2115
A 62 2126
T 62 2137
C 62 2149
G 62 2162
T 62 2175
C 62 2186
T 59 2199
A 62 2210
A 62 2221
T 62 2233
T 62 2246
T 49 2258
T 49 2270
T 54 2282
T 62 2294
C 62 2306
T 62 2318
T 62 2330
T 62 2343
G 62 2354
C 62 2366
T 62 2379
T 62 2391
T 62 2403
T 62 2415
A 62 2425
A 62 2436
G 62 2448
A 62 2460
A 62 2472
G 62 2484
A 62 2496
G 62 2508
G 62 2520
T 62 2531
T 62 2543
T 62 2555
T 62 2567
T 62 2580
A 62 2590
T 62 2602
G 62 2615
A 62 2627
A 62 2638
T 62 2650
A 62 2661
T 62 2672
C 62 2685
A 62 2696
A 62 2707
C 62 2720
A 62 2731
A 62 2742
G 62 2755
C 62 2768
A 62 2779
T 62 2791
T 62 2803
T 62 2816
G 62 2828
T 62 2841
T 54 2853
G 62 2865
T 62 2877
G 62 2889
T 62 2901
T 62 2913
T 62 2925
C 62 2936
T 59 2949
A 62 2959
A 62 2970
T 62 2982
A 62 2993
A 62 3005
T 62 3017
A 62 3028
C 62 3040
G 62 3053
G 62 3066
A 62 3079
T 62 3090
T 62 3102
C 62 3114
T 62 3126
T 62 3138
T 62 3150
T 62 3163
T 62 3175
T 62 3186
G 62 3199
A 62 3210
C 62 3221
A 62 3231
T 62 3243
T 62 3256
A 62 3267
C 62 3278
A 62 3289
T 62 3301
T 62 3314
T 62 3327
T 62 3339
T 62 3351
C 62 3363
G 62 3376
T 62 3388
T 62 3400
A 62 3411
T 62 3422
T 62 3434
A 62 3445
T 62 3457
C 54 3469
T 54 3482
C 62 3494
T 62 3506
T 62 3519
C 62 3530
T 62 3543
A 62 3553
A 62 3565
C 62 3576
A 62 3587
A 62 3598
T 62 3611
A 62 3622
A 62 3634
C 62 3646
A 62 3657
C 62 3669
A 62 3680
A 62 3692
G 62 3705
A 62 3718
A 62 3730
T 62 3741
T 62 3753
A 62 3765
T 62 3776
T 62 3789
T 62 3801
T 62 3814
G 62 3827
T 62 3838
A 62 3849
A 62 3861
A 62 3872
T 62 3884
C 62 3896
T 62 3909
T 62 3921
T 62 3934
A 62 3945
G 62 3957
G 62 3970
T 62 3982
C 62 3993
C 62 4005
A 62 4016
A 62 4027
C 62 4039
T 62 4052
T 62 4064
C 62 4077
T 62 4089
A 62 4100
T 62 4112
T 62 4124
C 62 4136
T 62 4148
T 62 4161
A 62 4172
T 62 4183
G 62 4196
G 62 4209
G 62 4221
A 62 4234
A 62 4245
T 62 4256
A 62 4267
C 62 4279
C 62 4291
T 62 4304
C 62 4316
T 54 4329
T 62 4341
A 62 4353
A 62 4364
T 62 4376
T 62 4388
C 62 4400
C 62 4412
C 62 4424
A 62 4434
A 62 4446
T 62 4458
G 62 4471
A 62 4484
T 62 4495
T 62 4507
G 62 4520
A 62 4532
A 62 4543
T 62 4555
T 62 4567
T 62 4579
A 62 4591
T 62 4602
A 62 4613
A 62 4626
C 62 4638
C 62 4650
A 59 4661
G 62 4674
G 62 4687
A 59 4700
G 62 4712
A 62 4725
A 62 4736
T 62 4747
A 62 4759
A 62 4770
G 62 4783
A 62 4795
T 59 4806
G 62 4819
C 62 4831
T 62 4843
C 62 4856
T 62 4868
A 62 4880
T 62 4891
C 62 4903
A 62 4915
T 62 4927
C 62 4939
A 62 4950
T 62 4962
A 62 4974
A 62 4986
A 62 4998
C 62 5010
A 62 5021
C 62 5033
A 62 5044
A 62 5056
T 62 5068
T 62 5081
A 62 5093
A 62 5105
T 62 5116
T 62 5129
T 62 5141
G 62 5154
T 62 5166
G 62 5179
C 62 5190
A 62 5201
T 62 5213
T 62 5225
T 62 5238
T 62 5250
T 62 5262
C 62 5274
A 62 5284
A 62 5296
T 62 5308
A 62 5319
T 62 5331
T 62 5344
T 62 5356
T 62 5368
T 62 5381
T 62 5393
C 62 5405
A 56 5415
A 62 5426
T 62 5439
A 62 5450
T 62 5462
C 62 5474
T 62 5487
T 62 5499
T 62 5512
A 62 5523
C 62 5534
A 62 5545
A 62 5557
T 62 5569
A 62 5581
T 62 5593
G 62 5605
A 62 5618
G 62 5631
T 62 5643
G 62 5655
T 62 5667
A 62 5679
T 62 5690
A 62 5702
G 62 5714
C 62 5727
A 62 5738
T 62 5750
T 62 5763
T 62 5775
T 62 5788
C 62 5799
A 62 5810
T 62 5822
C 62 5835
T 62 5847
G 62 5860
T 62 5872
T 62 5885
G 62 5897
T 62 5909
T 62 5921
T 62 5933
T 62 5945
A 62 5956
T 62 5967
A 62 5978
G 62 5991
A 62 6004
A 62 6016
G 46 6028
A 62 6040
T 62 6051
A 62 6063
G 62 6075
G 62 6088
T 62 6100
A 62 6112
C 62 6123
A 62 6134
A 62 6146
T 62 6159
A 62 6171
A 62 6183
C 62 6195
A 62 6206
A 62 6219
C 62 6231
T 62 6243
T 62 6256
T 62 6269
A 62 6280
T 62 6292
A 62 6303
T 62 6315
T 62 6328
T 62 6340
A 62 6351
G 58 6364
A 58 6376
A 58 6388
A 58 6400
C 58 6412
A 58 6423
T 58 6434
T 58 6447
T 58 6460
G 58 6473
G 38 6486
T 58 6498
G 58 6510
G 58 6523
T 54 6535
A 58 6546
G 58 6558
A 58 6571
A 58 6583
C 58 6594
T 58 6606
A 58 6617
A 58 6630
T 58 6642
C 58 6654
C 58 6667
T 58 6679
T 58 6692
T 58 6704
A 58 6716
T 58 6727
C 58 6739
A 58 6750
T 58 6762
C 58 6774
A 58 6786
C 58 6797
C 58 6810
A 58 6821
T 58 6834
G 58 6846
T 58 6859
G 58 6871
T 58 6883
C 58 6895
A 58 6907
T 58 6918
T 58 6931
A 58 6942
T 58 6954
C 58 6967
A 51 6978
T 58 6990
A 58 7001
A 58 7014
T 58 7026
A 58 7037
C 58 7049
C 49 7062
A 47 7073
A 58 7085
T 58 7097
A 58 7109
G 58 7122
A 58 7135
T 49 7146
C 58 7158
T 58 7171
A 58 7182
G 58 7195
T 58 7207
G 58 7220
C 58 7232
T 58 7244
A 58 7255
C 58 7267
A 50 7278
A 58 7290
C 58 7301
C 58 7314
C 58 7326
C 58 7339
A 54 7350
T 58 7363
G 58 7374
A 49 7388
T 41 7399
G 58 7412
T 58 7423
T 58 7436
T 58 7448
G 58 7460
A 58 7473
T 46 7483
G 58 7496
A 58 7508
A 58 7520
C 51 7531
A 58 7543
T 58 7554
A 58 7566
T 58 7578
T 58 7591
G 58 7603
T 58 7615
T 58 7627
T 58 7640
A 51 7651
A 58 7663
C 58 7674
T 58 7687
T 58 7699
C 58 7711
A 50 7723
T 58 7734
T 58 7747
T 58 7759
T 49 7772
C 44 7783
A 41 7794
T 58 7806
C 58 7818
T 58 7830
T 58 7843
C 46 7854
A 42 7865
A 58 7876
A 58 7888
T 51 7900
T 58 7913
C 53 7924
A 49 7935
A 58 7947
T 58 7958
T 49 7971
T 49 7983
T 44 7996
A 50 8007
A 54 8018
A 54 8030
C 54 8042
A 51 8053
T 54 8065
T 54 8077
T 54 8090
T 49 8102
T 49 8114
G 54 8127
C 54 8138
A 51 8149
A 54 8160
A 54 8172
A 54 8184
T 44 8195
T 54 8207
T 54 8219
G 49 8232
T 49 8242
T 54 8255
C 51 8266
C 46 8277
A 40 8288
A 54 8299
G 50 8311
A 54 8323
T 37 8333
A 42 8344
A 37 8356
T 35 8366
G 54 8379
A 54 8391
G 27 8403
A 32 8415
T 17 8424
G 26 8437
T 41 8446
A 46 8457
N 6 8468
N 6 8477
N 4 8485
N 5 8499
N 4 8514
N 5 8523
N 4 8532
N 5 8547
N 7 8556
N 7 8562
T 14 8572
G 10 8582
N 5 8590
G 17 8600
G 13 8609
N 7 8618
N 7 8628
N 4 8635
N 5 8643
N 5 8651
A 18 8661
A 18 8671
N 6 8680
END_DNA

END_SEQUENCE
