# Supplementary material for: Elucidating the path to Plasmodium prolyl-tRNA synthetase inhibitors that overcome halofuginone resistance
Source: Nat Commun. 2022 Aug 25;13:4976. doi: 10.1038/s41467-022-32630-4 (PMC9403976; doi:10.1038/s41467-022-32630-4)
Supplement: Supplementary file 4 — Source Data [file 41467_2022_32630_MOESM4_ESM.zip › Source Data/NCP26_Selection_Sanger_Sequencing/S2 - clone B9/S2_clone_B9_-_Amplified_by_F7R7A_-_Sequenced_by_R7A.phd.1]

BEGIN_SEQUENCE MAT-10-121_-_NCP26_Selection_2of3_-_6th_cycle_-_clone_B9_-_F7R7A-MAT-PfcPRS-R7A_H06

BEGIN_COMMENT

CHROMAT_FILE: MAT-10-121_-_NCP26_Selection_2of3_-_6th_cycle_-_clone_B9_-_F7R7A-MAT-PfcPRS-R7A_H06.ab1
BASECALLER_VERSION: KB 1.4.0
TRACE_PROCESSOR_VERSION: KB 1.4.0
QUALITY_LEVELS: 99
TIME: Wed Sep 30 10:48:22 2020
TRACE_ARRAY_MIN_INDEX: 0
TRACE_ARRAY_MAX_INDEX: 6045
TRIM: -1 -1 -1.000000e+000
TRACE_PEAK_AREA_RATIO: -1.000000e+000
CHEM: term
DYE: big

END_COMMENT

BEGIN_DNA
N 2 3
N 3 19
N 3 48
N 9 61
N 4 72
N 5 89
N 6 104
N 5 123
N 6 132
N 6 139
N 6 151
C 34 166
T 24 182
G 28 194
G 40 210
T 21 227
N 9 240
N 8 250
N 7 266
N 5 278
N 9 296
G 39 310
A 16 327
C 13 337
C 13 347
A 10 353
G 48 368
A 38 382
A 58 394
A 42 404
C 24 414
A 15 422
T 14 432
T 58 447
T 58 461
C 23 476
A 15 483
T 52 495
A 62 506
T 54 518
T 62 533
T 62 546
G 62 562
G 31 577
T 41 588
G 62 602
G 47 616
C 42 626
A 56 636
T 62 646
A 54 657
G 62 671
G 49 686
T 62 697
G 62 711
G 59 725
T 59 736
T 62 748
G 62 762
A 59 774
T 43 783
C 62 796
T 62 808
A 62 819
A 62 830
C 62 842
G 62 855
G 62 868
G 62 882
A 59 895
T 30 904
A 62 915
C 62 925
A 62 935
T 62 947
A 62 958
A 62 971
A 62 983
G 62 996
G 59 1009
T 62 1019
T 62 1031
T 62 1044
C 59 1056
A 49 1065
T 62 1077
A 59 1087
G 62 1101
C 62 1114
A 62 1124
C 62 1135
C 59 1147
A 59 1157
G 62 1170
A 59 1184
T 62 1195
A 62 1206
A 62 1217
T 59 1228
G 59 1242
T 62 1253
C 62 1265
G 62 1279
T 62 1290
T 62 1303
T 62 1315
C 59 1327
A 51 1336
C 59 1346
T 62 1359
G 62 1372
T 62 1385
T 62 1397
T 62 1409
G 62 1422
T 62 1433
T 62 1445
T 62 1457
G 62 1470
G 59 1483
T 62 1493
T 62 1505
T 59 1517
A 62 1527
A 62 1538
T 62 1549
G 62 1562
A 62 1574
T 62 1585
A 62 1596
A 62 1607
T 62 1619
C 62 1631
T 62 1644
T 62 1657
T 62 1669
G 62 1682
A 62 1694
G 62 1706
T 62 1718
T 62 1730
T 49 1741
C 54 1752
T 62 1765
T 62 1777
T 62 1789
T 62 1801
T 62 1813
T 54 1825
A 62 1835
A 62 1846
T 62 1858
T 62 1870
T 62 1882
C 62 1894
T 62 1907
T 62 1919
C 62 1931
T 62 1943
T 62 1956
C 62 1967
T 62 1979
G 62 1992
T 62 2004
T 62 2016
G 62 2028
C 62 2039
A 62 2050
A 62 2061
T 62 2073
A 62 2084
T 62 2096
C 62 2108
T 62 2121
T 62 2134
C 62 2146
A 62 2157
C 62 2168
A 62 2179
C 62 2191
C 62 2203
A 59 2214
T 62 2227
G 62 2239
G 62 2252
T 54 2266
G 62 2278
C 62 2290
A 62 2301
A 62 2313
G 62 2325
T 62 2338
A 62 2349
C 62 2360
C 62 2372
A 62 2383
T 62 2396
T 62 2409
T 62 2422
T 62 2434
C 54 2446
T 54 2459
T 54 2471
T 62 2483
T 62 2495
T 62 2507
A 62 2518
T 62 2529
T 62 2541
T 62 2553
A 62 2564
A 62 2575
T 62 2587
G 62 2600
C 62 2612
A 62 2623
T 62 2635
T 62 2648
C 62 2660
A 62 2670
T 62 2683
G 62 2695
A 59 2708
C 62 2719
T 62 2732
T 62 2744
C 62 2756
A 62 2767
C 62 2778
T 59 2791
A 62 2802
A 62 2814
A 62 2826
A 62 2838
C 62 2850
T 62 2862
C 62 2874
G 62 2887
T 62 2899
A 62 2911
A 62 2922
C 62 2934
T 62 2946
T 62 2958
G 62 2971
A 62 2984
A 62 2995
C 62 3006
A 62 3017
A 62 3028
T 62 3040
T 62 3053
G 62 3065
A 62 3078
A 62 3089
T 62 3101
C 62 3113
G 62 3126
T 62 3138
C 62 3150
T 62 3162
A 62 3173
A 62 3185
T 62 3197
T 62 3209
T 62 3221
T 62 3233
T 62 3245
T 54 3257
C 49 3269
T 62 3281
T 62 3293
T 62 3305
G 62 3317
C 62 3329
T 62 3341
T 62 3353
T 62 3365
T 62 3377
A 62 3387
A 62 3399
G 62 3411
A 62 3423
A 54 3435
G 54 3447
A 62 3459
G 62 3471
G 62 3483
T 62 3494
T 62 3506
T 62 3518
T 62 3530
T 62 3542
A 62 3553
T 62 3564
G 62 3577
A 62 3590
A 62 3601
T 62 3613
A 62 3624
T 62 3635
C 62 3648
A 62 3659
A 62 3671
C 62 3683
A 62 3694
A 62 3706
G 54 3719
C 62 3731
A 62 3743
T 62 3754
T 62 3767
T 62 3779
G 62 3792
T 62 3804
T 62 3816
G 62 3829
T 62 3841
G 62 3853
T 62 3865
T 62 3877
T 62 3889
C 62 3900
T 62 3913
A 62 3923
A 62 3935
T 62 3947
A 62 3958
A 62 3970
T 62 3982
A 62 3993
C 62 4005
G 62 4018
G 62 4031
A 62 4044
T 62 4055
T 62 4067
C 62 4079
T 62 4091
T 54 4104
T 49 4116
T 62 4128
T 62 4140
T 62 4152
G 62 4165
A 62 4176
C 62 4187
A 62 4198
T 62 4210
T 62 4222
A 62 4234
C 62 4245
A 62 4256
T 62 4269
T 62 4281
T 62 4294
T 62 4306
T 62 4319
C 62 4331
G 62 4344
T 62 4355
T 62 4368
A 62 4379
T 62 4390
T 62 4402
A 62 4414
T 62 4425
C 62 4438
T 62 4450
C 62 4462
T 62 4475
T 62 4487
C 62 4499
T 62 4512
A 62 4522
A 62 4534
C 62 4546
A 62 4557
A 62 4568
T 62 4581
A 62 4592
A 62 4604
C 62 4616
A 62 4628
C 62 4640
A 62 4651
A 62 4663
G 62 4676
A 62 4689
A 62 4701
T 62 4712
T 62 4725
A 62 4736
T 62 4748
T 62 4761
T 62 4773
T 62 4786
G 62 4799
T 62 4810
A 62 4822
A 62 4833
A 62 4845
T 62 4857
C 62 4869
T 62 4881
T 49 4894
T 62 4906
A 62 4918
G 62 4930
G 62 4943
T 62 4955
C 62 4967
C 62 4979
A 62 4989
A 62 5001
C 62 5013
T 62 5026
T 62 5038
C 62 5051
T 62 5063
A 62 5074
T 62 5086
T 62 5099
C 62 5111
T 62 5123
T 62 5135
A 62 5147
T 62 5158
G 62 5171
G 62 5184
G 62 5196
A 62 5209
A 62 5220
T 62 5231
A 62 5243
C 62 5254
C 62 5267
T 62 5279
C 62 5292
T 62 5305
T 62 5317
A 62 5329
A 62 5340
T 62 5352
T 62 5364
C 62 5376
C 62 5388
C 62 5400
A 62 5411
A 62 5423
T 62 5435
G 62 5447
A 62 5460
T 62 5472
T 62 5484
G 62 5496
A 62 5509
A 62 5520
T 62 5532
T 62 5544
T 62 5557
A 62 5568
T 62 5579
A 62 5591
A 62 5603
C 62 5615
C 62 5627
A 62 5638
G 62 5651
G 62 5664
A 62 5677
G 62 5688
A 62 5701
A 62 5712
T 62 5723
A 62 5734
A 62 5746
G 62 5758
A 49 5770
T 41 5779
G 62 5792
C 62 5803
T 10 5814
C 11 5825
N 9 5834
N 9 5843
N 4 5853
N 4 5869
N 6 5881
N 9 5893
C 11 5902
N 5 5915
N 9 5923
T 13 5930
A 13 5940
A 29 5952
A 12 5971
C 13 5982
N 9 5991
A 27 6001
END_DNA

END_SEQUENCE
