# Supplementary material for: Elucidating the path to Plasmodium prolyl-tRNA synthetase inhibitors that overcome halofuginone resistance
Source: Nat Commun. 2022 Aug 25;13:4976. doi: 10.1038/s41467-022-32630-4 (PMC9403976; doi:10.1038/s41467-022-32630-4)
Supplement: Supplementary file 4 — Source Data [file 41467_2022_32630_MOESM4_ESM.zip › Source Data/NCP26_Selection_Sanger_Sequencing/S2 - clone B9/S2_clone_B9_-_Amplified_by_F6R6_-_Sequenced_by_F6.phd.1]

BEGIN_SEQUENCE MAT-10-121_-_NCP26_Selection_2of3_-_6th_cycle_-_clone_B9_-_F6R6-MAT-PfcPRS-F6_G03

BEGIN_COMMENT

CHROMAT_FILE: MAT-10-121_-_NCP26_Selection_2of3_-_6th_cycle_-_clone_B9_-_F6R6-MAT-PfcPRS-F6_G03.ab1
BASECALLER_VERSION: KB 1.4.0
TRACE_PROCESSOR_VERSION: KB 1.4.0
QUALITY_LEVELS: 99
TIME: Wed Sep 30 10:47:38 2020
TRACE_ARRAY_MIN_INDEX: 0
TRACE_ARRAY_MAX_INDEX: 8729
TRIM: -1 -1 -1.000000e+000
TRACE_PEAK_AREA_RATIO: -1.000000e+000
CHEM: term
DYE: big

END_COMMENT

BEGIN_DNA
N 6 3
N 3 16
N 3 23
N 6 34
N 5 42
N 4 51
N 4 58
N 5 82
N 8 92
N 4 105
N 6 137
N 4 140
N 4 161
T 10 176
T 22 188
T 30 201
T 33 216
G 18 233
C 13 245
N 9 257
N 6 268
N 5 276
N 9 291
T 11 303
G 23 320
T 18 330
T 58 345
T 33 359
A 20 371
A 17 390
A 47 402
T 38 412
T 54 426
G 42 443
A 39 456
A 46 465
T 41 476
T 62 489
T 49 503
G 47 519
A 47 531
A 41 541
G 42 555
A 41 566
T 12 575
G 49 590
A 54 602
A 62 612
A 62 623
A 51 635
T 41 644
G 49 659
A 62 672
A 54 683
G 47 697
T 54 707
T 62 720
A 62 731
A 62 742
A 62 753
C 59 765
A 59 774
A 62 786
T 62 798
A 62 811
T 59 822
G 59 837
T 62 849
T 62 862
C 59 876
A 49 885
T 62 896
C 59 910
A 62 920
A 62 931
A 62 943
C 59 955
A 59 965
T 62 977
C 59 991
A 43 1001
T 56 1014
G 62 1027
G 62 1041
G 62 1055
G 59 1069
T 62 1080
T 62 1092
G 62 1105
T 62 1116
A 62 1127
G 62 1140
C 62 1152
A 62 1163
C 59 1173
T 59 1186
A 59 1197
G 62 1211
A 59 1224
T 62 1235
C 62 1247
T 62 1259
A 62 1270
T 62 1282
T 62 1295
G 62 1308
G 59 1322
T 62 1333
A 62 1344
T 59 1355
T 62 1367
A 62 1378
T 59 1389
G 62 1403
A 62 1415
T 62 1426
A 62 1437
A 62 1449
T 59 1461
G 62 1474
A 62 1487
C 62 1498
A 62 1508
C 62 1520
A 62 1530
T 62 1543
G 62 1556
G 54 1569
T 54 1583
G 62 1595
A 54 1609
T 59 1619
G 62 1632
A 59 1644
T 62 1655
A 62 1666
A 62 1678
A 62 1690
G 62 1702
G 62 1715
A 59 1728
T 59 1738
T 62 1750
A 59 1761
G 62 1774
T 62 1787
T 62 1800
C 62 1811
T 54 1824
A 62 1835
C 62 1846
C 62 1858
A 62 1868
C 62 1880
C 62 1893
A 62 1904
A 62 1916
A 62 1928
T 62 1940
G 62 1952
T 62 1965
T 62 1977
T 62 1990
C 62 2002
T 59 2014
A 62 2025
A 62 2036
A 62 2048
T 62 2060
A 62 2071
T 62 2083
A 62 2094
A 62 2106
A 62 2118
G 49 2131
T 49 2143
T 62 2155
G 62 2168
T 62 2180
T 62 2193
A 62 2204
T 62 2215
T 62 2228
G 62 2241
T 62 2253
A 62 2264
C 62 2275
C 62 2288
T 54 2301
A 62 2312
T 62 2325
C 62 2337
T 54 2350
T 54 2363
C 62 2374
T 59 2387
A 62 2398
T 62 2410
A 62 2420
A 62 2432
A 62 2444
A 62 2456
C 62 2467
A 62 2478
A 62 2490
C 62 2502
A 62 2513
G 62 2526
A 62 2539
T 62 2551
G 62 2563
A 62 2577
A 62 2588
A 62 2600
A 62 2612
T 62 2623
G 62 2636
C 62 2647
T 62 2660
A 62 2671
T 62 2683
A 62 2695
C 62 2706
A 62 2717
C 62 2729
T 62 2743
C 62 2755
A 62 2766
T 62 2779
A 62 2790
T 62 2802
T 62 2815
G 62 2827
T 62 2840
A 62 2851
A 62 2863
A 62 2874
G 62 2887
A 62 2899
T 62 2910
A 62 2921
T 62 2932
T 62 2945
G 62 2958
A 62 2971
A 62 2982
A 62 2994
A 62 3005
A 62 3017
A 62 3029
T 62 3039
A 62 3051
T 62 3062
T 62 3075
G 62 3088
A 62 3100
A 62 3112
A 62 3123
A 62 3135
A 62 3147
T 62 3158
G 62 3171
C 62 3182
A 62 3194
C 62 3205
A 62 3216
A 62 3228
A 62 3240
T 62 3252
T 62 3265
A 62 3276
A 62 3288
T 62 3300
T 62 3312
G 62 3325
T 62 3337
G 62 3350
T 62 3362
T 62 3374
T 62 3386
A 62 3397
T 62 3408
G 62 3421
A 62 3433
T 62 3444
G 62 3457
A 62 3470
T 62 3481
A 62 3492
G 62 3505
A 62 3517
G 62 3529
C 62 3541
A 62 3553
T 62 3564
C 62 3576
T 62 3589
T 62 3602
A 62 3613
T 62 3625
T 62 3637
C 54 3649
T 54 3661
C 62 3673
C 62 3685
T 62 3698
G 62 3710
G 62 3722
T 62 3735
T 62 3747
A 62 3758
T 62 3769
A 62 3780
A 62 3791
A 62 3803
T 62 3815
T 62 3827
C 62 3840
A 62 3850
A 62 3862
T 62 3874
C 62 3887
A 62 3898
T 62 3910
T 62 3923
G 62 3935
G 62 3949
G 62 3961
A 62 3974
A 62 3985
T 62 3996
T 62 4008
A 62 4020
A 62 4031
G 62 4044
A 62 4057
G 62 4069
G 62 4081
T 62 4093
A 62 4104
T 62 4115
T 62 4128
C 49 4140
C 49 4152
C 62 4164
A 62 4175
T 62 4188
A 62 4199
A 62 4211
G 62 4224
A 62 4236
A 62 4248
T 62 4259
A 62 4271
G 62 4284
A 62 4296
A 62 4308
G 62 4320
T 62 4332
T 62 4344
G 62 4356
G 62 4369
A 62 4381
C 62 4392
C 62 4404
T 62 4417
A 62 4429
A 62 4440
A 62 4452
G 62 4465
A 62 4477
T 62 4488
T 62 4500
T 62 4512
A 62 4523
C 62 4535
A 62 4546
A 62 4558
A 62 4570
A 62 4582
T 62 4594
A 62 4605
A 62 4618
T 49 4629
T 49 4642
C 62 4654
T 62 4667
T 62 4679
G 62 4692
T 62 4704
G 62 4717
T 62 4729
T 62 4741
A 62 4752
T 62 4763
T 62 4775
G 62 4788
T 62 4800
T 62 4812
A 62 4823
G 62 4836
A 62 4848
A 62 4860
G 62 4872
A 62 4884
G 62 4896
A 59 4909
T 59 4919
A 62 4931
A 62 4943
T 62 4954
A 62 4966
A 62 4978
C 62 4990
G 62 5003
A 62 5015
A 62 5027
A 62 5039
A 62 5051
A 62 5063
T 62 5074
G 62 5087
T 62 5098
A 62 5110
A 62 5122
T 62 5134
G 62 5147
T 62 5159
C 62 5171
A 62 5182
A 62 5194
A 62 5206
A 62 5218
A 62 5230
A 62 5242
G 62 5254
A 62 5266
A 62 5278
T 62 5289
C 62 5301
C 62 5313
G 62 5326
T 62 5339
A 62 5350
T 62 5362
T 62 5374
A 62 5386
T 62 5397
T 62 5410
A 62 5421
G 62 5434
A 62 5446
A 62 5458
A 62 5470
C 62 5481
A 62 5493
C 62 5504
A 62 5515
A 62 5528
C 62 5540
A 62 5551
A 62 5563
A 62 5576
T 62 5588
G 62 5600
C 62 5612
T 62 5625
T 62 5638
G 62 5650
T 62 5662
T 62 5674
G 62 5687
A 62 5699
T 56 5710
A 62 5721
T 62 5733
T 62 5745
C 62 5757
A 62 5768
T 62 5780
A 62 5792
A 62 5804
A 62 5816
A 62 5828
A 56 5840
C 56 5852
C 62 5864
T 56 5877
C 62 5889
T 56 5902
T 62 5914
C 62 5926
T 62 5938
T 62 5951
A 62 5961
A 62 5973
A 62 5984
A 62 5996
G 62 6008
C 62 6020
A 62 6031
A 62 6043
A 62 6055
G 62 6067
A 62 6080
A 62 6092
A 36 6103
A 36 6115
A 36 6127
A 62 6138
T 62 6149
T 62 6162
A 62 6173
G 52 6186
A 62 6199
C 62 6210
G 62 6223
A 62 6235
T 62 6246
T 62 6259
C 62 6271
A 52 6282
A 62 6294
T 62 6306
T 62 6318
G 62 6331
T 62 6343
T 62 6355
C 62 6368
A 49 6378
A 62 6390
G 62 6402
T 62 6414
T 62 6427
A 62 6438
C 62 6449
G 54 6462
A 58 6474
G 58 6486
T 58 6499
T 58 6511
T 58 6523
T 58 6535
A 58 6546
G 54 6559
T 54 6571
G 58 6584
A 58 6596
A 58 6607
G 52 6620
T 54 6631
C 58 6643
A 58 6654
T 58 6666
G 58 6679
A 58 6691
A 58 6704
T 54 6715
G 58 6727
C 58 6739
A 58 6751
T 58 6762
T 58 6775
A 58 6786
A 58 6798
A 58 6810
T 58 6822
A 58 6833
A 58 6845
A 58 6857
A 58 6869
A 58 6882
G 54 6894
A 58 6906
A 58 6918
A 58 6929
A 58 6941
T 54 6952
G 58 6965
G 54 6978
T 52 6989
A 58 7001
C 58 7012
T 58 7025
T 58 7037
G 58 7050
C 54 7062
A 54 7073
C 54 7084
C 58 7097
A 52 7108
T 58 7121
G 58 7132
G 58 7146
T 51 7158
G 58 7170
T 53 7182
G 58 7195
A 58 7207
A 58 7219
G 48 7231
A 58 7243
T 31 7254
A 51 7265
T 49 7276
T 58 7289
G 58 7302
C 58 7314
A 51 7325
A 58 7337
C 54 7349
A 53 7360
G 51 7373
A 58 7385
A 49 7398
G 47 7410
A 58 7422
A 58 7434
G 50 7446
A 58 7457
A 58 7469
A 51 7481
T 42 7491
T 58 7504
A 50 7515
A 58 7527
A 58 7539
A 58 7551
A 58 7562
A 58 7575
G 49 7587
A 58 7599
A 58 7610
A 58 7622
C 49 7633
T 58 7645
C 58 7657
A 42 7668
A 58 7680
A 58 7692
G 54 7704
A 39 7717
T 32 7727
T 54 7740
A 49 7751
T 51 7762
C 58 7775
A 52 7786
T 58 7797
T 58 7811
A 50 7822
A 58 7834
A 58 7846
C 54 7857
C 58 7870
A 39 7880
A 58 7892
A 58 7904
C 50 7916
A 40 7928
A 58 7939
A 58 7952
C 53 7963
A 53 7974
G 58 7987
T 52 7999
G 58 8011
A 58 8024
A 58 8035
A 49 8047
C 44 8058
G 40 8071
A 58 8083
C 50 8094
A 50 8105
T 51 8116
T 51 8129
A 51 8141
T 51 8152
C 58 8165
T 58 8177
G 58 8189
G 41 8203
T 40 8213
G 58 8226
C 39 8237
T 51 8249
A 53 8260
T 49 8271
G 50 8283
A 58 8295
A 58 8306
A 53 8317
C 37 8328
C 54 8340
T 49 8351
T 54 8363
T 49 8375
A 39 8386
T 39 8396
G 51 8409
T 39 8419
A 39 8430
T 41 8440
C 44 8452
C 33 8463
N 6 8473
N 6 8485
N 5 8498
N 4 8513
N 5 8524
N 5 8533
N 5 8543
N 4 8555
A 14 8564
N 6 8573
N 6 8579
C 12 8587
N 6 8596
C 17 8603
N 6 8612
N 9 8620
C 14 8630
C 20 8641
N 9 8652
N 4 8663
N 6 8669
END_DNA

END_SEQUENCE
