# Supplementary material for: Elucidating the path to Plasmodium prolyl-tRNA synthetase inhibitors that overcome halofuginone resistance
Source: Nat Commun. 2022 Aug 25;13:4976. doi: 10.1038/s41467-022-32630-4 (PMC9403976; doi:10.1038/s41467-022-32630-4)
Supplement: Supplementary file 4 — Source Data [file 41467_2022_32630_MOESM4_ESM.zip › Source Data/NCP26_Selection_Sanger_Sequencing/S3 - clone B2/S3_clone_B2_-_Amplified_by_F3R3_-_Sequenced_by_F3.phd.1]

BEGIN_SEQUENCE MAT-10-121_-_NCP26_Selection_3of3_-_6th_cycle_-_clone_B2_-_F3R3-MAT-PfcPRS-F3_A08

BEGIN_COMMENT

CHROMAT_FILE: MAT-10-121_-_NCP26_Selection_3of3_-_6th_cycle_-_clone_B2_-_F3R3-MAT-PfcPRS-F3_A08.ab1
BASECALLER_VERSION: KB 1.4.0
TRACE_PROCESSOR_VERSION: KB 1.4.0
QUALITY_LEVELS: 99
TIME: Wed Sep 30 03:06:01 2020
TRACE_ARRAY_MIN_INDEX: 0
TRACE_ARRAY_MAX_INDEX: 6766
TRIM: -1 -1 -1.000000e+000
TRACE_PEAK_AREA_RATIO: -1.000000e+000
CHEM: term
DYE: big

END_COMMENT

BEGIN_DNA
N 4 2
N 4 10
N 4 27
N 5 34
N 9 44
N 5 50
N 4 65
N 9 76
N 4 87
N 6 95
N 9 109
T 15 121
A 15 129
N 7 147
N 6 153
T 16 168
C 12 187
N 5 193
N 7 204
A 10 217
A 14 229
G 47 244
C 29 256
A 32 266
C 41 276
G 62 290
T 62 304
G 62 318
T 47 333
A 62 345
G 59 357
A 43 371
T 24 380
A 62 392
A 62 402
A 62 413
A 62 425
A 62 436
A 62 447
G 62 460
A 62 472
A 62 484
G 54 495
A 46 509
T 19 517
G 59 531
T 62 543
A 62 555
C 62 565
A 62 576
A 59 587
G 62 601
A 59 616
A 62 627
G 62 639
A 59 653
A 62 664
A 62 675
T 59 684
G 62 698
G 59 712
C 62 724
C 59 737
A 62 747
A 62 758
A 62 770
A 62 782
A 62 793
T 59 804
G 54 817
A 42 830
A 62 841
G 62 854
A 62 867
A 62 878
T 59 888
T 62 900
A 59 911
C 56 922
A 36 933
G 38 947
A 49 960
A 59 972
T 62 983
A 62 994
A 62 1006
T 62 1017
A 62 1029
A 62 1041
C 59 1053
A 62 1063
A 62 1075
T 62 1087
A 62 1099
A 62 1111
T 62 1123
A 62 1135
A 62 1147
T 62 1158
A 62 1170
A 62 1182
A 62 1194
A 49 1206
A 49 1217
T 62 1228
A 62 1240
A 62 1251
T 62 1263
A 62 1275
G 62 1289
T 62 1301
A 62 1313
A 62 1324
T 62 1336
A 62 1347
G 62 1361
T 62 1373
A 62 1385
A 62 1396
C 62 1408
A 62 1419
A 62 1430
T 62 1443
A 62 1454
A 62 1466
T 62 1478
A 62 1490
A 62 1502
T 62 1514
A 62 1526
A 62 1538
T 62 1549
A 62 1561
A 62 1573
T 62 1585
A 62 1597
A 62 1609
T 62 1621
A 62 1633
A 62 1644
T 62 1656
A 62 1668
A 62 1680
T 62 1692
C 59 1705
A 62 1716
T 62 1728
A 62 1740
T 62 1752
C 59 1765
A 62 1776
A 62 1788
G 62 1801
G 62 1813
A 59 1827
T 62 1837
A 62 1849
C 62 1860
C 62 1872
A 62 1883
T 62 1896
T 62 1909
T 62 1922
T 62 1935
A 62 1946
A 62 1957
A 62 1968
A 62 1980
G 62 1993
G 62 2006
A 62 2018
A 62 2029
A 62 2041
G 62 2053
C 62 2064
T 62 2077
T 62 2089
T 54 2102
T 42 2114
A 62 2125
A 62 2136
G 62 2149
T 62 2161
A 62 2172
A 62 2184
T 62 2195
A 62 2207
A 62 2219
T 62 2230
G 62 2244
A 62 2257
A 62 2268
G 62 2281
T 62 2293
A 62 2304
G 56 2317
A 62 2329
A 62 2341
G 54 2353
A 59 2365
T 59 2375
A 62 2387
A 62 2399
C 62 2410
A 62 2422
A 62 2433
A 62 2446
T 62 2458
C 62 2470
T 62 2483
A 62 2494
A 62 2506
G 62 2519
G 62 2532
A 59 2544
T 59 2554
A 62 2566
G 62 2578
T 62 2590
A 62 2602
A 62 2614
T 62 2625
A 62 2637
T 62 2648
T 62 2661
T 62 2673
T 59 2686
A 62 2697
G 50 2710
G 62 2723
T 62 2734
A 62 2746
T 62 2756
C 54 2769
A 54 2780
C 62 2791
T 62 2804
T 62 2817
C 54 2829
A 59 2840
A 59 2851
A 62 2862
A 62 2874
A 62 2886
A 62 2897
A 62 2909
A 62 2920
T 62 2931
A 62 2943
G 32 2956
A 49 2968
A 49 2980
A 56 2991
A 62 3003
T 62 3014
T 62 3026
T 62 3038
T 62 3050
T 62 3062
C 54 3074
A 49 3085
G 49 3098
A 62 3109
T 62 3120
T 62 3133
G 62 3145
G 59 3158
T 59 3169
A 62 3181
T 62 3192
A 62 3203
C 62 3214
T 62 3227
C 42 3239
A 48 3250
A 59 3262
G 62 3274
T 62 3287
T 62 3299
A 62 3310
T 62 3321
T 62 3333
G 62 3346
T 59 3358
A 62 3369
A 62 3381
A 62 3392
A 62 3404
A 62 3416
G 62 3428
T 62 3439
G 62 3452
A 62 3464
A 62 3475
T 62 3487
T 62 3499
A 62 3510
A 59 3522
T 62 3533
T 62 3546
G 62 3559
A 59 3571
A 59 3582
T 59 3594
A 62 3605
T 59 3616
T 48 3629
A 54 3640
T 59 3652
G 62 3665
A 62 3677
T 59 3688
A 62 3700
T 62 3711
T 62 3724
T 62 3736
C 62 3749
G 62 3762
G 59 3774
G 62 3786
T 59 3798
T 59 3810
G 62 3822
T 59 3834
T 59 3846
A 59 3857
T 59 3868
A 59 3879
T 59 3891
A 59 3902
T 62 3914
T 59 3927
A 59 3938
A 50 3950
G 49 3963
A 62 3975
C 59 3987
C 59 3999
C 59 4011
G 50 4024
C 48 4036
T 56 4049
G 59 4060
C 50 4073
A 49 4084
T 59 4096
A 59 4107
T 54 4118
T 54 4131
A 59 4142
T 62 4154
A 56 4165
T 56 4177
A 56 4189
T 56 4200
G 62 4214
G 62 4227
G 59 4239
A 56 4252
A 56 4264
T 59 4275
G 54 4287
T 56 4299
G 54 4312
T 54 4323
T 54 4336
C 54 4348
A 51 4359
A 41 4370
G 37 4383
C 50 4395
T 59 4408
T 59 4420
T 56 4432
T 62 4444
T 62 4456
T 62 4468
T 54 4480
A 62 4491
A 59 4502
T 62 4514
A 62 4525
A 59 4537
A 59 4549
G 50 4562
A 62 4574
A 59 4586
A 59 4597
T 59 4608
A 59 4620
A 59 4632
A 56 4644
A 54 4656
A 62 4668
A 62 4680
A 62 4692
T 62 4703
T 62 4715
A 62 4727
A 56 4739
A 59 4751
T 62 4763
G 59 4776
T 59 4787
T 62 4800
G 62 4813
A 62 4826
A 62 4837
A 62 4849
A 62 4861
T 62 4872
T 62 4884
C 62 4896
T 62 4909
T 62 4921
A 62 4933
T 62 4944
T 62 4957
T 62 4969
C 62 4981
C 62 4993
C 62 5005
A 59 5015
T 62 5028
T 62 5040
A 62 5052
T 62 5064
T 62 5076
T 62 5088
G 62 5102
T 62 5113
T 62 5125
A 62 5137
C 62 5148
A 59 5159
A 62 5171
A 49 5183
A 56 5195
A 56 5207
A 56 5219
T 59 5231
A 46 5243
A 38 5255
A 46 5267
T 62 5278
T 62 5291
A 62 5303
G 23 5316
A 59 5329
A 50 5340
A 50 5352
A 51 5364
A 56 5376
G 50 5389
A 62 5401
A 56 5412
A 56 5424
A 62 5436
A 56 5448
A 56 5460
A 56 5472
T 44 5482
C 56 5495
A 50 5507
T 62 5519
A 62 5531
T 62 5542
A 62 5555
G 51 5568
A 62 5580
A 62 5593
G 56 5605
G 62 5618
A 54 5630
T 47 5640
T 56 5653
T 56 5665
A 62 5677
G 51 5690
T 56 5702
C 62 5714
C 62 5727
A 47 5738
G 38 5751
A 62 5763
A 62 5775
G 56 5788
T 56 5799
T 56 5811
G 62 5824
C 56 5835
T 56 5848
T 56 5861
G 62 5873
G 56 5886
G 62 5899
T 38 5910
T 62 5923
A 62 5934
C 62 5945
A 56 5956
A 56 5968
A 56 5980
A 62 5993
T 62 6004
A 62 6016
T 54 6027
G 62 6041
G 62 6054
A 62 6067
G 54 6079
A 54 6092
T 54 6102
T 62 6115
C 62 6127
T 52 6139
A 52 6151
A 52 6163
T 62 6175
T 62 6187
T 62 6200
A 52 6211
C 52 6223
C 52 6236
T 54 6248
G 54 6261
A 52 6274
A 52 6286
G 42 6298
A 58 6310
A 52 6322
A 54 6334
T 46 6344
T 52 6356
G 54 6369
C 50 6381
T 52 6393
A 52 6405
T 52 6416
A 54 6427
A 54 6439
G 43 6452
A 58 6463
C 54 6473
C 54 6485
A 54 6495
A 52 6506
C 18 6517
A 10 6526
A 16 6535
G 12 6545
G 13 6554
A 11 6572
A 26 6584
A 21 6596
A 24 6608
A 13 6619
N 9 6632
A 13 6643
A 24 6655
T 23 6667
T 41 6680
A 26 6692
N 9 6707
END_DNA

END_SEQUENCE
