# Supplementary material for: Elucidating the path to Plasmodium prolyl-tRNA synthetase inhibitors that overcome halofuginone resistance
Source: Nat Commun. 2022 Aug 25;13:4976. doi: 10.1038/s41467-022-32630-4 (PMC9403976; doi:10.1038/s41467-022-32630-4)
Supplement: Supplementary file 4 — Source Data [file 41467_2022_32630_MOESM4_ESM.zip › Source Data/NCP26_Selection_Sanger_Sequencing/S3 - clone B2/S3_clone_B2_-_Amplified_by_F3R3_-_Sequenced_by_R3.phd.1]

BEGIN_SEQUENCE MAT-10-121_-_NCP26_Selection_3of3_-_6th_cycle_-_clone_B2_-_F3R3-MAT-PfcPRS-R3_B08

BEGIN_COMMENT

CHROMAT_FILE: MAT-10-121_-_NCP26_Selection_3of3_-_6th_cycle_-_clone_B2_-_F3R3-MAT-PfcPRS-R3_B08.ab1
BASECALLER_VERSION: KB 1.4.0
TRACE_PROCESSOR_VERSION: KB 1.4.0
QUALITY_LEVELS: 99
TIME: Wed Sep 30 03:05:56 2020
TRACE_ARRAY_MIN_INDEX: 0
TRACE_ARRAY_MAX_INDEX: 6729
TRIM: -1 -1 -1.000000e+000
TRACE_PEAK_AREA_RATIO: -1.000000e+000
CHEM: term
DYE: big

END_COMMENT

BEGIN_DNA
N 5 2
N 9 10
N 4 19
N 5 43
N 5 54
N 5 64
N 4 84
N 6 93
N 7 110
N 9 120
N 8 126
T 10 144
T 11 158
A 11 167
G 10 186
A 49 199
T 20 216
C 42 231
T 35 242
C 42 256
C 15 268
A 10 274
T 49 287
A 62 298
T 54 310
T 62 324
T 62 337
T 62 351
G 47 366
T 56 377
A 54 388
A 56 397
C 51 407
C 62 419
C 47 431
A 47 441
A 62 452
G 62 465
C 59 478
A 62 490
A 62 500
C 59 511
T 62 524
T 62 538
C 62 551
T 62 564
G 62 578
G 62 592
A 59 606
C 49 615
T 59 627
A 62 637
A 62 648
A 62 659
T 62 670
C 62 683
C 62 695
T 54 708
T 54 721
C 54 734
T 54 747
A 62 757
T 62 768
A 62 779
T 59 790
G 62 804
A 54 817
T 54 827
T 59 840
T 59 852
T 48 865
T 43 877
T 54 890
T 43 902
C 43 914
T 49 926
T 49 938
T 54 951
T 54 963
T 62 975
C 62 987
T 62 998
A 62 1008
A 62 1019
T 62 1031
T 62 1043
T 62 1056
A 62 1066
T 62 1077
T 62 1090
T 62 1103
T 62 1115
T 54 1128
T 62 1140
G 59 1154
T 62 1165
A 62 1176
A 62 1186
C 59 1198
A 62 1208
A 62 1219
A 62 1231
T 62 1243
A 62 1255
A 62 1267
T 59 1278
G 62 1292
G 62 1306
G 62 1319
A 62 1332
A 62 1344
A 62 1355
T 62 1365
A 62 1377
A 62 1388
G 62 1402
A 62 1414
A 62 1425
T 62 1436
T 62 1448
T 62 1461
T 62 1473
C 59 1486
A 62 1496
A 62 1506
C 59 1519
A 62 1529
T 62 1542
T 62 1555
T 62 1568
A 62 1579
A 62 1590
T 62 1602
T 62 1615
T 62 1627
T 62 1640
T 62 1652
T 62 1664
T 59 1677
A 62 1687
T 62 1698
T 62 1711
T 62 1723
C 54 1735
T 62 1748
T 62 1760
T 62 1772
A 62 1783
T 62 1794
T 62 1807
A 62 1818
A 62 1829
A 62 1840
A 62 1852
A 62 1864
A 62 1875
A 62 1887
G 62 1900
C 62 1911
T 62 1923
T 62 1936
G 62 1948
A 62 1961
A 62 1973
C 62 1984
A 62 1995
C 62 2006
A 62 2017
T 62 2030
T 62 2043
C 62 2055
C 62 2068
C 62 2079
A 62 2090
T 62 2103
A 62 2114
T 62 2126
A 62 2138
T 62 2149
A 62 2161
A 62 2173
T 62 2184
A 62 2196
T 59 2208
G 62 2221
C 62 2234
A 62 2245
G 62 2258
C 34 2270
G 43 2283
G 18 2295
G 28 2308
T 31 2321
C 43 2333
T 62 2345
T 62 2357
A 62 2368
A 62 2379
T 62 2391
A 62 2402
T 62 2414
A 62 2425
T 62 2437
A 62 2448
A 62 2460
C 62 2472
A 62 2483
A 62 2495
C 62 2507
C 62 2520
C 62 2532
G 62 2545
A 62 2558
A 62 2570
A 62 2581
T 62 2592
A 62 2603
T 59 2614
C 62 2627
A 62 2638
T 62 2649
A 62 2661
A 62 2673
T 62 2685
A 62 2696
T 62 2708
T 62 2720
C 59 2733
A 62 2743
A 62 2755
T 62 2767
T 62 2779
A 62 2790
A 62 2802
T 62 2814
T 62 2826
C 62 2838
A 62 2849
C 62 2860
T 62 2873
T 62 2885
T 62 2898
T 49 2910
T 42 2922
A 62 2933
C 62 2944
A 62 2954
A 62 2965
T 54 2977
A 49 2989
A 62 3001
C 62 3013
T 62 3025
T 62 3037
G 62 3049
A 62 3062
G 62 3074
T 62 3086
A 62 3097
T 62 3108
A 62 3119
C 62 3130
C 62 3143
A 62 3153
A 62 3165
T 62 3177
C 62 3190
T 54 3202
G 62 3215
A 62 3228
A 62 3239
A 62 3250
A 62 3262
A 62 3273
T 62 3283
T 62 3295
T 62 3307
T 62 3319
C 62 3332
T 62 3344
A 62 3355
T 62 3366
T 62 3378
T 54 3390
T 54 3402
T 54 3414
T 54 3426
T 54 3438
T 54 3450
G 54 3462
A 62 3474
A 62 3484
G 56 3497
T 62 3508
G 62 3520
A 62 3532
T 62 3542
A 62 3554
C 62 3565
C 62 3577
T 49 3590
A 49 3601
A 56 3613
A 62 3625
A 62 3637
T 62 3648
A 62 3659
T 62 3670
T 62 3683
A 62 3694
C 62 3706
T 62 3718
A 62 3730
T 62 3742
C 62 3754
C 54 3767
T 54 3779
T 62 3791
A 62 3803
G 36 3815
A 54 3827
T 62 3838
T 62 3850
T 62 3862
G 62 3874
T 62 3886
T 62 3898
A 62 3909
T 62 3920
C 62 3932
T 62 3945
T 62 3957
C 62 3969
T 62 3981
A 62 3992
C 62 4003
T 62 4016
T 62 4028
C 62 4040
A 62 4051
T 62 4062
T 62 4075
A 62 4086
T 62 4097
T 62 4110
A 62 4121
C 62 4133
T 62 4145
T 62 4157
A 62 4169
A 62 4180
A 62 4192
A 62 4204
G 62 4216
C 62 4228
T 62 4240
T 62 4252
T 62 4264
C 62 4276
C 49 4288
T 54 4300
T 62 4312
T 62 4325
T 62 4337
A 62 4348
A 56 4359
A 59 4370
A 62 4382
T 62 4393
G 62 4406
G 62 4418
T 62 4430
A 62 4442
T 62 4452
C 62 4465
C 62 4477
T 62 4490
T 62 4502
G 62 4514
A 59 4528
T 62 4538
A 62 4550
T 59 4561
G 62 4574
A 62 4586
T 62 4597
T 62 4609
A 62 4621
T 62 4632
T 54 4645
A 62 4657
T 62 4668
T 62 4681
A 62 4692
T 62 4704
T 62 4716
A 62 4728
T 62 4740
T 62 4752
A 62 4764
T 62 4775
T 62 4788
A 62 4799
T 62 4811
T 62 4824
A 62 4835
T 62 4847
T 62 4859
G 62 4873
T 62 4884
T 62 4897
A 62 4908
C 62 4920
T 62 4932
A 62 4943
T 62 4955
T 54 4968
A 49 4980
C 54 4992
T 54 5004
A 62 5015
T 62 5027
T 62 5040
A 62 5052
T 62 5063
T 62 5076
T 62 5088
T 62 5100
T 62 5113
A 62 5124
T 62 5135
T 62 5148
A 62 5159
T 62 5171
T 62 5183
A 62 5195
T 62 5206
T 62 5219
G 59 5233
T 62 5244
T 62 5257
A 62 5268
T 62 5279
T 62 5292
A 62 5304
T 62 5315
T 62 5328
C 62 5341
T 62 5353
G 62 5366
T 62 5378
A 62 5389
A 62 5401
T 62 5413
T 62 5425
C 62 5438
T 62 5450
T 62 5462
C 62 5475
A 62 5486
T 62 5497
T 62 5510
T 62 5522
T 54 5535
T 49 5547
G 54 5560
G 62 5573
C 62 5584
C 62 5597
A 62 5607
T 62 5619
T 62 5632
T 62 5644
C 62 5657
T 62 5669
T 62 5681
C 62 5694
T 59 5706
T 62 5718
G 62 5731
T 59 5742
A 62 5754
C 59 5765
A 59 5776
T 62 5788
C 62 5801
T 62 5813
T 62 5826
C 62 5839
T 62 5851
T 62 5863
T 49 5876
T 62 5888
T 62 5900
T 62 5912
A 62 5923
T 62 5934
C 62 5947
T 62 5959
A 62 5971
C 62 5983
A 62 5994
C 62 6006
G 62 6019
T 49 6031
G 49 6044
C 62 6057
T 62 6069
T 62 6081
T 49 6094
T 49 6106
G 62 6119
A 62 6131
T 35 6142
G 62 6155
T 62 6167
A 62 6178
G 56 6191
T 62 6203
A 62 6215
T 62 6226
C 62 6239
T 62 6251
T 62 6263
C 62 6276
T 62 6288
T 62 6300
T 62 6313
A 62 6324
A 62 6335
T 62 6346
T 62 6358
T 62 6370
G 47 6383
T 62 6394
A 62 6405
C 62 6416
A 62 6427
T 62 6437
A 62 6449
T 62 6459
T 62 6470
C 10 6482
A 11 6492
G 11 6501
N 7 6510
N 7 6521
N 7 6533
G 13 6545
G 19 6557
G 27 6570
G 16 6582
G 22 6594
A 14 6602
A 10 6614
T 15 6627
N 7 6636
T 10 6644
A 32 6652
A 62 6662
A 62 6673
A 62 6683
A 27 6693
END_DNA

END_SEQUENCE
