# Supplementary material for: Elucidating the path to Plasmodium prolyl-tRNA synthetase inhibitors that overcome halofuginone resistance
Source: Nat Commun. 2022 Aug 25;13:4976. doi: 10.1038/s41467-022-32630-4 (PMC9403976; doi:10.1038/s41467-022-32630-4)
Supplement: Supplementary file 4 — Source Data [file 41467_2022_32630_MOESM4_ESM.zip › Source Data/NCP26_Selection_Sanger_Sequencing/S3 - clone B2/S3_clone_B2_-_Amplified_by_F2R2_-_Sequenced_by_F2.phd.1]

BEGIN_SEQUENCE MAT-10-121_-_NCP26_Selection_3of3_-_6th_cycle_-_clone_B2_-_F2R2-MAT-PfcPRS-F2_A05

BEGIN_COMMENT

CHROMAT_FILE: MAT-10-121_-_NCP26_Selection_3of3_-_6th_cycle_-_clone_B2_-_F2R2-MAT-PfcPRS-F2_A05.ab1
BASECALLER_VERSION: KB 1.4.0
TRACE_PROCESSOR_VERSION: KB 1.4.0
QUALITY_LEVELS: 99
TIME: Wed Sep 30 03:05:16 2020
TRACE_ARRAY_MIN_INDEX: 0
TRACE_ARRAY_MAX_INDEX: 7274
TRIM: -1 -1 -1.000000e+000
TRACE_PEAK_AREA_RATIO: -1.000000e+000
CHEM: term
DYE: big

END_COMMENT

BEGIN_DNA
N 8 2
N 4 12
N 4 37
N 4 42
N 4 59
N 4 66
A 12 80
A 19 91
T 16 100
G 29 115
A 41 132
T 22 148
T 58 161
T 14 174
A 12 183
N 9 201
A 47 212
G 51 227
A 13 240
A 21 247
T 14 255
T 62 268
C 62 281
T 51 293
A 59 304
C 51 314
A 51 323
A 59 333
A 62 346
T 62 357
A 59 369
T 59 379
A 62 392
T 59 403
T 59 417
A 62 429
A 54 441
A 59 452
G 62 466
A 62 479
A 59 490
T 49 500
T 62 512
T 62 525
G 59 540
T 62 552
T 62 566
T 62 579
T 62 592
T 59 604
A 62 614
A 62 624
A 62 635
A 59 646
G 62 660
A 59 672
T 49 681
A 62 692
A 62 704
G 62 717
A 62 730
A 62 742
G 62 754
A 62 767
A 62 778
A 62 789
A 62 800
A 62 811
T 59 821
T 62 833
A 62 845
T 59 856
T 62 870
T 62 883
T 62 896
C 56 909
T 49 921
A 56 931
A 28 942
T 38 955
A 56 966
T 59 977
G 59 991
T 62 1003
A 62 1014
C 59 1026
A 59 1036
T 62 1048
T 59 1062
A 62 1073
A 62 1085
A 62 1097
T 62 1109
A 62 1120
A 62 1132
C 59 1144
A 62 1154
A 62 1166
A 62 1178
A 62 1190
C 62 1202
T 62 1214
G 62 1227
T 62 1240
C 62 1253
G 62 1266
A 62 1279
C 62 1289
T 62 1302
T 62 1314
A 62 1325
A 54 1336
A 62 1348
A 62 1359
A 62 1371
A 62 1382
T 54 1393
T 42 1406
T 62 1417
A 62 1428
T 62 1440
C 59 1453
A 59 1463
A 59 1475
A 62 1486
T 62 1499
A 62 1510
T 62 1522
T 62 1535
T 62 1547
T 62 1560
A 62 1571
A 62 1582
A 62 1593
A 62 1605
A 62 1617
C 62 1629
A 62 1639
A 62 1651
A 62 1663
C 62 1675
A 62 1686
A 62 1698
C 62 1710
T 62 1723
T 49 1736
A 49 1747
A 62 1759
G 62 1772
A 59 1785
T 62 1796
T 62 1808
T 62 1820
G 62 1833
T 62 1845
T 62 1857
G 62 1870
A 62 1882
C 54 1893
G 62 1906
A 62 1918
A 62 1930
A 62 1941
A 62 1953
C 62 1964
A 62 1974
A 62 1986
T 62 1998
T 62 2011
T 62 2023
A 62 2035
A 62 2047
A 62 2058
T 62 2070
A 62 2081
A 62 2093
T 62 2105
A 62 2117
T 62 2128
T 49 2141
C 54 2154
T 62 2167
T 62 2179
A 49 2191
A 62 2202
T 62 2214
A 62 2225
T 62 2237
C 62 2249
C 59 2262
A 62 2272
A 62 2284
C 62 2296
C 62 2309
A 59 2320
G 62 2333
G 62 2345
T 62 2358
T 62 2370
G 62 2383
T 62 2395
T 62 2407
T 62 2419
A 62 2430
A 62 2441
G 62 2454
T 54 2466
C 62 2478
C 62 2490
T 62 2502
T 54 2515
T 62 2527
G 62 2540
G 62 2553
C 62 2564
T 62 2577
A 62 2587
T 62 2599
T 62 2611
A 49 2622
A 54 2633
A 62 2645
A 62 2657
A 62 2669
T 59 2679
G 62 2692
A 62 2705
T 62 2715
A 62 2727
A 62 2739
A 62 2751
G 62 2764
A 62 2776
A 62 2787
A 62 2799
A 62 2811
T 62 2821
A 62 2833
T 62 2844
A 62 2856
G 59 2869
T 62 2881
A 62 2893
A 62 2905
A 62 2916
A 62 2928
T 62 2939
T 62 2951
A 54 2963
T 62 2974
A 62 2986
T 62 2998
T 62 3010
T 54 3023
T 54 3035
G 62 3048
A 62 3060
T 59 3071
G 62 3084
A 62 3096
A 62 3107
G 56 3119
A 62 3132
G 62 3143
A 59 3156
T 59 3165
A 62 3177
A 62 3189
A 62 3201
A 62 3212
A 62 3224
A 62 3236
T 62 3246
A 62 3258
T 59 3269
G 62 3283
C 59 3295
A 51 3306
A 56 3317
G 56 3330
A 62 3343
G 62 3355
G 62 3367
T 59 3378
T 62 3390
A 62 3402
T 62 3413
T 62 3425
A 62 3436
T 62 3448
A 54 3460
C 62 3471
A 59 3483
C 62 3494
C 62 3507
C 62 3519
T 62 3532
T 62 3545
T 62 3557
A 59 3569
C 62 3580
A 56 3590
T 62 3602
A 59 3613
A 62 3625
T 62 3637
T 62 3649
A 62 3661
T 62 3672
A 62 3684
G 59 3697
T 62 3709
A 62 3721
G 59 3733
T 62 3745
T 62 3757
T 62 3769
A 62 3780
T 62 3792
A 62 3803
T 62 3815
A 62 3826
T 62 3838
A 62 3850
A 62 3862
A 62 3874
A 62 3886
A 62 3898
C 62 3909
A 62 3920
C 62 3932
A 62 3943
G 59 3956
G 62 3969
A 59 3982
T 62 3993
G 62 4006
T 59 4017
A 62 4029
A 59 4041
T 59 4052
A 59 4064
A 51 4076
A 50 4088
A 56 4100
T 54 4112
T 62 4124
T 62 4136
T 59 4148
G 59 4161
T 46 4173
G 54 4186
A 56 4198
A 50 4209
T 59 4220
C 56 4232
T 62 4245
T 62 4257
T 62 4269
T 62 4281
A 62 4292
A 56 4304
T 62 4315
C 62 4328
A 59 4339
C 62 4351
G 59 4363
C 62 4375
T 62 4388
C 62 4401
C 59 4412
T 59 4425
G 59 4437
A 59 4450
A 50 4461
T 56 4473
A 59 4484
T 54 4495
G 62 4508
T 62 4520
A 62 4532
C 62 4543
A 59 4554
A 56 4566
A 51 4578
T 59 4590
T 56 4603
A 59 4614
A 49 4626
A 59 4639
G 59 4651
A 62 4664
A 62 4675
G 56 4688
A 62 4700
T 62 4710
A 62 4723
C 62 4734
T 62 4746
A 62 4758
C 62 4770
A 59 4782
T 62 4794
C 62 4807
A 59 4818
A 59 4830
A 62 4842
A 62 4855
G 62 4867
C 62 4879
A 62 4891
C 62 4902
G 62 4915
T 62 4927
G 62 4940
T 59 4952
A 62 4964
G 50 4976
A 62 4989
T 62 5000
A 62 5012
A 62 5024
A 62 5036
A 62 5048
A 62 5060
A 62 5072
G 59 5084
A 62 5096
A 62 5108
G 59 5120
A 62 5132
T 59 5143
G 59 5156
T 59 5167
A 62 5179
C 62 5191
A 59 5202
A 62 5214
G 50 5227
A 62 5240
A 62 5252
G 56 5264
A 62 5277
A 49 5288
A 62 5300
T 59 5311
G 62 5324
G 62 5337
C 59 5349
C 59 5361
A 59 5372
A 59 5384
A 62 5396
A 62 5408
A 62 5420
T 54 5431
G 62 5445
A 62 5457
A 62 5469
G 56 5481
A 62 5494
A 62 5505
T 62 5516
T 62 5528
A 62 5540
C 62 5552
A 44 5563
G 50 5576
A 62 5589
A 62 5601
T 62 5612
A 62 5624
A 62 5637
T 62 5648
A 62 5660
A 62 5672
C 62 5684
A 62 5696
A 62 5708
T 62 5720
A 62 5732
A 62 5744
T 62 5756
A 62 5768
A 62 5781
T 62 5792
A 62 5805
A 62 5817
A 62 5829
A 62 5841
A 62 5853
T 62 5864
A 62 5876
A 62 5888
T 62 5900
A 62 5912
G 56 5926
T 56 5937
A 62 5950
A 62 5962
T 62 5973
A 62 5985
G 62 5999
T 62 6010
A 62 6023
A 62 6035
C 62 6046
A 62 6058
A 62 6070
T 62 6082
A 62 6093
A 62 6106
T 62 6118
A 62 6130
A 52 6143
T 62 6155
A 62 6167
A 52 6179
T 54 6191
A 54 6203
A 54 6216
T 58 6227
A 58 6240
A 52 6252
T 54 6264
A 58 6276
A 54 6288
T 54 6300
A 58 6312
A 58 6325
T 58 6336
C 58 6350
A 58 6361
T 58 6373
A 58 6385
T 58 6397
C 58 6410
A 54 6422
A 58 6434
G 58 6447
G 58 6459
A 45 6473
T 54 6483
A 54 6496
C 44 6507
C 22 6520
A 47 6531
T 54 6543
T 58 6557
T 58 6569
T 54 6582
A 54 6593
A 52 6605
A 51 6617
A 54 6629
G 52 6642
G 58 6655
A 49 6667
A 47 6679
A 48 6691
G 51 6704
C 51 6715
T 58 6727
T 58 6740
T 50 6752
T 53 6765
A 50 6776
A 47 6788
G 46 6801
T 53 6813
A 58 6824
A 58 6836
T 58 6848
A 58 6860
A 50 6872
T 41 6884
G 54 6897
A 44 6910
A 50 6922
G 41 6934
T 50 6945
A 54 6957
G 39 6970
A 58 6981
A 58 6993
G 50 7005
A 51 7016
T 13 7026
N 7 7035
N 7 7046
A 16 7060
N 8 7072
N 7 7082
A 12 7091
T 19 7105
C 20 7122
T 20 7135
A 18 7144
A 58 7155
A 31 7166
G 29 7177
G 40 7191
A 41 7206
A 19 7217
END_DNA

END_SEQUENCE
