# Supplementary material for: Elucidating the path to Plasmodium prolyl-tRNA synthetase inhibitors that overcome halofuginone resistance
Source: Nat Commun. 2022 Aug 25;13:4976. doi: 10.1038/s41467-022-32630-4 (PMC9403976; doi:10.1038/s41467-022-32630-4)
Supplement: Supplementary file 4 — Source Data [file 41467_2022_32630_MOESM4_ESM.zip › Source Data/NCP26_Selection_Sanger_Sequencing/S3 - clone B2/S3_clone_B2_-_Amplified_by_F4R4_-_Sequenced_by_F4.phd.1]

BEGIN_SEQUENCE MAT-10-121_-_NCP26_Selection_3of3_-_6th_cycle_-_clone_B2_-_F4R4-MAT-PfcPRS-F4_A11

BEGIN_COMMENT

CHROMAT_FILE: MAT-10-121_-_NCP26_Selection_3of3_-_6th_cycle_-_clone_B2_-_F4R4-MAT-PfcPRS-F4_A11.ab1
BASECALLER_VERSION: KB 1.4.0
TRACE_PROCESSOR_VERSION: KB 1.4.0
QUALITY_LEVELS: 99
TIME: Wed Sep 30 03:07:25 2020
TRACE_ARRAY_MIN_INDEX: 0
TRACE_ARRAY_MAX_INDEX: 8602
TRIM: -1 -1 -1.000000e+000
TRACE_PEAK_AREA_RATIO: -1.000000e+000
CHEM: term
DYE: big

END_COMMENT

BEGIN_DNA
N 5 2
N 5 12
N 4 21
N 4 36
N 5 56
N 5 74
N 9 87
N 9 101
N 9 115
N 9 126
T 16 138
N 4 148
N 7 154
N 9 170
A 17 181
A 10 195
N 7 215
A 10 228
N 8 253
A 14 265
A 11 273
A 35 287
A 62 298
A 62 308
A 62 319
A 31 330
T 26 338
T 62 352
A 62 363
A 51 375
A 51 386
T 59 398
G 35 413
T 59 425
T 62 438
G 62 453
A 59 467
A 62 477
A 62 488
A 62 499
T 59 508
T 62 521
C 62 534
T 62 547
T 62 560
A 62 572
T 59 583
T 62 597
T 49 610
C 49 622
C 62 633
C 59 644
A 59 654
T 62 667
T 54 681
A 62 692
T 62 703
T 62 717
T 49 730
G 42 744
T 56 756
T 59 769
A 62 779
C 62 789
A 59 799
A 62 810
A 62 822
A 62 834
A 62 846
A 62 857
T 62 868
A 62 879
A 62 891
A 62 903
T 62 914
T 62 927
A 54 939
G 46 953
A 62 966
A 62 977
A 62 989
A 62 1000
A 62 1011
G 62 1024
A 62 1036
A 62 1047
A 62 1058
A 62 1069
A 62 1080
A 62 1091
A 62 1103
T 59 1113
C 54 1126
A 54 1136
T 62 1148
A 62 1160
T 62 1172
A 62 1184
G 59 1198
A 62 1211
A 62 1222
G 62 1235
G 62 1248
A 54 1260
T 59 1269
T 62 1282
T 62 1294
A 59 1305
G 51 1318
T 59 1331
C 62 1343
C 59 1355
A 59 1365
G 50 1378
A 54 1391
A 54 1402
G 59 1414
T 62 1426
T 62 1438
G 62 1451
C 59 1462
T 62 1475
T 62 1487
G 54 1500
G 54 1513
G 62 1526
T 62 1538
T 62 1550
A 62 1560
C 62 1570
A 62 1581
A 62 1592
A 62 1604
A 49 1616
T 49 1627
A 62 1639
T 59 1650
G 62 1664
G 62 1677
A 62 1690
G 54 1702
A 54 1715
T 59 1725
T 62 1737
C 62 1749
T 62 1761
A 62 1772
A 62 1784
T 62 1796
T 62 1808
T 62 1821
A 62 1832
C 62 1843
C 62 1855
T 62 1868
G 62 1880
A 59 1894
A 56 1905
G 50 1917
A 62 1929
A 62 1940
A 59 1952
T 62 1962
T 62 1974
G 62 1987
C 62 1999
T 54 2012
A 62 2023
T 62 2034
A 62 2046
A 62 2057
G 56 2070
A 62 2083
C 62 2094
C 62 2106
A 62 2116
A 62 2128
C 62 2140
A 62 2151
A 62 2163
G 59 2176
T 62 2188
G 62 2201
A 62 2214
A 62 2225
A 62 2237
C 62 2248
A 62 2259
A 62 2270
T 62 2282
T 62 2295
A 62 2306
T 54 2318
G 62 2331
T 62 2343
A 62 2355
T 62 2366
T 62 2378
C 62 2391
A 49 2402
G 51 2415
T 56 2427
G 54 2439
T 56 2451
T 62 2463
T 54 2475
C 49 2487
C 62 2499
A 62 2509
A 59 2520
A 59 2532
A 59 2544
T 59 2555
G 62 2568
G 62 2580
A 59 2593
T 59 2603
T 62 2616
C 62 2628
G 59 2641
A 62 2653
T 62 2664
C 62 2676
G 62 2688
T 62 2700
A 62 2712
T 62 2723
C 62 2735
G 62 2748
T 59 2760
G 62 2772
A 54 2785
T 59 2795
T 62 2807
T 62 2819
A 62 2830
C 62 2841
C 54 2853
T 49 2866
C 54 2878
T 62 2890
T 62 2902
A 62 2914
A 49 2925
A 49 2936
T 62 2947
T 62 2959
A 62 2970
A 62 2982
A 62 2993
T 62 3005
C 59 3017
A 59 3028
A 56 3039
T 59 3051
G 62 3064
G 59 3077
A 62 3089
A 62 3101
T 62 3112
A 62 3123
C 62 3134
T 56 3146
G 62 3159
T 56 3172
G 62 3184
G 59 3197
T 62 3209
A 62 3220
C 62 3231
G 62 3243
T 62 3255
T 62 3268
G 62 3280
G 62 3293
G 62 3305
A 62 3318
A 62 3329
T 62 3339
T 62 3351
T 54 3363
A 62 3374
A 62 3385
A 62 3397
C 62 3409
A 62 3420
A 62 3431
C 62 3444
C 62 3456
A 62 3467
A 59 3478
C 62 3491
T 62 3503
C 62 3515
C 62 3527
A 59 3538
T 59 3550
T 62 3562
T 49 3574
A 43 3586
T 56 3597
T 59 3609
A 62 3620
G 37 3633
A 62 3645
A 62 3657
C 62 3668
T 62 3680
C 62 3692
G 50 3704
A 62 3717
G 30 3728
A 56 3741
A 46 3752
T 36 3763
T 43 3775
T 34 3787
T 34 3799
T 42 3811
A 48 3822
T 54 3833
G 54 3846
G 54 3859
C 56 3870
A 59 3882
A 59 3893
G 59 3905
A 62 3917
A 62 3929
G 59 3941
G 62 3953
A 62 3965
C 59 3976
A 56 3987
T 62 3998
A 56 4010
C 59 4022
A 59 4033
G 59 4046
C 59 4059
T 54 4071
C 54 4083
A 59 4094
C 62 4106
A 62 4117
A 62 4128
A 62 4140
A 62 4152
A 62 4164
T 62 4175
G 62 4188
A 62 4200
A 59 4211
G 38 4224
A 62 4236
A 59 4247
G 43 4259
A 62 4271
A 59 4283
G 51 4295
C 62 4306
T 62 4318
G 54 4331
T 62 4342
A 62 4354
A 62 4365
A 62 4377
A 62 4388
T 62 4399
T 62 4412
A 62 4423
G 56 4436
T 62 4448
C 62 4460
T 62 4472
T 62 4484
T 54 4496
G 62 4508
A 62 4521
T 62 4531
A 62 4543
T 62 4554
T 62 4566
C 62 4578
T 62 4590
A 62 4601
G 56 4614
A 62 4626
T 62 4637
T 62 4649
T 62 4661
G 62 4674
T 62 4685
A 62 4697
T 62 4708
A 62 4719
G 59 4732
G 62 4745
A 62 4757
G 59 4769
A 59 4781
T 59 4792
G 62 4804
G 62 4817
T 59 4828
A 62 4840
T 59 4851
G 62 4864
A 62 4876
A 56 4888
G 45 4900
A 62 4913
A 62 4924
T 59 4935
A 62 4946
T 59 4957
C 62 4970
T 62 4982
A 62 4994
G 59 5007
C 62 5019
T 49 5031
G 62 5044
T 62 5056
A 62 5067
C 62 5079
C 49 5091
T 62 5103
A 62 5114
T 62 5126
T 62 5139
A 62 5150
T 62 5161
T 62 5174
A 62 5185
A 62 5197
A 62 5209
G 49 5222
G 62 5234
A 62 5246
A 62 5258
T 62 5268
A 62 5280
A 62 5292
A 62 5304
A 62 5316
A 62 5328
G 62 5341
T 54 5351
G 62 5364
A 62 5376
A 62 5388
G 62 5401
G 62 5413
A 62 5425
G 56 5437
A 62 5449
A 62 5461
A 62 5473
A 62 5483
A 62 5496
T 62 5506
T 62 5518
T 62 5531
G 62 5544
G 62 5557
A 62 5569
G 62 5581
G 62 5594
T 62 5605
G 62 5617
C 62 5628
A 62 5640
A 62 5651
A 62 5663
T 62 5675
T 62 5687
T 62 5699
T 62 5711
A 62 5723
C 62 5734
T 62 5747
T 62 5759
C 62 5772
T 62 5784
A 62 5795
C 62 5807
T 62 5819
G 62 5832
C 62 5844
T 62 5856
G 62 5869
A 62 5881
A 62 5893
G 62 5905
C 62 5916
T 62 5928
T 62 5940
T 62 5952
T 62 5965
A 62 5976
T 62 5987
A 62 5998
A 62 6011
G 62 6024
C 62 6035
G 62 6049
A 62 6060
A 62 6072
A 62 6084
A 62 6096
T 47 6106
G 62 6120
G 62 6132
A 62 6145
A 62 6157
G 52 6169
A 62 6181
G 62 6193
C 62 6204
C 62 6217
A 62 6228
T 62 6240
A 62 6252
C 62 6264
A 62 6275
A 62 6287
G 58 6300
C 58 6312
A 58 6324
G 54 6337
C 58 6349
T 58 6361
A 58 6373
C 58 6384
A 54 6396
T 58 6407
C 58 6420
T 58 6433
C 58 6445
A 58 6457
T 58 6468
T 58 6481
A 58 6493
T 54 6504
C 58 6517
T 58 6529
T 58 6541
G 58 6554
G 58 6568
A 58 6580
A 58 6591
C 54 6602
A 58 6613
A 58 6625
A 58 6637
T 58 6648
T 58 6661
T 58 6673
T 58 6686
G 58 6699
C 54 6711
A 54 6722
A 58 6733
A 58 6745
A 58 6757
A 45 6770
T 36 6780
G 49 6794
T 37 6805
T 58 6817
T 58 6830
A 58 6841
A 31 6853
A 31 6864
A 17 6877
T 29 6888
T 58 6901
G 58 6914
A 58 6926
A 49 6938
T 42 6949
T 58 6962
T 58 6975
G 58 6988
A 58 7000
A 58 7012
G 41 7024
A 44 7036
T 29 7047
G 58 7060
A 41 7072
A 41 7084
A 58 7096
A 42 7108
T 41 7119
G 58 7132
A 58 7144
A 58 7157
G 40 7169
T 53 7180
T 49 7193
A 49 7204
A 58 7216
A 51 7228
C 53 7240
A 46 7252
A 43 7264
T 44 7276
A 51 7288
T 46 7300
G 58 7313
T 48 7325
T 58 7338
C 58 7351
A 39 7362
T 58 7373
C 58 7386
A 50 7398
A 58 7409
A 58 7422
C 51 7434
A 52 7445
T 58 7456
C 53 7469
A 53 7481
T 53 7494
G 58 7507
G 58 7520
G 58 7533
G 46 7547
T 32 7558
T 51 7571
G 58 7583
T 52 7595
A 50 7607
C 40 7618
C 46 7631
A 39 7642
C 58 7654
T 58 7667
A 54 7679
G 44 7691
A 58 7704
T 49 7716
C 58 7728
T 58 7741
A 53 7753
T 51 7764
T 51 7777
G 58 7790
G 28 7804
T 40 7815
A 47 7826
T 35 7837
T 41 7850
A 53 7862
T 44 7872
G 54 7886
A 49 7899
T 39 7909
A 54 7921
A 39 7933
T 33 7943
G 54 7956
A 54 7969
C 51 7980
A 50 7991
C 54 8003
A 40 8014
T 54 8026
G 54 8038
G 44 8052
T 45 8063
G 54 8075
A 32 8088
T 25 8098
G 42 8111
A 33 8123
T 23 8133
A 37 8143
A 54 8156
A 44 8168
G 27 8180
G 33 8193
A 22 8205
T 11 8213
T 39 8225
A 51 8236
N 9 8248
N 6 8254
N 6 8265
N 9 8275
N 6 8288
N 7 8298
N 4 8314
N 6 8324
N 6 8334
N 6 8342
A 14 8350
A 18 8362
A 23 8375
G 10 8382
G 12 8392
N 9 8402
N 7 8412
N 9 8420
N 9 8429
T 17 8438
T 14 8448
T 14 8458
N 9 8468
N 5 8476
N 4 8489
N 5 8498
A 23 8508
N 6 8518
A 21 8529
END_DNA

END_SEQUENCE
