# Supplementary material for: Elucidating the path to Plasmodium prolyl-tRNA synthetase inhibitors that overcome halofuginone resistance
Source: Nat Commun. 2022 Aug 25;13:4976. doi: 10.1038/s41467-022-32630-4 (PMC9403976; doi:10.1038/s41467-022-32630-4)
Supplement: Supplementary file 4 — Source Data [file 41467_2022_32630_MOESM4_ESM.zip › Source Data/NCP26_Selection_Sanger_Sequencing/S3 - clone B2/S3_clone_B2_-_Amplified_by_F2R2_-_Sequenced_by_R2.phd.1]

BEGIN_SEQUENCE MAT-10-121_-_NCP26_Selection_3of3_-_6th_cycle_-_clone_B2_-_F2R2-MAT-PfcPRS-R2_B05

BEGIN_COMMENT

CHROMAT_FILE: MAT-10-121_-_NCP26_Selection_3of3_-_6th_cycle_-_clone_B2_-_F2R2-MAT-PfcPRS-R2_B05.ab1
BASECALLER_VERSION: KB 1.4.0
TRACE_PROCESSOR_VERSION: KB 1.4.0
QUALITY_LEVELS: 99
TIME: Wed Sep 30 03:05:11 2020
TRACE_ARRAY_MIN_INDEX: 0
TRACE_ARRAY_MAX_INDEX: 7229
TRIM: -1 -1 -1.000000e+000
TRACE_PEAK_AREA_RATIO: -1.000000e+000
CHEM: term
DYE: big

END_COMMENT

BEGIN_DNA
N 9 2
N 6 15
A 11 25
N 5 34
N 5 40
N 5 60
G 12 67
C 12 84
T 29 95
T 54 109
T 49 124
C 13 143
C 12 151
T 11 162
T 36 177
T 49 192
T 15 206
A 41 219
A 33 231
A 34 242
T 20 252
G 58 270
G 41 285
T 32 295
A 28 308
T 24 316
C 62 330
C 62 342
T 54 354
T 62 369
G 46 383
A 17 399
T 26 407
A 47 419
T 37 428
G 62 443
A 59 456
T 36 465
T 59 478
A 62 489
T 59 500
T 59 513
A 62 525
T 59 536
T 59 550
A 62 561
T 59 572
T 59 586
A 62 597
T 59 608
T 59 622
A 62 633
T 59 644
T 59 658
A 62 669
T 59 680
T 59 694
A 62 705
T 59 716
T 62 730
G 54 745
T 62 756
T 59 769
A 62 780
C 62 790
T 59 803
A 59 813
T 62 826
T 59 839
A 48 850
C 56 862
T 59 875
A 59 885
T 59 898
T 49 911
A 62 922
T 62 934
T 62 947
T 62 959
T 62 972
T 59 984
A 62 995
T 62 1006
T 59 1019
A 62 1029
T 62 1041
T 59 1054
A 62 1064
T 62 1076
T 62 1089
G 59 1103
T 62 1114
T 62 1127
A 62 1138
T 59 1149
T 59 1162
A 62 1173
T 62 1184
T 62 1197
C 62 1210
T 59 1222
G 59 1236
T 62 1247
A 62 1259
A 62 1270
T 62 1281
T 62 1293
C 62 1306
T 62 1318
T 62 1330
C 59 1343
A 59 1353
T 62 1364
T 62 1377
T 62 1389
T 62 1402
T 62 1414
G 62 1427
G 59 1440
C 62 1451
C 59 1463
A 59 1473
T 62 1485
T 62 1497
T 54 1510
C 54 1522
T 54 1534
T 62 1547
C 62 1559
T 62 1571
T 62 1583
G 62 1595
T 62 1607
A 62 1618
C 62 1629
A 62 1639
T 62 1651
C 62 1663
T 54 1676
T 54 1689
C 62 1701
T 62 1714
T 62 1726
T 62 1738
T 62 1750
T 62 1762
T 59 1774
A 62 1784
T 62 1795
C 62 1807
T 62 1820
A 62 1830
C 62 1842
A 62 1852
C 62 1864
G 62 1877
T 62 1890
G 62 1902
C 62 1915
T 62 1928
T 62 1940
T 62 1953
T 62 1965
G 62 1977
A 62 1989
T 59 2000
G 62 2013
T 62 2024
A 62 2035
G 54 2048
T 62 2060
A 62 2071
T 62 2082
C 62 2094
T 62 2107
T 54 2120
C 54 2132
T 62 2144
T 62 2157
T 62 2169
A 54 2180
A 62 2191
T 62 2202
T 62 2214
T 62 2227
G 62 2240
T 62 2251
A 62 2262
C 62 2273
A 62 2284
T 62 2296
A 62 2307
T 62 2319
T 62 2332
C 59 2345
A 59 2356
G 62 2369
G 62 2381
A 62 2395
G 62 2406
C 62 2418
G 62 2431
T 62 2443
G 62 2455
A 59 2468
T 62 2478
T 62 2490
A 62 2502
A 62 2513
A 62 2525
A 62 2536
G 54 2549
A 54 2561
T 59 2571
T 62 2583
C 62 2595
A 62 2606
C 62 2617
A 62 2628
A 62 2640
A 62 2652
A 62 2664
T 62 2675
T 62 2687
T 62 2699
T 62 2712
A 62 2723
T 62 2734
T 62 2746
A 62 2758
C 62 2769
A 62 2780
T 62 2792
C 62 2804
C 62 2817
T 62 2829
G 62 2841
T 62 2854
G 62 2866
T 62 2878
T 62 2890
T 62 2901
T 62 2913
T 54 2925
A 62 2936
T 62 2947
A 62 2958
T 62 2969
A 62 2980
T 62 2991
A 62 3003
A 62 3015
A 62 3027
C 62 3039
T 62 3051
A 62 3062
C 62 3074
T 62 3086
A 62 3098
T 62 3110
A 62 3121
A 62 3133
T 62 3144
T 62 3157
A 62 3168
T 62 3179
G 62 3192
T 62 3204
A 62 3215
A 62 3227
A 62 3238
G 62 3251
G 62 3264
G 62 3276
T 59 3287
G 62 3299
T 56 3310
A 54 3322
T 54 3333
A 56 3344
A 59 3356
T 62 3368
A 54 3379
A 62 3391
C 62 3403
C 54 3415
T 54 3428
C 49 3440
T 49 3453
T 49 3465
G 62 3477
C 59 3489
A 59 3500
T 62 3511
A 62 3522
T 62 3533
T 62 3546
T 62 3558
T 54 3570
T 49 3582
T 42 3594
A 54 3605
T 62 3616
C 62 3628
T 62 3640
C 62 3652
T 62 3664
T 62 3676
C 62 3688
A 62 3699
T 62 3710
C 62 3722
A 62 3733
A 62 3744
A 62 3756
A 62 3768
T 62 3779
A 62 3790
T 62 3801
A 62 3813
A 62 3825
T 62 3837
T 62 3849
T 62 3861
T 62 3874
A 62 3885
C 62 3896
T 62 3909
A 62 3920
T 62 3932
A 62 3943
T 62 3955
T 62 3967
T 62 3980
T 62 3992
C 62 4004
T 54 4016
T 62 4028
T 62 4040
A 62 4051
T 62 4062
C 62 4075
A 59 4085
T 62 4097
T 62 4109
T 62 4122
T 62 4134
T 62 4146
A 62 4157
A 62 4168
T 62 4180
A 62 4191
G 59 4204
C 62 4216
C 62 4229
A 62 4239
A 62 4251
A 62 4263
G 62 4275
G 62 4288
A 59 4300
C 62 4311
T 62 4323
T 62 4335
A 62 4347
A 62 4359
A 62 4371
C 62 4382
A 62 4394
A 62 4405
C 62 4418
C 62 4430
T 62 4443
G 62 4455
G 62 4468
T 62 4481
T 62 4493
G 62 4505
G 62 4518
A 62 4530
T 62 4540
A 62 4552
T 62 4563
T 62 4575
A 62 4587
A 62 4599
G 59 4612
A 62 4624
A 62 4636
T 62 4647
A 62 4658
T 62 4669
T 62 4682
A 62 4694
T 62 4705
T 62 4718
T 62 4730
A 62 4742
A 62 4753
A 62 4765
T 62 4777
T 62 4789
G 62 4802
T 62 4814
T 62 4826
T 62 4838
T 62 4850
C 62 4863
G 62 4876
T 62 4887
C 62 4899
A 62 4910
A 62 4921
C 62 4933
A 62 4944
A 62 4956
A 62 4968
T 62 4980
C 62 4992
T 62 5005
T 62 5017
A 62 5029
A 62 5040
G 62 5053
T 62 5065
T 62 5077
G 59 5090
T 62 5101
T 62 5113
T 62 5125
G 59 5139
T 62 5150
T 62 5162
T 62 5174
T 62 5186
T 62 5198
A 62 5209
A 62 5220
A 62 5232
A 62 5244
T 62 5255
A 62 5267
T 62 5278
T 62 5291
T 62 5303
G 62 5317
A 62 5329
T 62 5340
A 62 5352
A 62 5364
A 62 5376
T 62 5387
T 62 5399
T 62 5412
T 62 5424
T 62 5436
T 62 5449
A 62 5460
A 62 5472
G 62 5485
T 62 5496
C 62 5509
G 56 5522
A 62 5534
C 62 5545
A 62 5556
G 62 5569
T 62 5581
T 62 5594
T 62 5606
T 62 5618
G 62 5631
T 62 5643
T 62 5655
A 62 5667
T 62 5678
T 62 5690
T 62 5703
A 62 5714
A 62 5726
T 62 5738
G 54 5751
T 62 5762
A 62 5775
C 62 5786
A 62 5798
T 62 5809
A 62 5822
T 62 5834
T 62 5847
A 62 5859
G 36 5872
A 62 5884
A 62 5896
A 62 5908
A 62 5920
T 62 5931
A 62 5943
A 62 5955
T 62 5967
T 62 5980
T 62 5992
T 62 6005
T 62 6017
C 62 6030
T 62 6042
T 62 6055
C 62 6067
T 62 6079
T 62 6091
A 58 6103
T 58 6114
C 58 6127
T 58 6139
T 58 6151
T 58 6164
T 58 6176
A 58 6187
A 58 6199
A 58 6210
A 58 6223
A 58 6235
C 58 6246
A 58 6257
A 58 6269
A 58 6282
T 58 6294
T 58 6307
C 58 6319
T 58 6331
T 58 6344
T 49 6357
A 58 6369
A 58 6380
T 58 6392
A 58 6404
T 58 6415
A 58 6427
T 54 6439
T 58 6452
T 58 6465
G 58 6478
T 58 6490
A 54 6502
G 47 6515
A 58 6527
A 58 6540
T 45 6551
T 58 6563
C 58 6576
T 58 6588
C 58 6601
T 58 6613
A 58 6625
A 58 6637
A 58 6649
T 58 6660
T 58 6673
C 58 6686
A 52 6697
T 58 6708
T 58 6721
T 58 6734
C 58 6747
T 51 6759
A 58 6771
A 58 6783
T 53 6795
A 58 6806
A 58 6819
A 58 6830
T 51 6842
C 58 6855
T 58 6867
T 58 6879
T 48 6892
A 58 6904
A 58 6915
T 49 6926
A 58 6938
G 41 6951
T 54 6962
A 58 6974
N 9 6986
N 8 6996
A 10 7006
N 6 7017
N 4 7027
N 6 7035
N 7 7047
A 35 7059
A 19 7071
N 6 7081
C 22 7093
C 32 7103
C 31 7112
A 25 7123
T 33 7135
G 41 7148
T 14 7162
A 37 7172
A 12 7181
END_DNA

END_SEQUENCE
