# Supplementary material for: Elucidating the path to Plasmodium prolyl-tRNA synthetase inhibitors that overcome halofuginone resistance
Source: Nat Commun. 2022 Aug 25;13:4976. doi: 10.1038/s41467-022-32630-4 (PMC9403976; doi:10.1038/s41467-022-32630-4)
Supplement: Supplementary file 4 — Source Data [file 41467_2022_32630_MOESM4_ESM.zip › Source Data/NCP26_Selection_Sanger_Sequencing/S3 - clone B2/S3_clone_B2_-_Amplified_by_F4R4_-_Sequenced_by_R4.phd.1]

BEGIN_SEQUENCE MAT-10-121_-_NCP26_Selection_3of3_-_6th_cycle_-_clone_B2_-_F4R4-MAT-PfcPRS-R4_B11

BEGIN_COMMENT

CHROMAT_FILE: MAT-10-121_-_NCP26_Selection_3of3_-_6th_cycle_-_clone_B2_-_F4R4-MAT-PfcPRS-R4_B11.ab1
BASECALLER_VERSION: KB 1.4.0
TRACE_PROCESSOR_VERSION: KB 1.4.0
QUALITY_LEVELS: 99
TIME: Wed Sep 30 03:07:20 2020
TRACE_ARRAY_MIN_INDEX: 0
TRACE_ARRAY_MAX_INDEX: 8588
TRIM: -1 -1 -1.000000e+000
TRACE_PEAK_AREA_RATIO: -1.000000e+000
CHEM: term
DYE: big

END_COMMENT

BEGIN_DNA
N 7 2
N 9 12
N 5 22
N 5 36
N 6 45
N 6 59
N 5 65
N 9 79
N 4 90
N 5 111
G 14 124
N 9 145
G 14 159
N 9 175
N 9 189
T 12 205
T 13 220
A 42 230
T 30 242
C 23 257
A 14 264
T 46 276
A 54 287
A 62 299
T 52 312
A 62 323
C 47 334
C 31 347
A 21 356
A 62 368
T 62 381
A 62 394
G 62 407
A 41 423
T 39 432
C 62 445
T 59 458
A 59 469
G 62 483
T 62 498
G 62 511
G 62 525
T 62 538
A 46 549
C 49 558
A 62 568
A 62 579
C 62 591
C 62 604
C 62 617
C 62 629
A 59 640
T 62 654
G 59 665
A 54 681
T 59 692
G 62 705
T 62 718
T 62 731
T 62 743
G 62 757
A 59 769
T 59 779
G 62 793
A 62 805
A 62 816
C 62 827
A 59 837
T 62 849
A 62 860
T 62 872
T 62 886
G 62 900
T 62 913
T 62 926
T 59 938
A 62 949
A 62 959
C 62 971
T 62 984
T 62 997
C 59 1010
A 59 1019
T 62 1032
T 62 1045
T 62 1058
T 62 1071
C 59 1083
A 59 1092
T 62 1104
C 62 1117
T 62 1130
T 54 1142
C 59 1155
A 62 1164
A 62 1175
A 62 1186
T 62 1199
T 62 1211
C 59 1224
A 62 1234
A 62 1245
T 62 1257
T 62 1270
T 62 1283
T 59 1296
A 62 1307
A 62 1318
A 62 1329
C 59 1341
A 59 1352
T 62 1364
T 62 1377
T 62 1390
T 49 1403
T 62 1416
G 62 1429
C 62 1441
A 62 1451
A 62 1462
A 62 1473
A 62 1485
T 62 1497
T 62 1509
T 62 1522
G 62 1535
T 62 1547
T 62 1560
C 62 1572
C 59 1584
A 62 1594
A 62 1605
G 62 1618
A 59 1631
T 62 1642
A 62 1654
A 62 1665
T 62 1677
G 62 1690
A 62 1703
G 54 1716
A 54 1729
T 59 1739
G 62 1752
T 62 1764
A 62 1775
G 62 1788
C 62 1800
T 62 1814
G 62 1826
C 62 1838
T 62 1852
T 62 1864
G 62 1876
T 62 1889
A 62 1900
T 62 1911
G 62 1924
G 62 1937
C 62 1949
T 62 1961
C 62 1974
T 62 1986
T 62 1999
C 62 2010
C 62 2022
A 59 2032
T 62 2044
T 62 2057
T 49 2070
T 49 2082
C 54 2094
G 62 2107
C 62 2118
T 62 2131
T 62 2143
A 62 2154
T 62 2165
A 62 2176
A 62 2188
A 62 2200
A 62 2211
G 62 2224
C 62 2235
T 62 2248
T 62 2260
C 62 2273
A 62 2283
G 62 2295
C 62 2308
A 62 2320
G 62 2332
T 62 2344
A 62 2356
G 54 2368
A 42 2381
A 54 2393
G 62 2405
T 62 2416
A 62 2428
A 62 2439
A 62 2451
A 62 2463
T 62 2474
T 62 2486
T 62 2498
G 62 2511
C 62 2523
A 62 2535
C 62 2546
C 62 2558
T 54 2571
C 62 2583
C 62 2595
A 62 2606
A 62 2617
A 62 2629
T 62 2640
T 62 2653
T 62 2665
T 62 2677
T 49 2689
C 49 2701
T 54 2713
C 62 2725
C 62 2736
T 62 2748
T 62 2761
C 62 2773
A 54 2783
C 62 2794
T 62 2806
T 62 2818
T 62 2831
T 62 2843
T 62 2855
A 62 2865
T 62 2876
T 62 2889
C 62 2901
C 62 2912
T 62 2924
T 62 2937
T 62 2949
A 62 2960
A 62 2971
T 62 2982
A 62 2994
A 62 3005
T 62 3017
A 62 3028
G 62 3041
G 62 3054
T 62 3066
A 62 3077
C 62 3088
A 62 3099
G 62 3112
C 62 3124
T 62 3137
A 62 3149
G 62 3161
A 59 3174
T 62 3185
A 62 3196
T 62 3207
T 62 3219
C 62 3232
T 62 3244
T 62 3256
C 62 3269
A 62 3279
T 62 3291
A 62 3302
C 62 3314
C 59 3326
A 59 3336
T 62 3349
C 62 3361
T 62 3374
C 62 3386
C 62 3398
T 62 3410
A 62 3421
T 62 3433
A 62 3444
C 62 3456
A 62 3466
A 62 3478
A 62 3490
T 62 3502
C 62 3514
T 62 3526
A 62 3538
G 62 3550
A 62 3563
A 62 3574
T 62 3585
A 62 3597
T 62 3608
C 62 3620
A 62 3631
A 62 3643
A 62 3655
G 62 3667
A 62 3680
C 62 3691
T 62 3703
A 62 3714
A 62 3726
T 62 3738
T 62 3750
T 62 3762
T 62 3774
A 62 3786
C 62 3797
A 59 3808
G 62 3820
C 62 3833
T 54 3845
T 54 3857
C 62 3869
T 62 3881
T 54 3893
C 54 3905
T 62 3917
T 62 3929
C 62 3941
A 62 3951
T 62 3963
T 62 3975
T 54 3987
T 62 3999
T 62 4011
G 62 4023
T 62 4035
G 62 4047
A 62 4059
G 62 4071
C 62 4082
T 62 4095
G 62 4107
T 62 4119
A 62 4130
T 62 4141
G 62 4153
T 62 4165
C 62 4177
C 62 4189
T 62 4201
T 62 4214
C 62 4226
T 62 4238
T 62 4250
G 62 4262
C 62 4274
C 62 4286
A 62 4296
T 62 4308
A 62 4319
A 40 4331
A 43 4343
A 49 4354
A 35 4366
T 46 4377
T 51 4389
C 51 4402
T 62 4414
C 62 4426
G 62 4439
A 62 4451
G 62 4462
T 62 4475
T 62 4486
C 62 4498
T 62 4510
A 62 4521
A 62 4532
T 62 4544
A 62 4556
A 62 4567
A 62 4579
T 62 4591
G 62 4604
G 62 4616
A 62 4629
G 62 4641
T 62 4652
T 62 4664
G 62 4677
G 62 4690
T 62 4701
T 62 4713
G 62 4726
T 62 4737
T 62 4749
T 62 4761
A 62 4772
A 62 4784
A 62 4795
T 62 4807
T 62 4819
C 62 4831
C 62 4843
C 62 4855
A 62 4866
A 62 4878
C 62 4890
G 62 4902
T 62 4914
A 62 4926
C 62 4937
C 62 4950
A 62 4961
C 62 4972
A 62 4984
G 62 4996
T 62 5009
A 62 5021
T 62 5032
T 62 5044
C 62 5057
C 62 5069
A 62 5080
T 62 5091
T 62 5104
G 62 5117
A 59 5130
T 59 5140
T 62 5153
T 62 5165
A 62 5176
A 62 5187
T 62 5198
T 62 5211
T 62 5223
A 62 5235
A 62 5246
G 62 5259
A 62 5271
G 62 5284
G 59 5296
T 62 5307
A 62 5319
A 62 5330
A 62 5342
T 62 5353
C 62 5366
A 62 5377
C 62 5389
G 62 5402
A 62 5414
T 62 5426
A 62 5438
C 62 5449
G 62 5462
A 62 5474
T 62 5486
C 62 5498
G 62 5511
A 62 5523
A 62 5535
T 62 5546
C 62 5559
C 62 5571
A 62 5582
T 62 5593
T 62 5606
T 62 5618
T 62 5631
G 62 5643
G 62 5656
A 62 5668
A 62 5680
A 62 5691
C 62 5702
A 62 5713
C 62 5725
T 62 5737
G 62 5750
A 62 5763
A 62 5775
T 62 5786
A 62 5798
C 62 5809
A 62 5820
T 62 5832
A 62 5844
A 62 5857
T 62 5868
T 62 5881
G 54 5894
T 51 5905
T 62 5918
T 62 5930
C 38 5942
A 62 5953
C 62 5964
T 62 5977
T 62 5989
G 62 6002
T 62 6014
T 62 6026
G 62 6039
G 47 6052
T 56 6063
C 62 6075
T 62 6086
T 62 6099
A 62 6110
T 62 6121
A 62 6133
G 62 6146
C 62 6158
A 62 6169
A 62 6181
T 62 6192
T 62 6204
T 62 6217
C 62 6229
T 62 6241
T 62 6254
C 62 6266
A 62 6277
G 62 6289
G 62 6302
T 52 6314
A 62 6325
A 62 6337
A 62 6349
T 54 6360
T 62 6372
A 62 6384
G 62 6397
A 62 6409
A 47 6422
T 41 6432
C 62 6445
T 62 6457
C 62 6469
C 62 6481
A 54 6492
T 58 6504
A 58 6516
T 58 6528
T 58 6540
T 58 6553
T 58 6565
G 58 6578
T 52 6590
A 58 6601
A 54 6613
C 51 6624
C 58 6636
C 58 6649
A 49 6660
A 58 6672
G 58 6685
C 54 6697
A 58 6708
A 58 6720
C 54 6732
T 58 6744
T 58 6757
C 58 6770
T 58 6782
G 58 6795
G 58 6808
A 58 6820
C 52 6831
T 58 6843
A 58 6854
A 58 6866
A 54 6878
T 58 6889
C 58 6902
C 58 6914
T 54 6926
T 58 6939
C 58 6951
T 58 6963
A 58 6975
T 58 6986
A 58 6998
T 58 7009
G 58 7023
A 58 7035
T 39 7045
T 58 7058
T 58 7070
T 58 7083
T 58 7095
T 58 7107
T 58 7120
C 58 7132
T 50 7143
T 58 7155
T 58 7168
T 58 7180
T 58 7192
C 51 7204
T 50 7216
A 51 7227
A 49 7238
T 53 7250
T 58 7262
T 50 7275
A 51 7286
T 47 7297
T 58 7310
T 58 7322
T 49 7335
T 49 7347
T 58 7360
G 49 7373
T 30 7384
A 58 7395
A 50 7407
C 50 7419
A 37 7430
A 58 7441
A 49 7454
T 53 7466
A 58 7478
A 49 7490
T 41 7502
G 58 7515
G 58 7529
G 48 7541
A 58 7554
A 58 7566
A 42 7578
T 41 7588
A 51 7601
A 54 7613
G 50 7625
A 58 7638
A 37 7650
T 35 7660
T 58 7673
T 58 7685
T 58 7698
C 41 7710
A 39 7721
A 39 7732
C 44 7745
A 50 7756
T 54 7767
T 58 7781
T 47 7793
A 44 7805
A 42 7817
T 44 7827
T 58 7840
T 49 7852
T 49 7865
T 58 7877
T 58 7889
T 29 7901
A 50 7912
T 40 7923
T 58 7935
T 54 7947
C 49 7959
T 43 7971
T 58 7983
T 42 7995
A 50 8006
T 32 8016
T 38 8028
A 44 8039
A 49 8051
A 49 8062
A 49 8073
A 49 8085
A 36 8096
A 33 8108
G 40 8120
C 45 8130
T 50 8142
T 54 8154
G 49 8166
A 44 8179
A 39 8189
C 31 8200
A 37 8210
C 49 8221
A 24 8231
T 28 8239
T 10 8251
C 11 8261
C 11 8270
N 8 8279
N 4 8292
N 7 8302
N 5 8308
N 6 8323
A 14 8336
A 14 8350
N 7 8363
N 5 8381
N 6 8393
N 5 8411
N 9 8430
N 7 8449
N 6 8463
G 11 8473
G 14 8486
G 19 8498
G 25 8510
G 23 8522
G 15 8535
N 5 8549
N 4 8564
N 4 8576
END_DNA

END_SEQUENCE
