# Supplementary material for: Elucidating the path to Plasmodium prolyl-tRNA synthetase inhibitors that overcome halofuginone resistance
Source: Nat Commun. 2022 Aug 25;13:4976. doi: 10.1038/s41467-022-32630-4 (PMC9403976; doi:10.1038/s41467-022-32630-4)
Supplement: Supplementary file 4 — Source Data [file 41467_2022_32630_MOESM4_ESM.zip › Source Data/NCP26_Selection_Sanger_Sequencing/S3 - clone B2/S3_clone_B2_-_Amplified_by_F7R7A_-_Sequenced_by_F7.phd.1]

BEGIN_SEQUENCE MAT-10-121_-_NCP26_Selection_3of3_-_6th_cycle_-_clone_B2_-_F7R7A-MAT-PfcPRS-F7_G07

BEGIN_COMMENT

CHROMAT_FILE: MAT-10-121_-_NCP26_Selection_3of3_-_6th_cycle_-_clone_B2_-_F7R7A-MAT-PfcPRS-F7_G07.ab1
BASECALLER_VERSION: KB 1.4.0
TRACE_PROCESSOR_VERSION: KB 1.4.0
QUALITY_LEVELS: 99
TIME: Wed Sep 30 10:49:12 2020
TRACE_ARRAY_MIN_INDEX: 0
TRACE_ARRAY_MAX_INDEX: 6012
TRIM: -1 -1 -1.000000e+000
TRACE_PEAK_AREA_RATIO: -1.000000e+000
CHEM: term
DYE: big

END_COMMENT

BEGIN_DNA
N 1 3
N 3 26
N 3 34
N 8 57
N 5 76
N 4 100
N 6 118
N 9 131
N 4 148
N 4 160
T 21 168
C 16 184
A 12 194
T 40 212
C 12 228
N 8 235
T 46 249
T 50 265
G 49 280
G 26 299
G 31 314
A 35 331
T 16 345
T 36 357
A 39 368
A 34 378
G 35 393
A 58 405
G 58 418
G 25 432
T 10 441
A 22 452
T 22 461
T 58 474
C 58 488
C 58 500
C 35 512
A 15 520
T 62 533
A 62 545
A 62 557
G 43 571
A 62 584
A 39 595
T 33 604
A 47 615
G 54 630
A 62 642
A 47 653
G 39 666
T 47 676
T 62 689
G 62 703
G 47 718
A 47 730
C 44 739
C 62 751
T 62 763
A 62 774
A 62 786
A 62 798
G 62 811
A 59 822
T 39 831
T 62 844
T 62 856
A 62 867
C 59 878
A 59 887
A 62 898
A 62 910
A 62 923
T 62 934
A 62 945
A 59 957
T 62 968
T 62 981
C 62 995
T 62 1007
T 62 1020
G 62 1034
T 62 1046
G 59 1059
T 62 1070
T 59 1082
A 62 1092
T 59 1103
T 62 1115
G 59 1129
T 62 1140
T 59 1153
A 59 1164
G 62 1177
A 62 1188
A 62 1200
G 62 1212
A 62 1224
G 62 1236
A 59 1248
T 49 1257
A 62 1268
A 62 1279
T 62 1290
A 62 1302
A 62 1314
C 62 1326
G 62 1339
A 62 1351
A 62 1363
A 62 1375
A 62 1386
A 62 1397
T 59 1408
G 59 1421
T 62 1432
A 62 1444
A 62 1455
T 59 1467
G 62 1480
T 62 1492
C 59 1504
A 62 1515
A 62 1526
A 62 1538
A 49 1549
A 49 1561
A 54 1573
G 62 1585
A 62 1597
A 62 1608
T 62 1619
C 62 1631
C 62 1643
G 62 1656
T 62 1669
A 62 1680
T 62 1692
T 59 1705
A 62 1715
T 62 1727
T 59 1739
A 59 1750
G 59 1764
A 62 1776
A 62 1787
A 62 1799
C 62 1810
A 62 1820
C 62 1832
A 62 1843
A 62 1855
C 62 1867
A 62 1878
A 62 1890
A 62 1902
T 62 1914
G 62 1927
C 62 1939
T 62 1952
T 62 1965
G 62 1977
T 62 1990
T 62 2002
G 62 2015
A 62 2027
T 62 2038
A 62 2049
T 62 2060
T 62 2073
C 62 2085
A 59 2095
T 62 2107
A 62 2119
A 62 2131
A 62 2143
A 62 2155
A 62 2166
C 62 2178
C 62 2190
T 62 2203
C 62 2215
T 62 2229
T 62 2241
C 62 2253
T 62 2266
T 62 2278
A 62 2288
A 62 2299
A 62 2311
A 62 2322
G 62 2335
C 62 2346
A 62 2357
A 62 2369
A 62 2381
G 62 2393
A 62 2406
A 62 2417
A 62 2429
A 62 2440
A 62 2452
A 62 2463
T 62 2474
T 38 2487
A 54 2498
G 56 2511
A 62 2524
C 62 2535
G 62 2548
A 62 2560
T 62 2572
T 62 2585
C 62 2597
A 62 2607
A 62 2619
T 62 2631
T 62 2644
G 62 2656
T 62 2669
T 62 2681
C 62 2693
A 62 2703
A 62 2714
G 62 2727
T 62 2740
T 62 2752
A 62 2763
C 59 2774
G 62 2787
A 62 2799
G 62 2812
T 62 2824
T 62 2836
T 62 2848
T 62 2860
A 59 2871
G 62 2884
T 54 2896
G 62 2909
A 62 2921
A 62 2932
G 62 2944
T 62 2956
C 62 2968
A 62 2979
T 62 2990
G 62 3003
A 62 3016
A 62 3028
T 62 3039
G 62 3051
C 62 3063
A 62 3075
T 62 3086
T 62 3099
A 62 3110
A 62 3122
A 62 3134
T 62 3146
A 62 3157
A 62 3169
A 62 3181
A 62 3193
A 62 3205
G 62 3217
A 62 3229
A 62 3241
A 62 3252
A 62 3264
T 59 3275
G 62 3288
G 62 3300
T 62 3312
A 62 3324
C 62 3335
T 62 3348
T 62 3360
G 62 3372
C 62 3385
A 62 3396
C 62 3408
C 62 3420
A 62 3431
T 62 3443
G 62 3455
G 62 3468
T 62 3481
G 62 3493
T 62 3506
G 62 3518
A 62 3531
A 62 3542
G 62 3554
A 62 3566
T 62 3577
A 62 3588
T 62 3599
T 62 3612
G 62 3625
C 62 3637
A 62 3648
A 62 3660
C 62 3672
A 62 3683
G 62 3696
A 54 3709
A 62 3721
G 62 3733
A 62 3745
A 62 3757
G 62 3769
A 62 3781
A 62 3792
A 62 3804
T 62 3815
T 62 3827
A 62 3838
A 62 3850
A 62 3862
A 62 3874
A 62 3886
A 62 3898
G 62 3910
A 62 3922
A 62 3934
A 62 3945
C 62 3956
T 62 3969
C 62 3981
A 62 3992
A 62 4004
A 62 4016
G 62 4028
A 62 4041
T 62 4052
T 62 4064
A 62 4075
T 62 4087
C 62 4099
A 62 4111
T 62 4123
T 62 4135
A 62 4147
A 62 4159
A 62 4171
C 62 4183
C 62 4195
A 62 4206
A 62 4218
A 62 4230
C 62 4242
A 62 4253
A 62 4265
A 62 4277
C 62 4289
A 62 4301
G 62 4313
T 62 4326
G 62 4338
A 62 4351
A 62 4363
A 62 4375
C 62 4386
G 62 4399
A 62 4411
C 62 4422
A 62 4434
T 62 4446
T 62 4458
A 62 4470
T 62 4482
C 62 4494
T 62 4507
G 62 4520
G 62 4533
T 62 4545
G 62 4557
C 62 4569
T 62 4581
A 62 4592
T 62 4604
G 62 4616
A 62 4629
A 62 4641
A 62 4653
C 62 4664
C 62 4676
T 62 4689
T 62 4702
T 62 4714
A 62 4726
T 62 4737
G 62 4749
T 62 4762
A 62 4773
T 62 4784
C 62 4797
C 62 4809
C 62 4821
G 62 4834
T 62 4847
T 62 4859
A 62 4870
G 62 4882
A 62 4895
T 62 4906
C 62 4918
A 62 4929
A 62 4941
C 62 4953
C 62 4965
A 62 4977
C 62 4989
C 62 5001
T 62 5014
A 62 5026
T 62 5038
G 62 5050
C 62 5063
C 62 5075
A 62 5086
C 62 5098
C 62 5110
A 62 5121
A 62 5133
A 62 5146
T 62 5158
A 62 5169
T 62 5181
G 62 5194
A 62 5206
A 62 5218
A 62 5230
T 62 5242
G 62 5255
T 62 5266
T 62 5279
T 62 5291
C 62 5303
T 62 5316
G 62 5329
G 62 5341
T 62 5354
C 62 5365
A 62 5376
G 62 5388
G 62 5401
G 62 5413
A 62 5426
A 62 5438
A 62 5450
C 62 5461
C 62 5473
A 62 5484
G 62 5497
C 62 5509
T 62 5522
A 62 5534
A 62 5546
A 62 5558
A 62 5570
G 62 5582
A 54 5595
T 54 5605
G 62 5618
G 62 5631
T 62 5642
G 62 5655
T 62 5666
T 62 5679
T 62 5691
A 62 5701
T 62 5712
T 62 5725
T 62 5737
G 62 5749
G 47 5762
T 62 5772
A 62 5783
G 11 5795
A 11 5804
N 8 5814
N 4 5824
N 6 5838
N 7 5850
N 8 5857
T 19 5871
T 18 5884
A 13 5894
A 21 5906
A 23 5919
A 27 5931
A 14 5943
T 19 5953
G 25 5966
END_DNA

END_SEQUENCE
