# Supplementary material for: Elucidating the path to Plasmodium prolyl-tRNA synthetase inhibitors that overcome halofuginone resistance
Source: Nat Commun. 2022 Aug 25;13:4976. doi: 10.1038/s41467-022-32630-4 (PMC9403976; doi:10.1038/s41467-022-32630-4)
Supplement: Supplementary file 4 — Source Data [file 41467_2022_32630_MOESM4_ESM.zip › Source Data/NCP26_Selection_Sanger_Sequencing/S3 - clone B2/S3_clone_B2_-_Amplified_by_F7R7A_-_Sequenced_by_R7A.phd.1]

BEGIN_SEQUENCE MAT-10-121_-_NCP26_Selection_3of3_-_6th_cycle_-_clone_B2_-_F7R7A-MAT-PfcPRS-R7A_H07

BEGIN_COMMENT

CHROMAT_FILE: MAT-10-121_-_NCP26_Selection_3of3_-_6th_cycle_-_clone_B2_-_F7R7A-MAT-PfcPRS-R7A_H07.ab1
BASECALLER_VERSION: KB 1.4.0
TRACE_PROCESSOR_VERSION: KB 1.4.0
QUALITY_LEVELS: 99
TIME: Wed Sep 30 10:49:06 2020
TRACE_ARRAY_MIN_INDEX: 0
TRACE_ARRAY_MAX_INDEX: 6048
TRIM: -1 -1 -1.000000e+000
TRACE_PEAK_AREA_RATIO: -1.000000e+000
CHEM: term
DYE: big

END_COMMENT

BEGIN_DNA
N 4 3
N 3 16
N 3 23
N 3 49
N 4 62
N 6 86
N 9 103
N 5 121
N 5 132
A 11 140
N 7 150
C 30 167
T 20 183
G 27 195
G 40 211
T 29 227
T 22 241
N 7 251
C 10 268
C 17 279
T 28 297
G 36 311
A 17 328
C 13 338
C 14 348
A 10 355
G 47 369
A 38 384
A 23 395
A 37 405
C 18 415
A 20 423
T 28 434
T 58 449
T 58 463
C 23 478
A 15 485
T 62 497
A 62 508
T 49 520
T 62 535
T 62 548
G 62 564
G 41 579
T 41 590
G 62 605
G 47 619
C 42 629
A 56 639
T 62 649
A 54 660
G 62 673
G 35 688
T 62 700
G 62 714
G 59 728
T 62 739
T 62 751
G 62 765
A 59 777
T 46 786
C 62 799
T 62 811
A 62 822
A 62 833
C 62 845
G 62 858
G 62 872
G 62 885
A 59 899
T 49 908
A 62 919
C 59 929
A 49 939
T 62 950
A 59 962
A 59 975
A 59 987
G 56 1000
G 54 1013
T 59 1023
T 62 1036
T 62 1048
C 59 1060
A 59 1069
T 62 1081
A 59 1092
G 62 1106
C 62 1118
A 62 1129
C 62 1140
C 59 1152
A 59 1162
G 62 1175
A 59 1189
T 62 1200
A 62 1211
A 62 1222
T 59 1233
G 59 1247
T 62 1258
C 62 1271
G 62 1284
T 62 1296
T 62 1308
T 62 1321
C 59 1332
A 59 1341
C 59 1352
T 62 1365
G 62 1377
T 62 1391
T 62 1403
T 62 1416
G 62 1428
T 62 1439
T 62 1451
T 62 1463
G 62 1476
G 59 1489
T 62 1500
T 62 1512
T 59 1523
A 62 1533
A 62 1544
T 62 1555
G 54 1569
A 54 1581
T 62 1591
A 62 1603
A 62 1614
T 62 1626
C 62 1638
T 62 1651
T 62 1663
T 62 1676
G 62 1688
A 62 1701
G 62 1713
T 62 1725
T 62 1737
T 62 1749
C 62 1760
T 62 1772
T 62 1784
T 62 1797
T 62 1809
T 54 1821
T 42 1833
A 49 1843
A 62 1853
T 62 1865
T 62 1878
T 62 1890
C 62 1902
T 62 1914
T 62 1927
C 62 1939
T 62 1951
T 62 1964
C 62 1975
T 62 1988
G 62 2000
T 62 2012
T 62 2024
G 62 2036
C 62 2048
A 62 2058
A 62 2069
T 62 2081
A 62 2093
T 62 2104
C 62 2117
T 62 2130
T 62 2143
C 62 2155
A 62 2165
C 62 2177
A 62 2187
C 62 2199
C 62 2212
A 59 2223
T 62 2236
G 62 2248
G 62 2261
T 59 2275
G 62 2287
C 62 2299
A 62 2311
A 62 2322
G 62 2334
T 62 2347
A 62 2358
C 62 2369
C 62 2381
A 62 2392
T 62 2405
T 49 2418
T 54 2431
T 62 2444
C 62 2456
T 62 2468
T 62 2481
T 62 2493
T 62 2505
T 54 2517
A 62 2527
T 62 2539
T 62 2551
T 62 2563
A 62 2574
A 62 2585
T 62 2597
G 62 2610
C 62 2622
A 62 2633
T 62 2645
T 62 2658
C 62 2670
A 62 2680
T 62 2692
G 62 2705
A 62 2718
C 62 2729
T 62 2742
T 62 2755
C 62 2767
A 62 2777
C 62 2788
T 59 2802
A 62 2812
A 62 2824
A 62 2836
A 62 2848
C 62 2860
T 62 2872
C 62 2884
G 62 2897
T 62 2910
A 62 2921
A 62 2933
C 62 2944
T 62 2957
T 62 2969
G 62 2981
A 62 2994
A 62 3005
C 62 3017
A 62 3027
A 62 3039
T 62 3051
T 62 3063
G 62 3076
A 62 3089
A 62 3100
T 62 3112
C 62 3124
G 62 3137
T 62 3149
C 62 3161
T 62 3173
A 62 3184
A 62 3196
T 62 3207
T 62 3220
T 62 3232
T 62 3244
T 62 3256
T 62 3268
C 62 3280
T 62 3292
T 62 3304
T 62 3316
G 62 3328
C 62 3340
T 62 3352
T 62 3364
T 62 3376
T 62 3388
A 62 3398
A 62 3410
G 62 3422
A 62 3434
A 62 3446
G 62 3458
A 62 3470
G 62 3482
G 62 3494
T 62 3505
T 62 3517
T 62 3529
T 62 3541
T 62 3553
A 62 3564
T 62 3575
G 62 3589
A 62 3601
A 62 3612
T 62 3624
A 62 3635
T 62 3646
C 62 3659
A 62 3670
A 62 3682
C 62 3694
A 62 3705
A 62 3717
G 62 3730
C 62 3742
A 62 3754
T 62 3765
T 62 3778
T 62 3790
G 62 3803
T 62 3815
T 62 3827
G 62 3840
T 62 3852
G 62 3864
T 62 3876
T 62 3888
T 62 3900
C 62 3911
T 62 3924
A 62 3934
A 62 3946
T 62 3958
A 62 3969
A 62 3981
T 62 3993
A 62 4004
C 62 4016
G 62 4029
G 62 4042
A 62 4055
T 62 4066
T 62 4078
C 62 4090
T 62 4102
T 62 4115
T 62 4127
T 62 4139
T 62 4151
T 62 4163
G 62 4176
A 62 4187
C 62 4198
A 62 4209
T 62 4221
T 62 4233
A 62 4245
C 62 4256
A 62 4267
T 62 4279
T 62 4292
T 62 4305
T 62 4317
T 62 4330
C 62 4342
G 62 4354
T 62 4366
T 62 4378
A 62 4389
T 62 4401
T 62 4413
A 62 4424
T 62 4436
C 62 4448
T 62 4461
C 62 4473
T 62 4486
T 62 4498
C 62 4510
T 62 4522
A 62 4533
A 62 4545
C 62 4556
A 62 4567
A 62 4579
T 62 4591
A 62 4603
A 62 4615
C 62 4627
A 62 4638
C 62 4650
A 62 4662
A 62 4674
G 62 4687
A 62 4700
A 62 4712
T 62 4723
T 62 4735
A 62 4747
T 62 4758
T 62 4771
T 62 4783
T 62 4796
G 62 4809
T 62 4821
A 62 4832
A 62 4843
A 62 4855
T 62 4867
C 62 4879
T 62 4892
T 62 4904
T 62 4917
A 62 4928
G 62 4940
G 62 4953
T 62 4965
C 62 4977
C 62 4989
A 62 4999
A 62 5011
C 62 5023
T 62 5036
T 62 5048
C 62 5061
T 62 5073
A 62 5084
T 62 5096
T 62 5109
C 62 5121
T 62 5133
T 62 5145
A 62 5156
T 62 5168
G 62 5180
G 62 5193
G 62 5206
A 62 5218
A 62 5230
T 62 5241
A 62 5252
C 62 5264
C 62 5276
T 62 5289
C 62 5301
T 46 5314
T 62 5327
A 62 5338
A 62 5350
T 62 5361
T 62 5374
C 62 5385
C 62 5398
C 62 5410
A 62 5420
A 62 5432
T 62 5444
G 62 5456
A 62 5469
T 62 5480
T 62 5493
G 62 5505
A 62 5518
A 62 5529
T 62 5541
T 62 5553
T 62 5565
A 62 5577
T 62 5588
A 62 5599
A 62 5611
C 62 5624
C 62 5636
A 62 5647
G 47 5660
G 58 5673
A 49 5686
G 54 5697
A 58 5710
A 58 5721
T 54 5732
A 58 5743
A 58 5755
G 47 5767
A 58 5779
T 45 5789
G 58 5802
C 58 5813
T 11 5824
C 12 5835
T 11 5845
N 7 5854
N 5 5866
N 4 5876
N 6 5889
N 8 5896
C 13 5908
N 9 5919
N 7 5925
N 9 5933
T 21 5943
A 12 5949
A 58 5961
A 54 5973
A 27 5985
C 13 5995
A 25 6006
END_DNA

END_SEQUENCE
