# Supplementary material for: Elucidating the path to Plasmodium prolyl-tRNA synthetase inhibitors that overcome halofuginone resistance
Source: Nat Commun. 2022 Aug 25;13:4976. doi: 10.1038/s41467-022-32630-4 (PMC9403976; doi:10.1038/s41467-022-32630-4)
Supplement: Supplementary file 4 — Source Data [file 41467_2022_32630_MOESM4_ESM.zip › Source Data/NCP26_Selection_Sanger_Sequencing/S3 - clone B2/S3_clone_B2_-_Amplified_by_F6R6_-_Sequenced_by_F6.phd.1]

BEGIN_SEQUENCE MAT-10-121_-_NCP26_Selection_3of3_-_6th_cycle_-_clone_B2_-_F6R6-MAT-PfcPRS-F6_G04

BEGIN_COMMENT

CHROMAT_FILE: MAT-10-121_-_NCP26_Selection_3of3_-_6th_cycle_-_clone_B2_-_F6R6-MAT-PfcPRS-F6_G04.ab1
BASECALLER_VERSION: KB 1.4.0
TRACE_PROCESSOR_VERSION: KB 1.4.0
QUALITY_LEVELS: 99
TIME: Wed Sep 30 10:47:41 2020
TRACE_ARRAY_MIN_INDEX: 0
TRACE_ARRAY_MAX_INDEX: 8743
TRIM: -1 -1 -1.000000e+000
TRACE_PEAK_AREA_RATIO: -1.000000e+000
CHEM: term
DYE: big

END_COMMENT

BEGIN_DNA
N 5 3
N 3 15
N 2 25
N 4 33
N 3 40
N 5 55
N 5 68
N 6 83
N 4 92
N 4 108
N 4 117
N 5 134
N 5 141
N 4 161
N 9 173
N 9 186
N 9 201
N 9 215
G 20 232
C 13 244
A 11 256
N 5 264
N 5 280
N 9 289
T 18 302
G 31 318
T 19 329
T 54 344
T 29 358
A 28 369
A 31 378
A 19 388
A 33 400
T 39 411
T 49 425
G 38 442
A 33 455
A 24 463
T 37 474
T 58 488
T 45 501
G 36 517
A 29 530
A 33 539
G 35 553
A 36 565
T 18 573
G 36 588
A 58 600
A 58 610
A 58 622
A 49 633
T 26 643
G 49 658
A 62 670
A 47 681
G 42 695
T 62 706
T 62 718
A 62 729
A 62 740
A 62 751
C 47 763
A 39 773
A 62 784
T 62 797
A 62 809
T 47 820
G 47 836
T 54 847
T 62 861
C 38 874
A 39 883
T 62 895
C 47 908
A 56 918
A 56 929
A 62 941
C 44 954
A 39 964
T 43 976
C 24 989
A 27 1000
T 50 1012
G 62 1025
G 62 1039
G 62 1053
G 62 1067
T 62 1079
T 62 1091
G 62 1103
T 62 1115
A 62 1126
C 59 1136
C 59 1148
A 46 1158
C 62 1170
T 59 1184
A 59 1194
G 51 1208
A 59 1222
T 62 1232
C 62 1245
T 62 1257
A 62 1267
T 62 1279
T 62 1292
G 62 1305
G 62 1319
T 59 1331
A 62 1342
T 59 1352
T 62 1364
A 62 1375
T 59 1386
G 62 1400
A 62 1413
T 62 1423
A 62 1435
A 62 1446
T 62 1458
G 62 1471
A 62 1484
C 62 1495
A 62 1506
C 62 1517
A 62 1528
T 62 1540
G 62 1553
G 62 1566
T 59 1580
G 62 1592
A 59 1606
T 59 1616
G 62 1629
A 59 1642
T 62 1652
A 62 1664
A 62 1675
A 62 1687
G 62 1700
G 62 1713
A 59 1725
T 49 1735
T 62 1747
A 59 1758
G 59 1772
T 62 1784
T 62 1797
C 62 1809
T 59 1821
A 59 1832
C 62 1843
C 54 1855
A 46 1866
C 59 1878
C 59 1890
A 51 1901
A 62 1912
A 39 1925
T 41 1937
G 59 1950
T 34 1962
T 37 1974
T 43 1987
C 62 1999
T 59 2011
A 59 2022
A 62 2033
A 62 2045
T 62 2057
A 62 2068
T 62 2080
A 59 2091
A 62 2103
A 62 2115
G 62 2128
T 56 2140
T 56 2152
G 54 2165
T 50 2177
T 59 2189
A 59 2201
T 51 2212
T 51 2225
G 59 2238
T 36 2250
A 50 2261
C 51 2272
C 62 2284
T 59 2298
A 59 2309
T 62 2322
C 59 2334
T 59 2347
T 49 2360
C 38 2371
T 28 2384
A 59 2395
T 59 2407
A 56 2417
A 62 2429
A 62 2441
A 62 2453
C 62 2464
A 51 2475
A 62 2487
C 59 2499
A 51 2510
G 50 2523
A 35 2537
T 38 2548
G 46 2560
A 29 2573
A 28 2585
A 43 2597
A 45 2609
T 51 2620
G 59 2632
C 40 2644
T 44 2657
A 51 2669
T 59 2681
A 56 2692
C 56 2703
A 45 2715
C 56 2726
T 59 2740
C 59 2752
A 51 2763
T 59 2776
A 59 2787
T 59 2799
T 62 2812
G 62 2824
T 39 2837
A 59 2848
A 62 2859
A 62 2871
G 62 2884
A 62 2896
T 45 2907
A 62 2918
T 62 2929
T 62 2942
G 62 2955
A 56 2967
A 62 2979
A 62 2990
A 62 3002
A 62 3014
A 62 3025
T 56 3037
A 62 3048
T 59 3059
T 62 3072
G 62 3085
A 51 3097
A 62 3108
A 62 3120
A 62 3132
A 62 3144
T 51 3155
G 59 3168
C 43 3179
A 34 3191
C 50 3202
A 34 3213
A 43 3225
A 41 3237
T 62 3249
T 62 3262
A 59 3273
A 62 3285
T 62 3297
T 62 3309
G 62 3323
T 51 3334
G 62 3347
T 45 3359
T 62 3371
T 49 3383
A 56 3394
T 62 3405
G 62 3418
A 62 3431
T 51 3442
G 62 3454
A 62 3467
T 51 3478
A 62 3489
G 43 3502
A 59 3514
G 41 3527
C 51 3538
A 45 3550
T 51 3561
C 56 3573
T 50 3586
T 56 3599
A 59 3610
T 51 3622
T 51 3634
C 51 3646
T 43 3659
C 51 3671
C 51 3682
T 51 3695
G 62 3707
G 62 3720
T 51 3732
T 62 3744
A 59 3755
T 51 3766
A 45 3777
A 59 3788
A 45 3800
T 51 3812
T 51 3824
C 35 3837
A 24 3847
A 39 3859
T 51 3872
C 56 3884
A 41 3895
T 56 3907
T 62 3920
G 59 3933
G 62 3946
G 62 3959
A 59 3971
A 62 3983
T 43 3994
T 62 4006
A 51 4017
A 62 4029
G 51 4041
A 62 4054
G 30 4066
G 62 4079
T 34 4090
A 51 4102
T 44 4112
T 51 4125
C 50 4137
C 50 4149
C 50 4161
A 24 4173
T 56 4185
A 42 4197
A 56 4208
G 42 4221
A 62 4234
A 62 4245
T 51 4257
A 56 4268
G 35 4281
A 62 4293
A 62 4305
G 42 4318
T 56 4329
T 62 4341
G 62 4354
G 62 4366
A 62 4379
C 35 4390
C 62 4402
T 42 4415
A 51 4426
A 62 4438
A 62 4450
G 51 4462
A 62 4475
T 35 4485
T 62 4497
T 56 4510
A 51 4521
C 50 4532
A 24 4543
A 38 4555
A 38 4567
A 62 4580
T 42 4592
A 56 4603
A 38 4615
T 38 4627
T 41 4640
C 32 4652
T 22 4664
T 33 4677
G 38 4690
T 14 4702
G 38 4714
T 29 4726
T 62 4738
A 51 4749
T 56 4761
T 62 4773
G 56 4786
T 23 4797
T 62 4810
A 56 4821
G 18 4834
A 51 4846
A 30 4857
G 10 4870
A 41 4882
G 13 4894
A 37 4906
T 32 4917
A 51 4929
A 56 4940
T 51 4952
A 56 4964
A 56 4975
C 56 4988
G 32 5001
A 62 5013
A 62 5025
A 56 5037
A 62 5049
A 62 5060
T 42 5072
G 62 5085
T 25 5097
A 51 5108
A 56 5120
T 50 5132
G 56 5145
T 16 5157
C 39 5169
A 29 5180
A 42 5191
A 43 5203
A 62 5216
A 62 5227
A 56 5239
G 30 5252
A 62 5264
A 62 5275
T 38 5287
C 38 5299
C 47 5311
G 30 5325
T 46 5337
A 56 5349
T 39 5360
T 62 5372
A 40 5384
T 32 5395
T 62 5408
A 42 5419
G 15 5432
A 62 5444
A 62 5456
A 62 5468
C 39 5480
A 34 5491
C 38 5502
A 21 5513
A 38 5526
C 33 5538
A 30 5549
A 62 5562
A 18 5574
T 18 5586
G 35 5599
C 13 5611
T 18 5623
T 28 5636
G 52 5648
T 18 5660
T 62 5673
G 50 5685
A 43 5697
T 29 5708
A 38 5720
T 35 5731
T 54 5743
C 31 5756
A 24 5767
T 52 5779
A 42 5790
A 62 5802
A 62 5814
A 62 5826
A 62 5838
C 35 5850
C 62 5862
T 42 5875
C 46 5888
T 32 5900
T 42 5913
C 33 5925
T 27 5936
T 37 5948
A 24 5959
A 24 5971
A 26 5982
A 39 5994
G 32 6007
C 46 6019
A 31 6030
A 49 6041
A 58 6053
G 24 6066
A 58 6078
A 58 6090
A 58 6102
A 37 6114
A 39 6125
A 46 6137
T 30 6148
T 42 6160
A 42 6172
N 9 6185
A 52 6197
C 25 6209
G 14 6222
A 42 6234
T 13 6245
T 27 6258
C 32 6270
A 26 6281
A 54 6292
T 46 6304
T 58 6317
G 44 6330
T 17 6341
T 42 6354
C 32 6366
A 18 6378
A 23 6389
G 23 6401
T 33 6412
T 46 6425
A 32 6437
C 32 6448
G 13 6461
A 41 6474
G 13 6485
T 22 6497
T 32 6509
T 51 6522
T 51 6534
A 32 6545
G 29 6558
T 28 6570
G 39 6583
A 27 6595
A 20 6606
G 14 6619
T 19 6631
C 30 6642
A 21 6654
T 46 6665
G 46 6678
A 40 6690
A 50 6702
T 37 6714
G 50 6727
C 24 6738
A 32 6750
T 48 6761
T 48 6774
A 23 6786
A 50 6798
A 43 6809
T 50 6821
A 42 6833
A 42 6845
A 37 6856
A 43 6868
A 58 6881
G 31 6894
A 53 6905
A 58 6916
A 37 6928
A 43 6939
T 26 6951
G 43 6964
G 44 6977
T 14 6988
A 50 7001
C 42 7012
T 26 7024
T 43 7037
G 39 7050
C 27 7062
A 31 7074
C 39 7084
C 58 7097
A 21 7108
T 42 7121
G 50 7133
G 58 7145
T 25 7158
G 58 7170
T 22 7183
G 50 7195
A 33 7207
A 50 7218
G 25 7231
A 51 7243
T 18 7254
A 41 7265
T 26 7276
T 41 7288
G 40 7301
C 18 7314
A 16 7325
A 31 7337
C 50 7349
A 23 7360
G 40 7373
A 51 7386
A 54 7397
G 25 7410
A 54 7422
A 49 7433
G 15 7446
A 54 7458
A 54 7469
A 54 7479
T 28 7492
T 51 7504
A 19 7516
A 40 7528
A 40 7539
A 42 7551
A 49 7562
A 47 7574
G 34 7588
A 44 7599
A 44 7611
A 49 7622
C 36 7634
T 42 7646
C 39 7658
A 19 7669
A 40 7681
A 49 7693
G 41 7706
A 49 7718
T 17 7728
T 54 7740
A 40 7752
T 37 7763
C 34 7776
A 32 7787
T 39 7798
T 33 7812
A 24 7823
A 37 7835
A 39 7847
C 32 7859
C 42 7871
A 12 7883
A 15 7893
A 44 7906
C 42 7918
A 21 7930
A 35 7940
A 51 7953
C 45 7965
A 30 7976
G 42 7989
T 45 8002
G 49 8013
A 21 8027
A 54 8037
A 51 8049
C 32 8061
G 35 8074
A 53 8086
C 32 8097
A 29 8108
T 32 8120
T 52 8132
A 32 8144
T 27 8156
C 32 8168
T 32 8181
G 37 8193
G 53 8206
T 23 8218
G 40 8230
C 16 8242
T 33 8254
A 31 8265
T 34 8276
G 35 8289
A 17 8302
A 29 8310
A 53 8323
C 26 8335
C 51 8347
T 30 8360
T 51 8371
T 47 8384
A 31 8395
T 33 8407
G 53 8419
T 23 8431
A 32 8442
T 31 8453
C 24 8464
C 40 8476
C 38 8487
G 29 8500
T 20 8510
N 9 8522
A 10 8532
N 6 8544
N 4 8559
N 5 8570
N 4 8581
N 5 8589
A 29 8599
C 25 8612
C 25 8625
N 9 8637
C 14 8648
C 12 8662
A 19 8671
A 16 8681
N 5 8690
N 4 8712
N 4 8726
N 4 8738
END_DNA

END_SEQUENCE
