# Supplementary material for: Elucidating the path to Plasmodium prolyl-tRNA synthetase inhibitors that overcome halofuginone resistance
Source: Nat Commun. 2022 Aug 25;13:4976. doi: 10.1038/s41467-022-32630-4 (PMC9403976; doi:10.1038/s41467-022-32630-4)
Supplement: Supplementary file 4 — Source Data [file 41467_2022_32630_MOESM4_ESM.zip › Source Data/NCP26_Selection_Sanger_Sequencing/S3 - clone B2/S3_clone_B2_-_Amplified_by_F6R6_-_Sequenced_by_R6.phd.1]

BEGIN_SEQUENCE MAT-10-121_-_NCP26_Selection_3of3_-_6th_cycle_-_clone_B2_-_F6R6-MAT-PfcPRS-R6_H04

BEGIN_COMMENT

CHROMAT_FILE: MAT-10-121_-_NCP26_Selection_3of3_-_6th_cycle_-_clone_B2_-_F6R6-MAT-PfcPRS-R6_H04.ab1
BASECALLER_VERSION: KB 1.4.0
TRACE_PROCESSOR_VERSION: KB 1.4.0
QUALITY_LEVELS: 99
TIME: Wed Sep 30 10:47:35 2020
TRACE_ARRAY_MIN_INDEX: 0
TRACE_ARRAY_MAX_INDEX: 8739
TRIM: -1 -1 -1.000000e+000
TRACE_PEAK_AREA_RATIO: -1.000000e+000
CHEM: term
DYE: big

END_COMMENT

BEGIN_DNA
N 2 5
N 4 25
N 3 40
N 3 50
N 5 70
N 8 90
N 6 106
N 7 120
N 6 124
N 7 139
N 4 160
N 4 165
N 9 178
N 5 190
N 5 205
N 9 224
T 16 234
A 54 249
T 32 264
G 33 281
T 23 293
C 53 307
G 41 321
T 39 333
T 58 348
T 48 361
C 17 373
N 7 379
C 24 389
T 58 402
G 58 416
T 54 430
T 58 444
T 58 457
G 41 471
T 30 480
T 58 493
T 58 506
G 62 520
G 31 534
T 32 543
T 62 555
T 27 567
A 43 576
A 47 585
T 31 597
G 38 612
A 37 623
T 27 633
A 62 644
A 56 655
T 47 665
C 62 680
T 62 692
T 62 705
T 62 718
G 62 732
A 62 744
G 62 757
T 62 768
T 62 780
T 62 791
C 62 803
T 62 814
T 62 827
T 62 839
T 62 852
T 62 864
T 59 876
A 51 885
A 59 895
T 62 906
T 49 918
T 54 931
C 62 943
T 59 955
T 62 967
C 62 980
T 62 992
T 62 1004
C 62 1016
T 62 1028
G 59 1041
T 62 1052
T 54 1064
G 54 1077
C 62 1087
A 56 1097
A 62 1107
T 62 1119
A 62 1130
T 62 1141
C 62 1154
T 62 1166
T 62 1179
C 59 1192
A 59 1201
C 62 1212
A 59 1222
C 62 1234
C 59 1246
A 59 1256
T 62 1270
G 62 1281
G 62 1295
T 62 1309
G 62 1321
C 59 1333
A 62 1343
A 62 1354
G 62 1366
T 62 1379
A 62 1390
C 62 1400
C 62 1412
A 59 1423
T 62 1435
T 62 1448
T 62 1461
T 62 1474
C 62 1485
T 62 1498
T 62 1510
T 62 1522
T 62 1534
T 54 1546
A 62 1556
T 62 1567
T 62 1579
T 59 1591
A 62 1601
A 59 1612
T 62 1624
G 62 1637
C 56 1648
A 59 1659
T 62 1671
T 62 1684
C 59 1696
A 59 1706
T 62 1718
G 62 1730
A 54 1744
C 62 1755
T 62 1767
T 62 1780
C 59 1792
A 59 1802
C 62 1813
T 59 1826
A 62 1837
A 62 1849
A 62 1860
A 62 1872
C 62 1884
T 62 1896
C 62 1908
G 62 1921
T 59 1934
A 62 1945
A 62 1956
C 62 1968
T 62 1980
T 62 1993
G 62 2005
A 59 2018
A 62 2029
C 62 2040
A 62 2051
A 62 2062
T 62 2074
T 62 2087
G 62 2099
A 62 2112
A 62 2124
T 62 2135
C 62 2147
G 62 2160
T 62 2172
C 62 2184
T 59 2197
A 62 2208
A 62 2219
T 62 2231
T 62 2243
T 62 2256
T 62 2268
T 62 2280
T 62 2292
C 54 2304
T 49 2316
T 62 2328
T 62 2340
G 62 2352
C 62 2364
T 54 2376
T 62 2389
T 62 2400
T 59 2412
A 62 2423
A 62 2433
G 62 2446
A 62 2458
A 62 2469
G 62 2481
A 62 2494
G 62 2505
G 62 2518
T 62 2529
T 62 2541
T 62 2553
T 62 2565
T 62 2577
A 62 2588
T 62 2599
G 62 2612
A 62 2624
A 62 2636
T 62 2647
A 62 2659
T 62 2670
C 62 2682
A 59 2693
A 59 2705
C 62 2717
A 62 2728
A 62 2740
G 59 2752
C 62 2765
A 62 2777
T 62 2788
T 62 2801
T 62 2813
G 62 2825
T 62 2838
T 62 2850
G 62 2863
T 62 2874
G 62 2887
T 62 2898
T 62 2910
T 62 2922
C 62 2933
T 59 2946
A 62 2956
A 62 2968
T 62 2980
A 62 2991
A 62 3002
T 62 3014
A 62 3025
C 62 3037
G 62 3050
G 62 3063
A 62 3076
T 62 3087
T 62 3099
C 62 3111
T 62 3123
T 62 3135
T 62 3147
T 62 3160
T 62 3172
T 62 3183
G 62 3196
A 62 3207
C 62 3218
A 62 3229
T 62 3240
T 62 3253
A 62 3264
C 62 3275
A 62 3286
T 62 3298
T 62 3311
T 62 3324
T 62 3336
T 62 3348
C 62 3360
G 62 3373
T 62 3385
T 62 3397
A 62 3408
T 62 3419
T 62 3431
A 62 3442
T 62 3454
C 62 3466
T 62 3479
C 62 3491
T 62 3503
T 62 3515
C 62 3527
T 62 3540
A 62 3550
A 62 3562
C 62 3573
A 62 3584
A 62 3595
T 62 3608
A 62 3619
A 62 3631
C 62 3643
A 62 3654
C 62 3666
A 62 3677
A 62 3689
G 62 3702
A 62 3715
A 62 3727
T 62 3738
T 62 3750
A 62 3761
T 62 3773
T 49 3786
T 49 3798
T 54 3810
G 62 3823
T 59 3835
A 62 3846
A 62 3857
A 62 3869
T 62 3881
C 62 3893
T 62 3906
T 62 3918
T 62 3930
A 62 3942
G 59 3954
G 62 3967
T 62 3979
C 62 3990
C 62 4002
A 62 4013
A 62 4024
C 62 4036
T 59 4049
T 59 4061
C 56 4074
T 40 4086
A 59 4097
T 59 4109
T 59 4121
C 56 4133
T 34 4145
T 48 4158
A 59 4169
T 62 4180
G 62 4193
G 62 4206
G 62 4218
A 62 4231
A 62 4242
T 59 4253
A 59 4264
C 59 4275
C 59 4288
T 48 4301
C 54 4313
T 48 4326
T 56 4338
A 59 4350
A 62 4361
T 62 4373
T 62 4385
C 59 4397
C 59 4409
C 59 4420
A 56 4431
A 56 4443
T 59 4455
G 62 4468
A 62 4480
T 62 4491
T 62 4504
G 62 4516
A 62 4529
A 62 4540
T 62 4552
T 62 4564
T 62 4576
A 62 4587
T 62 4599
A 62 4610
A 62 4622
C 62 4634
C 62 4647
A 62 4658
G 59 4671
G 62 4684
A 62 4697
G 59 4709
A 62 4721
A 62 4733
T 59 4744
A 62 4755
A 62 4767
G 59 4780
A 59 4793
T 59 4803
G 62 4816
C 62 4828
T 62 4840
C 62 4853
T 62 4865
A 62 4876
T 62 4888
C 62 4900
A 62 4912
T 62 4924
C 62 4936
A 62 4947
T 62 4959
A 62 4971
A 62 4983
A 62 4995
C 62 5007
A 62 5018
C 62 5030
A 59 5041
A 62 5053
T 62 5065
T 62 5078
A 62 5089
A 62 5101
T 62 5113
T 62 5126
T 62 5138
G 62 5151
T 62 5163
G 62 5176
C 62 5187
A 62 5198
T 62 5210
T 62 5222
T 62 5235
T 62 5247
T 62 5259
C 62 5271
A 62 5281
A 62 5293
T 62 5305
A 62 5316
T 62 5328
T 62 5340
T 62 5353
T 62 5365
T 62 5377
T 62 5390
C 62 5402
A 59 5412
A 62 5423
T 62 5435
A 62 5447
T 62 5459
C 62 5471
T 62 5484
T 62 5496
T 62 5509
A 62 5520
C 62 5531
A 56 5542
A 62 5554
T 62 5566
A 62 5578
T 62 5590
G 62 5602
A 62 5615
G 56 5627
T 62 5640
G 62 5652
T 56 5664
A 62 5675
T 62 5687
A 62 5699
G 62 5711
C 62 5724
A 62 5735
T 62 5747
T 62 5760
T 62 5772
T 62 5785
C 62 5797
A 56 5807
T 62 5820
C 62 5832
T 62 5844
G 62 5857
T 62 5869
T 62 5881
G 62 5894
T 56 5905
T 62 5918
T 62 5930
T 62 5942
A 62 5953
T 62 5964
A 62 5975
G 56 5988
A 62 6000
A 46 6013
G 27 6025
A 62 6037
T 51 6048
A 62 6060
G 56 6072
G 62 6085
T 51 6097
A 56 6109
C 56 6120
A 40 6131
A 56 6143
T 56 6156
A 56 6167
A 56 6180
C 56 6192
A 43 6203
A 56 6215
C 56 6228
T 56 6240
T 56 6253
T 56 6266
A 62 6277
T 62 6289
A 56 6301
T 62 6312
T 62 6325
T 62 6337
A 62 6348
G 56 6361
A 62 6373
A 62 6385
A 62 6397
C 56 6409
A 62 6420
T 62 6432
T 62 6444
T 62 6457
G 62 6469
G 62 6483
T 52 6495
G 62 6507
G 62 6520
T 38 6532
A 62 6543
G 46 6555
A 62 6568
A 46 6580
C 52 6591
T 62 6603
A 62 6614
A 62 6627
T 62 6639
C 62 6651
C 62 6664
T 62 6676
T 62 6689
T 54 6701
A 54 6713
T 52 6724
C 54 6736
A 52 6747
T 58 6759
C 54 6772
A 52 6783
C 58 6794
C 40 6807
A 42 6818
T 58 6831
G 58 6843
T 54 6856
G 58 6868
T 54 6881
C 58 6893
A 52 6904
T 58 6915
T 58 6928
A 58 6940
T 58 6951
C 58 6964
A 47 6975
T 54 6987
A 58 6998
A 58 7011
T 54 7023
A 58 7035
C 48 7046
C 54 7059
A 39 7070
A 58 7082
T 52 7094
A 58 7106
G 52 7119
A 58 7132
T 43 7143
C 54 7156
T 54 7168
A 58 7179
G 52 7192
T 52 7204
G 58 7217
G 58 7230
T 39 7242
A 54 7253
C 52 7264
A 41 7275
A 58 7287
C 54 7299
C 58 7311
C 58 7324
C 58 7337
A 32 7348
T 58 7360
G 58 7372
A 51 7386
T 35 7397
G 58 7409
T 37 7421
T 51 7433
T 49 7445
G 58 7458
A 54 7470
T 27 7481
G 58 7494
A 51 7506
A 58 7518
C 50 7529
A 50 7540
T 50 7552
A 53 7564
T 49 7575
T 54 7588
G 58 7601
T 27 7613
T 50 7625
T 49 7638
A 50 7649
A 54 7661
C 50 7672
T 58 7684
T 58 7697
C 31 7709
A 24 7720
T 39 7732
T 41 7745
T 49 7757
T 58 7769
C 48 7781
A 27 7792
T 53 7804
C 53 7816
T 43 7828
T 39 7841
C 40 7853
A 26 7863
A 51 7874
A 58 7886
T 27 7898
T 41 7911
C 37 7923
A 34 7933
A 51 7945
T 49 7957
T 58 7969
T 58 7981
T 58 7994
A 42 8005
A 58 8017
A 58 8029
C 50 8040
A 38 8052
T 51 8063
T 58 8076
T 58 8088
T 58 8100
T 58 8113
G 46 8126
C 50 8137
A 39 8148
A 51 8159
A 58 8171
A 51 8183
T 37 8194
T 58 8206
T 58 8219
G 51 8232
T 30 8243
T 49 8255
C 39 8267
C 38 8279
A 21 8289
A 49 8301
G 40 8313
A 54 8325
T 23 8336
A 52 8347
A 41 8359
T 32 8370
G 58 8383
A 53 8395
G 34 8406
A 41 8419
T 30 8428
G 31 8441
T 17 8451
A 44 8463
G 23 8474
C 11 8485
T 18 8495
G 13 8507
T 15 8519
N 9 8530
N 5 8540
N 5 8550
N 6 8558
N 6 8570
N 5 8583
N 4 8589
G 12 8601
N 7 8613
N 5 8630
N 9 8638
N 6 8647
C 10 8655
A 23 8665
A 27 8675
N 9 8684
END_DNA

END_SEQUENCE
