# Supplementary material for: Elucidating the path to Plasmodium prolyl-tRNA synthetase inhibitors that overcome halofuginone resistance
Source: Nat Commun. 2022 Aug 25;13:4976. doi: 10.1038/s41467-022-32630-4 (PMC9403976; doi:10.1038/s41467-022-32630-4)
Supplement: Supplementary file 4 — Source Data [file 41467_2022_32630_MOESM4_ESM.zip › Source Data/NCP26_Selection_Sanger_Sequencing/S3 - clone B3/S3_clone_B3_-_Amplified_by_F6R6_-_Sequenced_by_F6.phd.1]

BEGIN_SEQUENCE MAT-10-121_-_NCP26_Selection_3of3_-_6th_cycle_-_clone_B3_-_F6R6-MAT-PfcPRS-F6_A05

BEGIN_COMMENT

CHROMAT_FILE: MAT-10-121_-_NCP26_Selection_3of3_-_6th_cycle_-_clone_B3_-_F6R6-MAT-PfcPRS-F6_A05.ab1
BASECALLER_VERSION: KB 1.4.0
TRACE_PROCESSOR_VERSION: KB 1.4.0
QUALITY_LEVELS: 99
TIME: Wed Sep 30 10:49:01 2020
TRACE_ARRAY_MIN_INDEX: 0
TRACE_ARRAY_MAX_INDEX: 8734
TRIM: -1 -1 -1.000000e+000
TRACE_PEAK_AREA_RATIO: -1.000000e+000
CHEM: term
DYE: big

END_COMMENT

BEGIN_DNA
N 3 3
N 1 23
N 2 32
N 2 38
N 3 48
N 4 56
N 3 66
N 3 86
N 9 96
N 4 106
N 5 126
N 5 146
N 4 152
N 4 170
T 10 182
T 20 194
N 9 206
T 22 223
G 10 240
C 13 253
A 29 264
A 25 277
A 12 290
A 15 299
T 17 309
G 30 326
T 12 337
T 50 351
T 12 365
N 9 378
N 5 395
A 12 407
T 21 418
T 53 432
G 47 448
A 18 462
A 11 469
T 40 481
T 58 495
T 29 508
G 19 525
A 32 536
A 26 545
G 19 561
A 39 571
T 16 580
G 42 595
A 54 607
A 50 618
A 52 629
A 39 640
T 34 649
G 36 665
A 52 677
A 42 688
G 41 702
T 47 712
T 52 724
A 43 736
A 47 746
A 46 758
C 42 769
A 42 779
A 43 791
T 56 803
A 56 815
T 47 827
G 47 842
T 62 854
T 62 867
C 39 880
A 42 889
T 56 901
C 47 914
A 51 924
A 38 936
A 56 947
C 47 960
A 42 970
T 56 982
C 47 995
A 39 1005
T 56 1018
G 62 1031
G 62 1045
G 62 1059
G 47 1073
T 56 1084
T 56 1097
G 62 1109
T 59 1120
A 59 1131
C 59 1142
C 59 1154
A 59 1164
C 44 1175
T 59 1189
A 59 1200
G 51 1213
A 59 1227
T 62 1238
C 62 1250
T 62 1262
A 62 1273
T 62 1285
T 62 1298
G 62 1311
G 59 1324
T 51 1336
A 59 1347
T 59 1358
T 59 1370
A 62 1381
T 59 1392
G 62 1406
A 62 1418
T 62 1429
A 62 1440
A 62 1452
T 62 1463
G 62 1477
A 62 1489
C 62 1500
A 59 1511
C 62 1522
A 51 1533
T 62 1546
G 62 1558
G 62 1571
T 49 1586
G 59 1597
A 59 1611
T 59 1621
G 62 1634
A 59 1647
T 62 1657
A 62 1669
A 62 1680
A 62 1692
G 62 1705
G 62 1718
A 59 1730
T 59 1740
T 62 1753
A 62 1764
G 59 1777
T 62 1789
T 62 1802
C 62 1814
T 59 1827
A 62 1837
C 62 1848
C 59 1860
A 56 1871
C 59 1883
C 59 1895
A 51 1906
A 50 1918
A 56 1930
T 59 1942
G 62 1955
T 59 1967
T 59 1979
T 59 1992
C 62 2004
T 46 2017
A 59 2027
A 62 2038
A 62 2050
T 62 2062
A 62 2073
T 59 2085
A 59 2096
A 56 2108
A 59 2120
G 59 2133
T 56 2145
T 59 2158
G 62 2170
T 59 2182
T 59 2195
A 62 2206
T 62 2217
T 59 2230
G 62 2243
T 56 2255
A 59 2266
C 59 2278
C 56 2290
T 62 2303
A 62 2314
T 62 2327
C 62 2339
T 62 2352
T 62 2365
C 62 2376
T 59 2389
A 59 2400
T 56 2412
A 50 2422
A 50 2434
A 50 2446
A 56 2458
C 56 2469
A 59 2480
A 59 2492
C 56 2504
A 44 2515
G 28 2528
A 37 2542
T 45 2553
G 56 2565
A 43 2579
A 45 2590
A 45 2602
A 50 2614
T 46 2625
G 62 2638
C 59 2649
T 62 2662
A 59 2673
T 62 2685
A 59 2697
C 59 2709
A 51 2720
C 59 2732
T 59 2745
C 62 2757
A 51 2768
T 59 2781
A 62 2792
T 62 2804
T 62 2817
G 62 2830
T 59 2842
A 59 2853
A 51 2865
A 50 2876
G 50 2889
A 59 2901
T 51 2912
A 59 2923
T 59 2934
T 56 2947
G 62 2960
A 59 2972
A 59 2984
A 59 2996
A 62 3007
A 62 3019
A 59 3031
T 59 3042
A 62 3053
T 59 3064
T 59 3077
G 62 3090
A 59 3102
A 59 3114
A 59 3125
A 59 3137
A 56 3149
T 43 3160
G 62 3173
C 56 3184
A 45 3196
C 56 3207
A 45 3218
A 51 3230
A 59 3243
T 56 3255
T 59 3267
A 59 3278
A 56 3290
T 59 3302
T 62 3315
G 62 3327
T 59 3339
G 62 3352
T 59 3364
T 62 3376
T 62 3388
A 62 3399
T 62 3410
G 62 3423
A 62 3436
T 59 3446
G 62 3459
A 62 3472
T 59 3483
A 59 3494
G 51 3507
A 62 3519
G 59 3532
C 59 3544
A 59 3555
T 62 3567
C 62 3579
T 59 3591
T 62 3604
A 62 3616
T 62 3627
T 62 3640
C 62 3652
T 59 3664
C 49 3676
C 59 3688
T 59 3700
G 62 3712
G 59 3725
T 51 3738
T 62 3750
A 59 3760
T 59 3771
A 50 3782
A 45 3794
A 50 3806
T 59 3818
T 56 3830
C 46 3843
A 43 3853
A 51 3865
T 59 3877
C 62 3890
A 59 3901
T 62 3913
T 62 3925
G 62 3938
G 59 3951
G 59 3964
A 62 3977
A 62 3988
T 62 3999
T 62 4012
A 62 4023
A 62 4034
G 56 4047
A 62 4060
G 59 4072
G 62 4084
T 59 4095
A 59 4107
T 59 4118
T 62 4131
C 59 4143
C 56 4155
C 59 4167
A 51 4178
T 59 4191
A 56 4202
A 62 4214
G 56 4227
A 62 4240
A 62 4251
T 62 4262
A 62 4274
G 51 4287
A 62 4299
A 62 4311
G 56 4324
T 59 4335
T 62 4347
G 62 4360
G 59 4372
A 62 4385
C 59 4396
C 62 4408
T 59 4421
A 56 4432
A 56 4444
A 59 4456
G 59 4469
A 62 4481
T 59 4491
T 62 4504
T 62 4516
A 59 4527
C 62 4539
A 56 4550
A 59 4561
A 59 4574
A 59 4586
T 59 4597
A 56 4609
A 56 4622
T 59 4633
T 62 4646
C 62 4658
T 62 4671
T 59 4683
G 62 4696
T 50 4708
G 62 4721
T 56 4733
T 56 4745
A 59 4756
T 59 4767
T 62 4779
G 62 4792
T 56 4804
T 59 4816
A 59 4828
G 45 4840
A 62 4852
A 62 4864
G 56 4877
A 62 4889
G 56 4901
A 62 4913
T 59 4923
A 59 4935
A 59 4947
T 56 4958
A 56 4970
A 50 4982
C 56 4994
G 50 5008
A 62 5020
A 56 5031
A 56 5044
A 62 5056
A 62 5067
T 62 5079
G 62 5091
T 56 5103
A 56 5115
A 56 5127
T 51 5138
G 62 5151
T 38 5163
C 44 5176
A 42 5187
A 51 5198
A 62 5210
A 56 5223
A 56 5234
A 62 5246
G 56 5259
A 62 5271
A 56 5283
T 56 5293
C 56 5306
C 56 5318
G 56 5331
T 51 5343
A 56 5355
T 56 5367
T 62 5379
A 56 5391
T 62 5402
T 62 5415
A 56 5426
G 38 5439
A 62 5451
A 62 5463
A 62 5475
C 62 5486
A 56 5497
C 62 5509
A 51 5520
A 56 5533
C 62 5545
A 56 5556
A 56 5568
A 62 5581
T 51 5593
G 62 5606
C 51 5618
T 56 5631
T 56 5643
G 62 5655
T 38 5668
T 50 5680
G 62 5692
A 54 5705
T 51 5715
A 56 5727
T 47 5738
T 56 5751
C 62 5763
A 51 5774
T 56 5786
A 56 5797
A 56 5809
A 56 5821
A 56 5834
A 51 5846
C 56 5857
C 56 5870
T 51 5882
C 56 5895
T 51 5907
T 56 5920
C 56 5932
T 56 5944
T 45 5956
A 50 5967
A 56 5979
A 56 5990
A 62 6002
G 56 6014
C 62 6026
A 62 6037
A 62 6048
A 62 6061
G 62 6073
A 62 6085
A 62 6097
A 56 6109
A 62 6121
A 62 6132
A 62 6144
T 56 6155
T 62 6168
A 54 6179
G 56 6192
A 62 6205
C 62 6216
G 62 6229
A 62 6241
T 42 6252
T 62 6265
C 62 6277
A 40 6288
A 52 6300
T 62 6312
T 62 6325
G 62 6337
T 52 6349
T 52 6362
C 54 6374
A 50 6384
A 43 6396
G 52 6408
T 62 6420
T 62 6433
A 62 6444
C 54 6455
G 47 6468
A 62 6481
G 52 6493
T 62 6505
T 62 6517
T 62 6529
T 62 6541
A 46 6552
G 52 6565
T 50 6577
G 52 6590
A 46 6602
A 47 6613
G 42 6626
T 46 6638
C 58 6649
A 54 6660
T 54 6672
G 58 6685
A 58 6697
A 52 6710
T 49 6721
G 58 6734
C 54 6745
A 52 6757
T 54 6768
T 54 6781
A 52 6793
A 42 6804
A 52 6816
T 52 6828
A 54 6840
A 54 6852
A 54 6864
A 54 6876
A 54 6888
G 52 6900
A 58 6912
A 54 6924
A 54 6936
A 54 6947
T 54 6958
G 58 6971
G 58 6984
T 37 6995
A 54 7007
C 54 7019
T 58 7031
T 58 7043
G 58 7056
C 54 7068
A 52 7080
C 54 7091
C 58 7103
A 43 7114
T 52 7127
G 58 7139
G 54 7152
T 52 7164
G 58 7176
T 52 7188
G 54 7201
A 54 7213
A 51 7225
G 50 7237
A 53 7249
T 27 7260
A 50 7271
T 46 7282
T 49 7295
G 58 7308
C 50 7319
A 50 7331
A 50 7343
C 51 7354
A 52 7366
G 52 7379
A 58 7391
A 48 7404
G 49 7415
A 58 7428
A 58 7440
G 34 7451
A 58 7463
A 58 7475
A 41 7487
T 39 7497
T 54 7510
A 46 7521
A 50 7533
A 41 7544
A 41 7556
A 58 7568
A 58 7580
G 44 7592
A 58 7604
A 58 7616
A 58 7628
C 47 7639
T 53 7651
C 52 7663
A 21 7674
A 42 7686
A 51 7698
G 53 7710
A 46 7723
T 37 7733
T 51 7746
A 42 7757
T 48 7768
C 40 7780
A 24 7792
T 48 7803
T 49 7816
A 50 7828
A 31 7840
A 42 7851
C 50 7863
C 49 7876
A 25 7886
A 42 7898
A 50 7910
C 49 7922
A 40 7933
A 52 7945
A 42 7957
C 50 7969
A 49 7980
G 51 7993
T 49 8005
G 58 8017
A 58 8029
A 58 8041
A 58 8053
C 50 8065
G 53 8077
A 53 8089
C 50 8101
A 39 8112
T 53 8123
T 53 8136
A 52 8147
T 52 8159
C 52 8171
T 58 8183
G 58 8196
G 51 8209
T 32 8220
G 58 8233
C 40 8244
T 52 8256
A 50 8268
T 49 8279
G 50 8291
A 58 8303
A 58 8315
A 50 8326
C 50 8337
C 51 8349
T 51 8361
T 54 8373
T 39 8386
A 42 8397
T 47 8408
G 51 8420
T 42 8431
A 37 8442
T 42 8453
C 49 8465
C 41 8476
C 44 8487
G 38 8499
N 7 8510
N 9 8521
N 5 8530
N 5 8543
N 4 8558
N 4 8570
N 4 8577
N 9 8587
A 13 8598
C 35 8611
C 49 8625
N 6 8637
N 5 8650
N 6 8659
N 6 8669
N 4 8679
N 4 8691
END_DNA

END_SEQUENCE
