# Supplementary material for: Elucidating the path to Plasmodium prolyl-tRNA synthetase inhibitors that overcome halofuginone resistance
Source: Nat Commun. 2022 Aug 25;13:4976. doi: 10.1038/s41467-022-32630-4 (PMC9403976; doi:10.1038/s41467-022-32630-4)
Supplement: Supplementary file 4 — Source Data [file 41467_2022_32630_MOESM4_ESM.zip › Source Data/NCP26_Selection_Sanger_Sequencing/S3 - clone B3/S3_clone_B3_-_Amplified_by_F6R6_-_Sequenced_by_R6.phd.1]

BEGIN_SEQUENCE MAT-10-121_-_NCP26_Selection_3of3_-_6th_cycle_-_clone_B3_-_F6R6-MAT-PfcPRS-R6_B05

BEGIN_COMMENT

CHROMAT_FILE: MAT-10-121_-_NCP26_Selection_3of3_-_6th_cycle_-_clone_B3_-_F6R6-MAT-PfcPRS-R6_B05.ab1
BASECALLER_VERSION: KB 1.4.0
TRACE_PROCESSOR_VERSION: KB 1.4.0
QUALITY_LEVELS: 99
TIME: Wed Sep 30 10:48:54 2020
TRACE_ARRAY_MIN_INDEX: 0
TRACE_ARRAY_MAX_INDEX: 8727
TRIM: -1 -1 -1.000000e+000
TRACE_PEAK_AREA_RATIO: -1.000000e+000
CHEM: term
DYE: big

END_COMMENT

BEGIN_DNA
N 2 5
N 2 22
N 1 43
N 3 53
N 5 71
N 4 92
N 5 108
N 9 124
N 4 140
N 5 162
N 4 166
C 25 179
N 9 191
G 25 206
N 6 225
T 13 235
A 46 249
T 27 265
G 28 281
T 16 293
C 53 308
G 41 322
T 37 334
T 54 349
T 53 362
C 18 374
N 6 380
C 21 390
T 54 402
G 58 417
T 51 430
T 58 444
T 58 457
G 30 471
T 16 481
T 58 494
T 49 506
G 58 521
G 18 535
T 15 544
T 58 556
T 22 568
A 40 577
A 29 585
T 36 597
G 38 612
A 41 624
T 35 633
A 58 645
A 58 656
T 28 666
C 58 680
T 58 692
T 58 705
T 58 719
G 58 733
A 62 745
G 62 757
T 62 768
T 62 780
T 62 791
C 62 803
T 62 814
T 62 827
T 62 840
T 62 852
T 62 864
T 33 876
A 56 885
A 62 895
T 62 906
T 46 919
T 37 931
C 46 944
T 62 955
T 62 968
C 62 980
T 62 992
T 62 1004
C 62 1016
T 62 1028
G 49 1041
T 62 1052
T 62 1065
G 62 1077
C 62 1088
A 56 1097
A 62 1108
T 62 1119
A 62 1130
T 59 1141
C 62 1154
T 62 1167
T 62 1180
C 59 1192
A 51 1202
C 62 1213
A 62 1223
C 62 1234
C 59 1247
A 59 1257
T 62 1270
G 62 1282
G 62 1295
T 62 1309
G 62 1321
C 59 1333
A 62 1344
A 62 1355
G 62 1367
T 62 1379
A 62 1390
C 62 1401
C 62 1413
A 59 1423
T 62 1436
T 62 1449
T 62 1462
T 62 1474
C 62 1486
T 62 1498
T 62 1510
T 62 1523
T 62 1535
T 59 1547
A 62 1556
T 62 1567
T 62 1580
T 59 1592
A 62 1602
A 62 1613
T 62 1624
G 62 1638
C 62 1649
A 62 1660
T 62 1672
T 62 1684
C 59 1697
A 59 1707
T 62 1719
G 62 1731
A 59 1745
C 62 1756
T 62 1768
T 62 1781
C 62 1793
A 59 1803
C 59 1814
T 59 1827
A 62 1838
A 62 1850
A 62 1861
A 62 1873
C 62 1885
T 62 1897
C 62 1909
G 56 1922
T 59 1935
A 62 1946
A 62 1958
C 62 1969
T 62 1981
T 62 1994
G 62 2006
A 59 2019
A 62 2030
C 62 2042
A 62 2052
A 62 2063
T 62 2076
T 62 2088
G 62 2101
A 62 2114
A 62 2125
T 62 2136
C 62 2148
G 59 2162
T 59 2174
C 62 2186
T 59 2198
A 62 2209
A 62 2221
T 62 2232
T 62 2245
T 62 2257
T 62 2269
T 62 2281
T 62 2294
C 62 2305
T 62 2317
T 62 2330
T 62 2342
G 62 2354
C 62 2365
T 62 2378
T 62 2390
T 62 2402
T 59 2414
A 62 2424
A 62 2435
G 59 2448
A 62 2460
A 62 2471
G 59 2483
A 62 2495
G 62 2507
G 62 2520
T 62 2531
T 62 2543
T 62 2555
T 62 2567
T 62 2579
A 62 2590
T 62 2601
G 62 2614
A 62 2626
A 62 2638
T 62 2649
A 62 2661
T 62 2672
C 62 2684
A 62 2695
A 62 2707
C 62 2719
A 62 2730
A 62 2742
G 62 2755
C 62 2767
A 62 2779
T 62 2791
T 62 2803
T 62 2815
G 62 2828
T 62 2840
T 62 2853
G 62 2865
T 62 2877
G 62 2889
T 62 2901
T 62 2913
T 62 2925
C 62 2936
T 59 2949
A 62 2959
A 62 2970
T 62 2982
A 62 2993
A 62 3005
T 62 3017
A 62 3028
C 62 3040
G 62 3053
G 62 3066
A 62 3079
T 62 3089
T 62 3102
C 54 3114
T 49 3126
T 62 3138
T 62 3150
T 62 3163
T 62 3175
T 62 3187
G 62 3199
A 62 3210
C 62 3221
A 62 3232
T 62 3243
T 62 3256
A 62 3267
C 62 3279
A 62 3290
T 62 3302
T 62 3314
T 62 3327
T 62 3339
T 62 3352
C 62 3363
G 62 3376
T 62 3388
T 62 3400
A 62 3411
T 62 3422
T 62 3435
A 62 3446
T 62 3457
C 62 3469
T 62 3482
C 62 3494
T 62 3507
T 62 3519
C 62 3531
T 59 3543
A 62 3554
A 62 3565
C 62 3577
A 62 3587
A 62 3599
T 62 3611
A 62 3623
A 62 3635
C 62 3647
A 62 3658
C 62 3670
A 62 3681
A 62 3693
G 62 3706
A 62 3719
A 62 3731
T 62 3742
T 62 3754
A 62 3766
T 62 3777
T 62 3790
T 62 3802
T 62 3815
G 62 3828
T 62 3839
A 62 3850
A 62 3862
A 62 3874
T 62 3885
C 62 3897
T 62 3910
T 62 3922
T 62 3935
A 62 3946
G 59 3958
G 62 3971
T 62 3983
C 62 3995
C 62 4007
A 62 4017
A 62 4029
C 62 4041
T 62 4053
T 62 4066
C 62 4078
T 62 4091
A 62 4102
T 62 4113
T 62 4126
C 62 4138
T 62 4150
T 62 4162
A 62 4174
T 62 4185
G 62 4198
G 62 4210
G 62 4223
A 62 4235
A 62 4247
T 62 4258
A 62 4269
C 62 4280
C 62 4293
T 62 4306
C 62 4318
T 62 4331
T 62 4343
A 62 4355
A 62 4366
T 62 4378
T 62 4390
C 62 4402
C 62 4414
C 62 4426
A 56 4436
A 62 4448
T 62 4460
G 62 4473
A 54 4486
T 62 4496
T 62 4509
G 62 4522
A 62 4534
A 62 4546
T 62 4557
T 62 4569
T 62 4582
A 62 4593
T 62 4604
A 62 4616
A 62 4628
C 62 4640
C 62 4652
A 54 4663
G 62 4676
G 62 4689
A 54 4702
G 56 4714
A 62 4727
A 62 4738
T 62 4749
A 62 4761
A 62 4773
G 62 4785
A 62 4798
T 54 4808
G 62 4821
C 62 4833
T 62 4846
C 62 4858
T 62 4871
A 62 4882
T 62 4894
C 62 4906
A 62 4917
T 62 4929
C 62 4941
A 62 4952
T 62 4964
A 62 4976
A 62 4988
A 62 5000
C 62 5012
A 62 5023
C 62 5035
A 62 5046
A 62 5058
T 62 5071
T 62 5083
A 62 5095
A 62 5107
T 62 5119
T 62 5131
T 62 5144
G 62 5156
T 62 5168
G 62 5181
C 62 5193
A 62 5204
T 62 5215
T 62 5228
T 62 5240
T 62 5252
T 62 5265
C 62 5276
A 56 5287
A 62 5298
T 62 5310
A 62 5322
T 62 5333
T 62 5346
T 34 5358
T 34 5371
T 46 5383
T 62 5395
C 62 5407
A 62 5417
A 62 5429
T 62 5441
A 62 5452
T 62 5464
C 62 5477
T 62 5489
T 62 5501
T 62 5514
A 62 5525
C 62 5537
A 62 5547
A 62 5559
T 62 5571
A 62 5583
T 62 5595
G 62 5608
A 62 5620
G 62 5633
T 62 5645
G 62 5657
T 62 5669
A 62 5681
T 62 5692
A 62 5704
G 54 5716
C 62 5729
A 62 5741
T 62 5752
T 62 5765
T 62 5777
T 62 5790
C 62 5802
A 62 5812
T 58 5825
C 58 5837
T 54 5849
G 58 5862
T 54 5874
T 54 5887
G 58 5899
T 54 5910
T 58 5923
T 58 5935
T 58 5947
A 58 5957
T 54 5969
A 54 5980
G 49 5993
A 58 6005
A 58 6017
G 47 6030
A 58 6042
T 37 6052
A 58 6064
G 54 6076
G 58 6090
T 58 6101
A 58 6113
C 58 6124
A 58 6136
A 58 6148
T 54 6160
A 58 6172
A 58 6184
C 58 6196
A 58 6207
A 58 6220
C 58 6232
T 58 6245
T 49 6257
T 58 6270
A 58 6281
T 54 6293
A 54 6305
T 58 6316
T 58 6329
T 54 6341
A 58 6352
G 49 6365
A 58 6377
A 58 6389
A 58 6401
C 54 6412
A 54 6423
T 58 6435
T 58 6448
T 58 6461
G 58 6473
G 58 6487
T 54 6498
G 58 6510
G 58 6524
T 37 6535
A 58 6546
G 52 6558
A 58 6571
A 49 6583
C 40 6594
T 51 6606
A 58 6617
A 58 6630
T 58 6642
C 58 6654
C 58 6667
T 58 6679
T 58 6691
T 54 6704
A 58 6715
T 53 6727
C 58 6739
A 50 6750
T 58 6761
C 58 6774
A 51 6785
C 54 6797
C 51 6809
A 49 6820
T 58 6833
G 58 6845
T 58 6858
G 58 6870
T 58 6882
C 54 6894
A 51 6906
T 49 6917
T 58 6930
A 58 6941
T 53 6953
C 58 6965
A 50 6977
T 58 6988
A 51 7000
A 58 7012
T 53 7024
A 58 7036
C 51 7047
C 46 7060
A 39 7071
A 58 7083
T 58 7095
A 58 7107
G 52 7120
A 58 7133
T 40 7144
C 58 7156
T 58 7169
A 58 7180
G 52 7193
T 52 7205
G 58 7218
G 46 7231
T 46 7242
A 53 7254
C 52 7265
A 40 7275
A 58 7287
C 58 7299
C 58 7312
C 58 7324
C 38 7337
A 29 7348
T 44 7360
G 58 7372
A 46 7385
T 41 7396
G 58 7409
T 41 7420
T 58 7433
T 58 7445
G 58 7458
A 54 7470
T 39 7480
G 51 7493
A 58 7505
A 58 7517
C 53 7528
A 52 7540
T 50 7551
A 58 7563
T 49 7574
T 58 7587
G 58 7600
T 32 7612
T 58 7624
T 50 7637
A 51 7648
A 58 7659
C 49 7671
T 58 7683
T 58 7696
C 54 7708
A 50 7719
T 58 7730
T 58 7743
T 58 7755
T 54 7768
C 51 7779
A 35 7790
T 54 7802
C 54 7814
T 54 7826
T 54 7839
C 51 7851
A 40 7862
A 44 7872
A 50 7884
T 53 7896
T 54 7908
C 53 7920
A 37 7931
A 51 7942
T 53 7954
T 54 7967
T 54 7979
T 47 7991
A 52 8003
A 54 8014
A 54 8026
C 50 8038
A 50 8049
T 49 8060
T 54 8073
T 54 8085
T 54 8098
T 54 8110
G 54 8123
C 41 8134
A 41 8146
A 51 8156
A 54 8168
A 51 8180
T 41 8191
T 54 8203
T 54 8215
G 54 8228
T 41 8239
T 34 8252
C 31 8262
C 33 8275
A 31 8286
A 54 8296
G 53 8309
A 53 8321
T 29 8332
A 54 8343
A 39 8355
T 29 8365
G 54 8379
A 54 8390
G 30 8402
A 46 8414
T 27 8424
G 35 8436
T 25 8446
A 51 8458
G 19 8470
N 8 8479
T 12 8489
N 9 8501
N 8 8511
N 5 8525
N 5 8537
N 6 8548
N 5 8555
N 9 8564
T 12 8574
N 7 8584
G 23 8599
N 7 8614
N 6 8620
N 6 8631
N 9 8640
N 6 8648
N 5 8659
N 6 8669
END_DNA

END_SEQUENCE
