# Supplementary material for: Elucidating the path to Plasmodium prolyl-tRNA synthetase inhibitors that overcome halofuginone resistance
Source: Nat Commun. 2022 Aug 25;13:4976. doi: 10.1038/s41467-022-32630-4 (PMC9403976; doi:10.1038/s41467-022-32630-4)
Supplement: Supplementary file 4 — Source Data [file 41467_2022_32630_MOESM4_ESM.zip › Source Data/NCP26_Selection_Sanger_Sequencing/S3 - clone B3/S3_clone_B3_-_Amplified_by_F7R7A_-_Sequenced_by_R7A.phd.1]

BEGIN_SEQUENCE MAT-10-121_-_NCP26_Selection_3of3_-_6th_cycle_-_clone_B3_-_F7R7A-MAT-PfcPRS-R7A_B08

BEGIN_COMMENT

CHROMAT_FILE: MAT-10-121_-_NCP26_Selection_3of3_-_6th_cycle_-_clone_B3_-_F7R7A-MAT-PfcPRS-R7A_B08.ab1
BASECALLER_VERSION: KB 1.4.0
TRACE_PROCESSOR_VERSION: KB 1.4.0
QUALITY_LEVELS: 99
TIME: Wed Sep 30 10:49:43 2020
TRACE_ARRAY_MIN_INDEX: 0
TRACE_ARRAY_MAX_INDEX: 6055
TRIM: -1 -1 -1.000000e+000
TRACE_PEAK_AREA_RATIO: -1.000000e+000
CHEM: term
DYE: big

END_COMMENT

BEGIN_DNA
C 10 4
N 2 16
N 3 26
N 3 50
N 3 65
N 4 93
N 5 100
N 6 118
N 7 130
N 9 140
N 7 152
C 28 168
T 18 184
G 20 196
G 32 212
T 11 229
N 9 242
N 6 252
N 9 266
N 9 280
N 9 298
G 38 311
A 12 328
C 15 338
C 13 348
A 12 355
G 50 369
A 49 384
A 38 396
A 35 405
C 18 415
A 25 423
T 32 434
T 58 448
T 58 463
C 21 477
A 22 485
T 54 496
A 58 508
T 58 520
T 58 534
T 62 548
G 62 564
G 47 579
T 41 590
G 62 604
G 47 618
C 42 628
A 56 638
T 62 648
A 54 659
G 56 673
G 49 688
T 54 699
G 62 713
G 47 727
T 47 738
T 62 750
G 62 764
A 47 776
T 44 785
C 62 798
T 59 810
A 62 821
A 62 832
C 62 844
G 62 857
G 62 870
G 62 884
A 59 897
T 44 906
A 62 918
C 59 927
A 62 937
T 62 949
A 62 961
A 62 973
A 62 985
G 62 998
G 54 1011
T 59 1022
T 62 1034
T 62 1046
C 59 1058
A 59 1067
T 62 1079
A 59 1090
G 62 1104
C 62 1116
A 62 1127
C 62 1138
C 59 1150
A 59 1160
G 62 1173
A 59 1186
T 62 1197
A 62 1208
A 62 1220
T 59 1231
G 59 1244
T 62 1256
C 62 1268
G 62 1282
T 62 1293
T 62 1306
T 62 1318
C 59 1330
A 49 1339
C 59 1349
T 62 1362
G 62 1375
T 62 1388
T 62 1400
T 62 1413
G 62 1425
T 62 1436
T 62 1448
T 54 1460
G 62 1473
G 59 1486
T 62 1497
T 62 1509
T 59 1520
A 62 1530
A 62 1541
T 62 1552
G 62 1565
A 62 1577
T 62 1588
A 62 1599
A 62 1611
T 62 1622
C 62 1635
T 62 1647
T 62 1660
T 62 1673
G 62 1685
A 62 1698
G 62 1709
T 62 1722
T 62 1733
T 62 1745
C 62 1756
T 62 1768
T 62 1781
T 62 1793
T 62 1805
T 54 1817
T 54 1829
A 62 1839
A 62 1850
T 62 1861
T 62 1874
T 62 1886
C 62 1898
T 62 1911
T 62 1923
C 62 1935
T 62 1947
T 62 1960
C 62 1971
T 62 1984
G 62 1996
T 62 2008
T 62 2020
G 62 2032
C 62 2044
A 62 2054
A 62 2065
T 62 2077
A 62 2088
T 62 2100
C 62 2113
T 62 2126
T 62 2138
C 54 2151
A 62 2161
C 62 2173
A 62 2183
C 62 2195
C 62 2208
A 59 2219
T 62 2232
G 62 2244
G 62 2257
T 59 2271
G 62 2283
C 62 2295
A 62 2306
A 62 2317
G 62 2330
T 62 2343
A 62 2354
C 62 2365
C 62 2377
A 62 2388
T 62 2401
T 62 2414
T 62 2427
T 54 2440
C 62 2451
T 62 2464
T 62 2476
T 62 2489
T 49 2501
T 54 2513
A 62 2523
T 62 2534
T 62 2547
T 62 2559
A 62 2569
A 62 2580
T 62 2593
G 62 2606
C 62 2617
A 62 2629
T 62 2640
T 62 2653
C 62 2665
A 62 2676
T 62 2688
G 62 2700
A 62 2714
C 62 2725
T 62 2738
T 62 2750
C 62 2762
A 62 2773
C 62 2784
T 54 2797
A 62 2808
A 62 2820
A 62 2832
A 62 2844
C 62 2855
T 62 2868
C 62 2880
G 62 2892
T 62 2905
A 62 2917
A 62 2928
C 62 2940
T 62 2952
T 62 2964
G 62 2977
A 62 2990
A 62 3001
C 62 3012
A 62 3023
A 62 3034
T 62 3047
T 62 3059
G 62 3072
A 62 3084
A 62 3096
T 62 3107
C 62 3119
G 62 3132
T 62 3144
C 62 3156
T 59 3169
A 62 3180
A 62 3191
T 62 3203
T 62 3215
T 62 3228
T 62 3240
T 62 3252
T 62 3264
C 62 3276
T 62 3288
T 62 3300
T 62 3312
G 62 3324
C 54 3336
T 54 3348
T 62 3360
T 62 3372
T 62 3384
A 62 3394
A 62 3405
G 59 3418
A 62 3430
A 62 3441
G 56 3454
A 62 3466
G 62 3477
G 62 3490
T 62 3501
T 62 3513
T 62 3525
T 62 3537
T 62 3549
A 62 3560
T 62 3572
G 62 3585
A 62 3597
A 62 3608
T 62 3620
A 62 3631
T 62 3643
C 62 3655
A 62 3666
A 62 3678
C 62 3690
A 62 3701
A 62 3713
G 62 3726
C 62 3739
A 62 3750
T 62 3762
T 62 3775
T 62 3787
G 62 3799
T 62 3812
T 62 3824
G 62 3837
T 62 3848
G 62 3861
T 62 3872
T 62 3885
T 62 3897
C 62 3908
T 62 3920
A 62 3931
A 62 3943
T 62 3955
A 62 3966
A 62 3978
T 62 3990
A 62 4001
C 62 4013
G 59 4026
G 62 4039
A 62 4052
T 62 4063
T 62 4075
C 62 4087
T 62 4100
T 62 4112
T 62 4124
T 54 4137
T 62 4149
T 62 4161
G 62 4173
A 62 4185
C 62 4196
A 59 4206
T 62 4218
T 62 4231
A 62 4242
C 62 4254
A 62 4265
T 62 4277
T 62 4290
T 62 4302
T 62 4315
T 62 4327
C 62 4339
G 62 4352
T 62 4364
T 62 4376
A 62 4387
T 62 4399
T 62 4411
A 62 4422
T 62 4434
C 62 4446
T 62 4459
C 62 4471
T 62 4484
T 62 4496
C 62 4508
T 62 4521
A 62 4531
A 62 4543
C 62 4555
A 62 4565
A 62 4577
T 62 4589
A 62 4601
A 62 4613
C 62 4625
A 62 4637
C 62 4649
A 62 4660
A 62 4672
G 49 4685
A 62 4698
A 62 4710
T 62 4721
T 49 4734
A 62 4745
T 62 4757
T 62 4770
T 62 4782
T 62 4795
G 62 4808
T 62 4819
A 62 4830
A 62 4842
A 62 4854
T 62 4866
C 62 4878
T 62 4890
T 49 4903
T 62 4915
A 62 4927
G 59 4939
G 62 4952
T 62 4964
C 62 4976
C 62 4988
A 62 4998
A 62 5010
C 62 5022
T 62 5035
T 62 5047
C 62 5060
T 62 5072
A 62 5083
T 62 5095
T 62 5108
C 62 5120
T 62 5132
T 62 5144
A 62 5155
T 62 5167
G 62 5180
G 62 5192
G 62 5205
A 62 5217
A 62 5229
T 62 5240
A 62 5252
C 62 5263
C 62 5275
T 62 5288
C 62 5301
T 62 5314
T 62 5326
A 62 5337
A 62 5349
T 62 5361
T 62 5373
C 62 5385
C 62 5397
C 62 5409
A 62 5420
A 62 5432
T 62 5444
G 62 5456
A 62 5469
T 62 5480
T 62 5493
G 62 5505
A 62 5518
A 62 5529
T 62 5541
T 62 5553
T 62 5565
A 62 5577
T 62 5588
A 62 5600
A 62 5611
C 62 5624
C 62 5636
A 54 5647
G 56 5660
G 62 5673
A 39 5686
G 43 5697
A 62 5710
A 62 5722
T 62 5732
A 62 5744
A 62 5755
G 62 5768
A 62 5779
T 47 5790
G 62 5802
C 62 5813
T 13 5825
C 12 5836
T 13 5846
N 5 5856
N 5 5869
N 4 5885
N 8 5896
N 9 5905
N 6 5921
A 12 5932
T 18 5942
A 25 5953
A 62 5968
A 38 5982
C 27 5995
A 25 6004
A 13 6019
END_DNA

END_SEQUENCE
