# Supplementary material for: Elucidating the path to Plasmodium prolyl-tRNA synthetase inhibitors that overcome halofuginone resistance
Source: Nat Commun. 2022 Aug 25;13:4976. doi: 10.1038/s41467-022-32630-4 (PMC9403976; doi:10.1038/s41467-022-32630-4)
Supplement: Supplementary file 4 — Source Data [file 41467_2022_32630_MOESM4_ESM.zip › Source Data/NCP26_Selection_Sanger_Sequencing/S3 - clone B3/S3_clone_B3_-_Amplified_by_F7R7A_-_Sequenced_by_F7.phd.1]

BEGIN_SEQUENCE MAT-10-121_-_NCP26_Selection_3of3_-_6th_cycle_-_clone_B3_-_F7R7A-MAT-PfcPRS-F7_A08

BEGIN_COMMENT

CHROMAT_FILE: MAT-10-121_-_NCP26_Selection_3of3_-_6th_cycle_-_clone_B3_-_F7R7A-MAT-PfcPRS-F7_A08.ab1
BASECALLER_VERSION: KB 1.4.0
TRACE_PROCESSOR_VERSION: KB 1.4.0
QUALITY_LEVELS: 99
TIME: Wed Sep 30 10:49:48 2020
TRACE_ARRAY_MIN_INDEX: 0
TRACE_ARRAY_MAX_INDEX: 6013
TRIM: -1 -1 -1.000000e+000
TRACE_PEAK_AREA_RATIO: -1.000000e+000
CHEM: term
DYE: big

END_COMMENT

BEGIN_DNA
N 3 3
N 3 23
N 3 46
N 5 54
N 3 62
N 4 95
N 7 114
N 9 127
N 5 141
N 6 156
T 20 163
C 13 180
A 15 191
T 33 209
C 10 224
N 8 232
T 38 245
T 40 261
G 49 277
G 49 295
G 42 311
A 38 328
T 14 341
T 36 354
A 39 365
A 33 374
G 28 390
A 58 402
G 58 415
G 27 429
N 8 438
A 25 450
T 22 458
T 58 472
C 58 485
C 58 498
C 34 509
A 21 517
T 54 530
A 58 542
A 58 554
G 54 568
A 58 581
A 23 592
T 37 601
A 49 613
G 54 627
A 62 639
A 62 651
G 41 664
T 39 674
T 49 686
G 62 701
G 54 715
A 47 727
C 35 737
C 62 748
T 62 761
A 62 772
A 62 784
A 62 795
G 62 808
A 44 820
T 24 829
T 62 841
T 62 854
A 62 864
C 54 875
A 42 885
A 62 896
A 62 908
A 62 920
T 62 931
A 62 943
A 62 955
T 62 966
T 62 979
C 62 992
T 62 1004
T 62 1017
G 62 1031
T 62 1043
G 59 1056
T 62 1068
T 59 1080
A 62 1090
T 59 1100
T 62 1113
G 59 1127
T 62 1138
T 59 1151
A 59 1161
G 62 1175
A 62 1186
A 62 1198
G 62 1210
A 62 1222
G 62 1233
A 59 1245
T 49 1255
A 62 1266
A 62 1277
T 62 1288
A 62 1300
A 62 1312
C 62 1324
G 62 1337
A 62 1349
A 62 1361
A 62 1373
A 62 1384
A 62 1395
T 59 1406
G 59 1419
T 62 1430
A 62 1441
A 62 1453
T 59 1464
G 59 1478
T 62 1490
C 59 1502
A 62 1513
A 62 1524
A 62 1535
A 62 1547
A 62 1559
A 62 1571
G 62 1583
A 62 1595
A 62 1606
T 62 1616
C 62 1628
C 62 1641
G 62 1654
T 62 1667
A 62 1678
T 62 1690
T 62 1702
A 62 1713
T 62 1724
T 59 1737
A 59 1748
G 62 1762
A 62 1774
A 62 1785
A 62 1797
C 62 1808
A 62 1818
C 62 1830
A 62 1841
A 62 1852
C 62 1865
A 62 1876
A 62 1888
A 62 1900
T 62 1912
G 62 1925
C 62 1937
T 62 1950
T 62 1963
G 62 1975
T 62 1988
T 62 2000
G 62 2013
A 62 2025
T 62 2036
A 62 2047
T 62 2058
T 62 2071
C 62 2083
A 59 2093
T 62 2105
A 62 2116
A 62 2129
A 62 2141
A 62 2152
A 62 2164
C 62 2176
C 62 2188
T 62 2201
C 62 2213
T 62 2226
T 62 2239
C 62 2251
T 62 2263
T 62 2276
A 62 2286
A 62 2297
A 62 2309
A 62 2320
G 62 2333
C 62 2344
A 62 2355
A 62 2367
A 62 2378
G 62 2391
A 62 2404
A 62 2415
A 62 2427
A 62 2438
A 62 2450
A 62 2461
T 62 2472
T 62 2485
A 54 2496
G 62 2509
A 62 2522
C 62 2533
G 62 2546
A 62 2558
T 62 2570
T 62 2583
C 62 2594
A 62 2605
A 62 2616
T 62 2629
T 62 2641
G 62 2654
T 62 2666
T 62 2679
C 62 2691
A 62 2701
A 62 2712
G 62 2725
T 62 2738
T 62 2750
A 62 2761
C 59 2772
G 62 2785
A 62 2797
G 62 2809
T 62 2822
T 62 2834
T 62 2846
T 62 2858
A 59 2869
G 62 2882
T 62 2894
G 62 2907
A 62 2919
A 54 2930
G 62 2942
T 62 2954
C 62 2965
A 62 2977
T 62 2988
G 62 3001
A 62 3014
A 62 3025
T 62 3037
G 62 3049
C 62 3061
A 62 3072
T 62 3084
T 62 3097
A 62 3108
A 62 3120
A 62 3132
T 62 3144
A 62 3155
A 62 3167
A 62 3179
A 54 3191
A 49 3202
G 54 3215
A 62 3227
A 62 3238
A 62 3250
A 62 3262
T 59 3273
G 62 3286
G 62 3298
T 62 3310
A 62 3322
C 62 3333
T 62 3346
T 62 3358
G 62 3370
C 62 3383
A 62 3394
C 62 3406
C 62 3418
A 62 3429
T 62 3441
G 62 3453
G 62 3466
T 62 3479
G 62 3491
T 62 3504
G 62 3516
A 62 3528
A 62 3540
G 62 3552
A 62 3564
T 62 3575
A 62 3586
T 62 3597
T 62 3610
G 62 3623
C 62 3635
A 62 3646
A 62 3658
C 62 3670
A 62 3681
G 62 3694
A 62 3707
A 62 3719
G 62 3731
A 62 3743
A 62 3755
G 62 3767
A 62 3779
A 62 3790
A 62 3802
T 62 3813
T 62 3825
A 62 3836
A 62 3848
A 62 3860
A 62 3872
A 62 3884
A 62 3896
G 49 3908
A 62 3920
A 62 3932
A 62 3943
C 62 3955
T 62 3967
C 62 3979
A 62 3990
A 62 4002
A 62 4014
G 62 4026
A 62 4039
T 62 4050
T 62 4062
A 62 4073
T 62 4085
C 62 4097
A 62 4109
T 62 4121
T 62 4133
A 62 4145
A 62 4157
A 62 4169
C 62 4181
C 62 4193
A 62 4204
A 62 4216
A 62 4228
C 62 4240
A 62 4251
A 62 4263
A 62 4276
C 62 4288
A 62 4299
G 62 4312
T 49 4324
G 62 4336
A 62 4349
A 62 4361
A 62 4373
C 62 4384
G 62 4397
A 62 4409
C 62 4421
A 62 4432
T 62 4444
T 62 4457
A 62 4468
T 62 4480
C 62 4493
T 62 4505
G 62 4518
G 62 4531
T 62 4543
G 62 4555
C 62 4567
T 62 4580
A 62 4591
T 62 4602
G 62 4614
A 62 4627
A 62 4639
A 62 4651
C 62 4662
C 62 4674
T 62 4687
T 62 4700
T 62 4712
A 62 4724
T 62 4735
G 62 4748
T 62 4760
A 62 4771
T 62 4783
C 62 4795
C 62 4807
C 62 4819
G 62 4832
T 62 4845
T 62 4857
A 62 4869
G 62 4881
A 62 4893
T 62 4904
C 62 4917
A 62 4928
A 62 4939
C 62 4951
C 62 4964
A 62 4975
C 62 4987
C 62 5000
T 62 5013
A 62 5024
T 62 5037
G 62 5049
C 62 5061
C 62 5074
A 62 5085
C 62 5096
C 62 5109
A 62 5120
A 62 5132
A 62 5144
T 62 5156
A 62 5168
T 62 5179
G 62 5192
A 62 5205
A 62 5217
A 62 5229
T 62 5240
G 62 5253
T 62 5265
T 62 5277
T 62 5290
C 62 5302
T 62 5314
G 62 5327
G 62 5340
T 62 5352
C 62 5364
A 62 5375
G 62 5387
G 62 5399
G 62 5411
A 62 5425
A 62 5436
A 62 5448
C 62 5459
C 62 5471
A 62 5483
G 62 5496
C 62 5508
T 62 5521
A 62 5532
A 62 5544
A 36 5556
A 46 5568
G 62 5580
A 49 5593
T 54 5603
G 62 5616
G 62 5629
T 62 5640
G 62 5653
T 62 5664
T 62 5677
T 62 5689
A 62 5699
T 62 5710
T 62 5723
T 62 5734
G 62 5747
G 54 5760
T 52 5770
A 58 5780
N 8 5792
A 10 5801
N 9 5810
N 5 5820
N 5 5830
N 5 5840
N 5 5851
T 16 5865
T 21 5878
N 9 5892
A 28 5903
A 34 5919
A 58 5929
A 35 5938
T 16 5950
G 58 5963
A 11 5976
END_DNA

END_SEQUENCE
