# Supplementary material for: Elucidating the path to Plasmodium prolyl-tRNA synthetase inhibitors that overcome halofuginone resistance
Source: Nat Commun. 2022 Aug 25;13:4976. doi: 10.1038/s41467-022-32630-4 (PMC9403976; doi:10.1038/s41467-022-32630-4)
Supplement: Supplementary file 4 — Source Data [file 41467_2022_32630_MOESM4_ESM.zip › Source Data/NCP26_Selection_Sanger_Sequencing/S3 - clone B3/S3_clone_B3_-_Amplified_by_F5R5_-_Sequenced_by_F5.seq]

>MAT-10-121_-_NCP26_Selection_3of3_-_6th_cycle_-_clone_B3_-_F5R5-MAT-PfcPRS-F5_A02.ab1
NNNNNNNNNGNNANAGTNNNNAGAAAATTTGGAGGTGCAAATTTTACTTCTACTGCTGAAGCTTTTATAAGCGAAAATGG
AAGAGCCATACAAGCAGCTACATCTCATTATCTTGGAACAAATTTTGCAAAAATGTTTAAAATTGAATTTGAAGATGAAA
ATGAAGTTAAACAATATGTTCATCAAACATCATGGGGTTGTACCACTAGATCTATTGGTATTATGATAATGACACATGGT
GATGATAAAGGATTAGTTCTACCACCAAATGTTTCTAAATATAAAGTTGTTATTGTACCTATCTTCTATAAAACAACAGA
TGAAAATGCTATACACTCATATTGTAAAGATATTGAAAAAATATTGAAAAATGCACAAATTAATTGTGTTTATGATGATA
GAGCATCTTATTCTCCTGGTTATAAATTCAATCATTGGGAATTAAGAGGTATTCCCATAAGAATAGAAGTTGGACCTAAA
GATTTACAAAATAATTCTTGTGTTATTGTTAGAAGAGATAATAACGAAAAATGTAATGTCAAAAAAGAATCCGTATTATT
AGAAACACAACATGNGNTTTGNTTGAA
