# Supplementary material for: Elucidating the path to Plasmodium prolyl-tRNA synthetase inhibitors that overcome halofuginone resistance
Source: Nat Commun. 2022 Aug 25;13:4976. doi: 10.1038/s41467-022-32630-4 (PMC9403976; doi:10.1038/s41467-022-32630-4)
Supplement: Supplementary file 4 — Source Data [file 41467_2022_32630_MOESM4_ESM.zip › Source Data/NCP26_Selection_Sanger_Sequencing/S3 - clone B3/S3_clone_B3_-_Amplified_by_F2R2_-_Sequenced_by_F2.phd.1]

BEGIN_SEQUENCE MAT-10-121_-_NCP26_Selection_3of3_-_6th_cycle_-_clone_B3_-_F2R2-MAT-PfcPRS-F2_C05

BEGIN_COMMENT

CHROMAT_FILE: MAT-10-121_-_NCP26_Selection_3of3_-_6th_cycle_-_clone_B3_-_F2R2-MAT-PfcPRS-F2_C05.ab1
BASECALLER_VERSION: KB 1.4.0
TRACE_PROCESSOR_VERSION: KB 1.4.0
QUALITY_LEVELS: 99
TIME: Wed Sep 30 03:05:06 2020
TRACE_ARRAY_MIN_INDEX: 0
TRACE_ARRAY_MAX_INDEX: 7262
TRIM: -1 -1 -1.000000e+000
TRACE_PEAK_AREA_RATIO: -1.000000e+000
CHEM: term
DYE: big

END_COMMENT

BEGIN_DNA
N 4 2
N 4 11
N 4 37
N 4 43
N 5 63
A 10 81
N 9 88
T 15 101
G 29 116
N 9 131
A 12 137
T 34 148
T 58 161
T 18 174
A 15 183
N 9 201
A 47 213
G 30 227
A 49 241
T 16 255
T 62 267
C 62 281
T 45 292
A 59 303
C 51 313
A 24 323
A 59 332
A 62 345
T 62 356
A 62 368
T 49 378
A 62 390
T 59 401
T 54 416
A 62 427
A 62 439
A 62 450
G 62 464
A 62 477
A 49 488
T 59 497
T 62 510
T 59 523
G 59 538
T 62 550
T 62 563
T 62 576
T 62 589
T 59 601
A 62 611
A 62 620
A 62 631
A 59 643
G 62 656
A 59 668
T 59 677
A 62 689
A 59 700
G 62 714
A 62 726
A 62 738
G 62 750
A 62 763
A 62 773
A 62 784
A 62 795
A 62 806
T 59 816
T 62 829
A 62 840
T 59 851
T 62 865
T 59 878
T 59 891
C 48 904
T 46 916
A 50 926
A 36 937
T 32 949
A 56 960
T 59 971
G 59 986
T 62 997
A 62 1008
C 59 1020
A 59 1030
T 62 1042
T 62 1055
A 62 1067
A 62 1079
A 62 1090
T 62 1102
A 62 1114
A 62 1125
C 59 1137
A 62 1147
A 62 1159
A 62 1171
A 62 1183
C 62 1195
T 62 1207
G 62 1220
T 62 1233
C 62 1246
G 62 1259
A 62 1271
C 62 1282
T 62 1294
T 62 1307
A 62 1318
A 62 1329
A 62 1340
A 62 1352
A 62 1363
A 62 1374
T 62 1385
T 62 1397
T 62 1409
A 62 1420
T 62 1431
C 59 1445
A 62 1455
A 62 1466
A 62 1478
T 62 1490
A 62 1501
T 62 1513
T 62 1526
T 62 1538
T 62 1551
A 62 1562
A 62 1573
A 62 1584
A 62 1596
A 62 1608
C 62 1619
A 62 1630
A 62 1641
A 62 1653
C 62 1665
A 62 1676
A 62 1688
C 62 1700
T 54 1713
T 49 1726
A 49 1738
A 56 1749
G 62 1762
A 59 1775
T 62 1785
T 62 1797
T 62 1809
G 62 1823
T 62 1834
T 62 1847
G 62 1860
A 62 1872
C 59 1882
G 62 1895
A 62 1907
A 62 1919
A 62 1930
A 62 1942
C 62 1953
A 62 1963
A 62 1975
T 62 1987
T 62 2000
T 62 2012
A 62 2024
A 62 2035
A 62 2047
T 62 2058
A 62 2070
A 62 2082
T 62 2093
A 62 2105
T 62 2117
T 62 2130
C 62 2142
T 62 2155
T 62 2167
A 62 2179
A 62 2190
T 62 2202
A 62 2213
T 62 2225
C 62 2237
C 59 2250
A 62 2260
A 62 2272
C 62 2284
C 62 2296
A 59 2307
G 62 2320
G 62 2333
T 62 2346
T 62 2358
G 62 2370
T 62 2382
T 62 2394
T 62 2407
A 62 2418
A 62 2429
G 62 2441
T 62 2453
C 62 2465
C 62 2477
T 49 2490
T 54 2502
T 62 2515
G 62 2527
G 62 2540
C 62 2551
T 62 2564
A 62 2574
T 62 2586
T 62 2598
A 54 2609
A 62 2620
A 62 2632
A 62 2644
A 62 2655
T 59 2666
G 62 2679
A 62 2691
T 62 2702
A 62 2714
A 62 2726
A 62 2738
G 62 2750
A 62 2763
A 62 2774
A 62 2786
A 54 2797
T 62 2808
A 62 2819
T 62 2830
A 62 2842
G 62 2855
T 62 2867
A 62 2879
A 62 2891
A 62 2903
A 62 2914
T 62 2926
T 62 2938
A 62 2949
T 62 2961
A 62 2972
T 62 2984
T 62 2996
T 62 3009
T 62 3021
G 62 3034
A 62 3046
T 59 3057
G 62 3070
A 62 3082
A 62 3093
G 56 3105
A 62 3117
G 62 3129
A 59 3141
T 59 3151
A 62 3163
A 54 3175
A 54 3186
A 62 3198
A 62 3210
A 62 3222
T 62 3232
A 62 3244
T 59 3255
G 62 3268
C 62 3280
A 59 3292
A 59 3303
G 56 3316
A 62 3329
G 62 3340
G 62 3353
T 62 3364
T 62 3376
A 62 3387
T 62 3398
T 62 3411
A 62 3422
T 62 3434
A 62 3445
C 62 3457
A 62 3468
C 62 3480
C 62 3493
C 62 3505
T 62 3518
T 62 3530
T 62 3543
A 62 3554
C 62 3565
A 56 3576
T 62 3587
A 62 3599
A 62 3611
T 62 3622
T 62 3635
A 62 3646
T 62 3658
A 62 3669
G 62 3682
T 62 3694
A 62 3706
G 59 3719
T 62 3730
T 62 3743
T 62 3755
A 62 3766
T 62 3777
A 62 3788
T 62 3800
A 62 3812
T 62 3823
A 62 3835
A 62 3847
A 62 3859
A 54 3871
A 62 3883
C 62 3895
A 62 3906
C 62 3918
A 62 3929
G 62 3942
G 62 3954
A 59 3968
T 62 3978
G 62 3991
T 59 4003
A 62 4014
A 62 4026
T 62 4038
A 59 4049
A 56 4061
A 59 4073
A 56 4085
T 62 4097
T 62 4109
T 62 4121
T 54 4133
G 54 4147
T 54 4158
G 62 4171
A 62 4183
A 59 4194
T 62 4206
C 59 4218
T 62 4230
T 62 4242
T 54 4254
T 49 4267
A 49 4278
A 54 4289
T 62 4301
C 62 4313
A 59 4324
C 62 4336
G 59 4349
C 62 4361
T 62 4374
C 62 4386
C 59 4398
T 62 4410
G 62 4422
A 62 4435
A 59 4447
T 62 4458
A 62 4469
T 59 4480
G 62 4494
T 62 4505
A 62 4517
C 62 4529
A 62 4540
A 59 4551
A 56 4564
T 59 4576
T 59 4588
A 56 4600
A 48 4612
A 62 4624
G 59 4637
A 62 4649
A 62 4661
G 50 4674
A 62 4686
T 62 4696
A 62 4708
C 62 4720
T 62 4732
A 62 4744
C 62 4756
A 62 4768
T 62 4779
C 62 4793
A 62 4804
A 62 4816
A 62 4828
A 62 4840
G 62 4853
C 62 4865
A 62 4876
C 62 4888
G 62 4901
T 62 4913
G 62 4925
T 59 4938
A 62 4950
G 51 4962
A 59 4975
T 62 4986
A 62 4998
A 62 5009
A 62 5021
A 62 5033
A 62 5045
A 62 5057
G 59 5070
A 62 5082
A 62 5094
G 59 5106
A 59 5118
T 59 5128
G 59 5142
T 59 5153
A 62 5165
C 62 5177
A 59 5188
A 62 5200
G 51 5213
A 62 5226
A 62 5238
G 51 5250
A 62 5263
A 62 5274
A 59 5286
T 59 5297
G 62 5310
G 62 5323
C 62 5335
C 62 5347
A 62 5358
A 62 5370
A 62 5382
A 62 5394
A 62 5406
T 59 5417
G 62 5431
A 62 5443
A 62 5455
G 56 5467
A 62 5480
A 62 5492
T 54 5502
T 62 5515
A 62 5526
C 62 5538
A 51 5549
G 56 5562
A 62 5575
A 62 5587
T 62 5598
A 62 5610
A 62 5623
T 62 5634
A 62 5646
A 62 5658
C 62 5671
A 62 5682
A 62 5694
T 62 5706
A 62 5718
A 62 5731
T 62 5742
A 62 5755
A 62 5767
T 62 5779
A 62 5791
A 62 5803
A 62 5815
A 62 5827
A 62 5840
T 62 5851
A 62 5863
A 62 5875
T 62 5886
A 62 5899
G 45 5912
T 56 5924
A 62 5936
A 62 5949
T 62 5960
A 62 5972
G 62 5985
T 62 5997
A 62 6009
A 62 6021
C 62 6033
A 62 6044
A 62 6056
T 62 6068
A 62 6080
A 62 6093
T 62 6105
A 62 6117
A 62 6130
T 62 6141
A 62 6153
A 62 6166
T 62 6178
A 62 6190
A 62 6202
T 62 6214
A 62 6226
A 62 6239
T 62 6251
A 62 6263
A 62 6275
T 62 6287
A 62 6299
A 62 6312
T 62 6324
C 62 6337
A 62 6348
T 62 6360
A 58 6373
T 58 6384
C 54 6398
A 49 6409
A 58 6421
G 58 6434
G 58 6447
A 45 6460
T 54 6471
A 52 6483
C 44 6494
C 22 6507
A 46 6519
T 54 6531
T 54 6544
T 58 6557
T 58 6570
A 54 6581
A 54 6593
A 54 6605
A 58 6617
G 54 6630
G 58 6643
A 58 6655
A 52 6666
A 52 6679
G 54 6691
C 50 6703
T 58 6715
T 54 6727
T 54 6740
T 54 6753
A 52 6764
A 52 6776
G 52 6789
T 52 6801
A 58 6812
A 43 6824
T 58 6836
A 58 6848
A 52 6860
T 54 6871
G 58 6885
A 49 6897
A 50 6910
G 49 6922
T 51 6933
A 58 6945
G 41 6958
A 58 6969
A 58 6981
G 50 6993
A 46 7004
N 8 7013
N 8 7023
N 4 7033
N 9 7046
N 6 7057
A 11 7067
N 8 7076
T 10 7092
C 18 7105
C 10 7116
T 20 7124
N 9 7132
A 51 7143
A 19 7153
G 13 7161
G 49 7172
G 32 7182
A 52 7194
A 25 7205
END_DNA

END_SEQUENCE
