# Supplementary material for: Elucidating the path to Plasmodium prolyl-tRNA synthetase inhibitors that overcome halofuginone resistance
Source: Nat Commun. 2022 Aug 25;13:4976. doi: 10.1038/s41467-022-32630-4 (PMC9403976; doi:10.1038/s41467-022-32630-4)
Supplement: Supplementary file 4 — Source Data [file 41467_2022_32630_MOESM4_ESM.zip › Source Data/NCP26_Selection_Sanger_Sequencing/S3 - clone B3/S3_clone_B3_-_Amplified_by_F4R4_-_Sequenced_by_F4.phd.1]

BEGIN_SEQUENCE MAT-10-121_-_NCP26_Selection_3of3_-_6th_cycle_-_clone_B3_-_F4R4-MAT-PfcPRS-F4_C11

BEGIN_COMMENT

CHROMAT_FILE: MAT-10-121_-_NCP26_Selection_3of3_-_6th_cycle_-_clone_B3_-_F4R4-MAT-PfcPRS-F4_C11.ab1
BASECALLER_VERSION: KB 1.4.0
TRACE_PROCESSOR_VERSION: KB 1.4.0
QUALITY_LEVELS: 99
TIME: Wed Sep 30 03:07:14 2020
TRACE_ARRAY_MIN_INDEX: 0
TRACE_ARRAY_MAX_INDEX: 8601
TRIM: -1 -1 -1.000000e+000
TRACE_PEAK_AREA_RATIO: -1.000000e+000
CHEM: term
DYE: big

END_COMMENT

BEGIN_DNA
N 5 2
N 4 12
N 5 20
N 4 27
N 4 38
N 7 58
N 9 74
N 9 87
N 9 103
N 5 117
N 6 126
N 9 138
N 6 151
N 9 156
N 9 171
N 9 184
N 6 198
N 6 216
A 14 229
N 7 247
T 14 254
A 54 266
A 54 275
A 62 287
A 56 298
A 44 310
A 62 320
A 24 330
T 16 339
T 62 352
A 62 364
A 51 376
A 56 387
T 59 398
G 59 414
T 59 425
T 59 439
G 62 454
A 59 467
A 62 477
A 62 488
A 59 499
T 59 509
T 62 521
C 62 534
T 62 547
T 62 560
A 62 572
T 59 583
T 49 597
T 49 610
C 62 622
C 62 633
C 62 644
A 49 654
T 62 667
T 59 681
A 62 692
T 62 703
T 56 717
T 54 730
G 54 743
T 59 756
T 59 768
A 59 779
C 62 789
A 59 798
A 59 809
A 59 821
A 59 834
A 62 845
A 62 857
T 59 867
A 59 879
A 59 890
A 50 902
T 38 914
T 54 927
A 36 938
G 27 953
A 38 965
A 56 977
A 59 988
A 59 999
A 56 1011
G 56 1023
A 62 1035
A 59 1046
A 59 1057
A 62 1068
A 62 1079
A 62 1091
A 56 1102
T 42 1112
C 42 1125
A 46 1135
T 62 1147
A 62 1159
T 62 1171
A 59 1183
G 50 1197
A 62 1210
A 62 1221
G 62 1234
G 62 1247
A 59 1259
T 59 1268
T 62 1281
T 62 1293
A 59 1304
G 56 1317
T 62 1329
C 62 1342
C 54 1354
A 59 1364
G 50 1377
A 62 1389
A 59 1401
G 56 1413
T 59 1425
T 59 1436
G 62 1449
C 59 1461
T 62 1473
T 62 1486
G 62 1498
G 54 1512
G 62 1524
T 62 1536
T 62 1548
A 62 1558
C 62 1569
A 62 1579
A 62 1590
A 62 1602
A 59 1614
T 59 1626
A 62 1637
T 59 1648
G 49 1662
G 48 1675
A 59 1688
G 32 1700
A 42 1713
T 46 1723
T 59 1735
C 59 1747
T 59 1759
A 62 1770
A 54 1782
T 54 1794
T 62 1807
T 62 1819
A 62 1830
C 62 1841
C 62 1853
T 62 1866
G 62 1879
A 59 1892
A 62 1903
G 59 1915
A 62 1927
A 62 1938
A 62 1950
T 62 1960
T 62 1972
G 62 1985
C 62 1997
T 62 2009
A 62 2021
T 62 2032
A 59 2044
A 59 2055
G 56 2068
A 59 2081
C 62 2091
C 62 2104
A 62 2114
A 59 2126
C 62 2138
A 59 2149
A 59 2161
G 56 2174
T 59 2186
G 62 2198
A 59 2212
A 62 2223
A 62 2234
C 62 2245
A 59 2256
A 62 2268
T 62 2280
T 62 2292
A 62 2304
T 59 2315
G 62 2329
T 56 2340
A 54 2352
T 62 2363
T 59 2376
C 59 2388
A 49 2399
G 49 2412
T 50 2424
G 62 2436
T 56 2449
T 59 2461
T 54 2473
C 62 2484
C 62 2496
A 59 2506
A 59 2517
A 59 2529
A 62 2541
T 62 2552
G 62 2565
G 62 2578
A 59 2590
T 59 2601
T 62 2613
C 62 2625
G 59 2638
A 62 2650
T 59 2661
C 62 2673
G 59 2686
T 56 2697
A 62 2709
T 62 2720
C 62 2732
G 56 2745
T 50 2757
G 62 2769
A 59 2782
T 59 2792
T 62 2805
T 62 2816
A 62 2827
C 62 2838
C 59 2850
T 59 2863
C 54 2875
T 43 2887
T 56 2900
A 59 2911
A 59 2922
A 59 2933
T 62 2944
T 54 2956
A 49 2967
A 54 2979
A 62 2990
T 62 3002
C 59 3014
A 56 3025
A 51 3037
T 59 3048
G 62 3061
G 59 3074
A 62 3087
A 59 3098
T 59 3109
A 62 3120
C 59 3131
T 62 3143
G 62 3156
T 59 3168
G 62 3181
G 62 3194
T 56 3206
A 59 3217
C 59 3228
G 48 3240
T 54 3252
T 56 3265
G 62 3276
G 56 3290
G 50 3302
A 59 3315
A 56 3326
T 54 3336
T 54 3348
T 62 3360
A 62 3371
A 62 3382
A 59 3394
C 59 3405
A 59 3417
A 59 3428
C 59 3440
C 62 3453
A 51 3464
A 51 3475
C 56 3488
T 54 3500
C 59 3512
C 56 3524
A 51 3535
T 59 3547
T 62 3559
T 54 3571
A 48 3582
T 54 3594
T 56 3606
A 59 3617
G 23 3630
A 62 3642
A 56 3653
C 56 3665
T 54 3677
C 48 3689
G 37 3701
A 59 3714
G 23 3725
A 46 3738
A 43 3749
T 38 3760
T 48 3772
T 48 3784
T 50 3796
T 62 3808
A 56 3819
T 62 3830
G 62 3843
G 62 3856
C 59 3867
A 59 3878
A 59 3890
G 59 3902
A 62 3914
A 62 3926
G 59 3938
G 62 3950
A 59 3962
C 59 3972
A 56 3984
T 62 3995
A 59 4007
C 59 4019
A 56 4030
G 59 4043
C 59 4055
T 62 4068
C 62 4080
A 56 4091
C 62 4103
A 62 4114
A 59 4125
A 59 4137
A 62 4149
A 59 4161
T 62 4172
G 62 4185
A 62 4197
A 62 4209
G 51 4221
A 62 4233
A 62 4244
G 51 4256
A 62 4268
A 62 4280
G 59 4292
C 62 4303
T 54 4315
G 62 4328
T 62 4339
A 62 4351
A 62 4362
A 62 4374
A 62 4386
T 62 4396
T 62 4409
A 62 4420
G 50 4433
T 59 4445
C 62 4457
T 62 4469
T 62 4481
T 62 4493
G 62 4506
A 62 4518
T 62 4528
A 62 4540
T 62 4551
T 54 4563
C 62 4576
T 59 4587
A 62 4599
G 51 4611
A 62 4624
T 62 4634
T 62 4647
T 62 4658
G 62 4671
T 59 4683
A 62 4694
T 62 4705
A 62 4717
G 56 4730
G 62 4742
A 62 4755
G 59 4767
A 59 4779
T 59 4789
G 62 4802
G 62 4815
T 59 4826
A 62 4838
T 59 4848
G 62 4862
A 62 4874
A 62 4886
G 59 4898
A 62 4910
A 62 4922
T 62 4932
A 62 4944
T 62 4955
C 62 4968
T 62 4980
A 62 4992
G 59 5004
C 62 5017
T 62 5029
G 62 5042
T 59 5054
A 59 5065
C 62 5076
C 62 5089
T 62 5101
A 62 5112
T 62 5124
T 62 5137
A 62 5148
T 62 5159
T 62 5172
A 62 5183
A 62 5195
A 62 5207
G 62 5220
G 62 5232
A 62 5244
A 62 5256
T 62 5266
A 62 5278
A 62 5290
A 62 5302
A 62 5314
A 62 5326
G 47 5339
T 54 5349
G 62 5363
A 62 5375
A 62 5386
G 62 5399
G 62 5411
A 62 5423
G 56 5435
A 62 5448
A 62 5459
A 62 5471
A 62 5482
A 62 5494
T 54 5504
T 62 5517
T 62 5529
G 62 5542
G 62 5556
A 62 5568
G 62 5579
G 54 5592
T 43 5603
G 62 5615
C 62 5627
A 62 5638
A 62 5650
A 62 5662
T 62 5673
T 62 5685
T 56 5698
T 56 5710
A 62 5722
C 56 5733
T 62 5745
T 62 5758
C 62 5770
T 56 5782
A 62 5794
C 62 5805
T 62 5818
G 62 5830
C 62 5843
T 62 5855
G 62 5868
A 62 5880
A 62 5892
G 62 5903
C 62 5915
T 62 5927
T 62 5939
T 62 5951
T 62 5964
A 62 5975
T 62 5986
A 62 5997
A 62 6009
G 62 6022
C 62 6034
G 62 6047
A 62 6059
A 54 6071
A 52 6083
A 54 6095
T 54 6105
G 58 6118
G 52 6131
A 58 6143
A 58 6155
G 52 6168
A 58 6180
G 52 6192
C 54 6203
C 58 6216
A 52 6227
T 58 6239
A 54 6251
C 58 6262
A 49 6274
A 54 6286
G 52 6299
C 54 6311
A 54 6323
G 54 6336
C 58 6348
T 54 6360
A 54 6372
C 54 6384
A 52 6395
T 58 6407
C 54 6420
T 54 6432
C 54 6445
A 50 6456
T 54 6467
T 54 6480
A 58 6492
T 54 6503
C 54 6516
T 54 6528
T 58 6541
G 58 6554
G 39 6567
A 58 6579
A 52 6591
C 52 6602
A 40 6613
A 50 6625
A 49 6637
T 49 6648
T 51 6660
T 58 6673
T 58 6685
G 58 6699
C 50 6710
A 50 6722
A 58 6733
A 58 6745
A 53 6757
A 47 6769
T 45 6780
G 49 6793
T 34 6804
T 48 6817
T 48 6829
A 50 6841
A 58 6853
A 47 6865
A 44 6877
T 51 6888
T 58 6901
G 58 6914
A 58 6926
A 40 6938
T 39 6949
T 58 6962
T 58 6974
G 49 6988
A 58 7000
A 58 7012
G 46 7024
A 46 7036
T 28 7046
G 49 7060
A 58 7072
A 27 7084
A 31 7096
A 43 7108
T 41 7119
G 49 7132
A 58 7145
A 58 7157
G 39 7169
T 51 7181
T 46 7193
A 40 7205
A 58 7217
A 54 7229
C 54 7241
A 39 7252
A 51 7264
T 51 7276
A 58 7289
T 51 7300
G 51 7314
T 47 7325
T 58 7339
C 44 7351
A 40 7362
T 51 7374
C 58 7387
A 39 7399
A 41 7410
A 43 7422
C 51 7434
A 42 7446
T 54 7458
C 51 7471
A 53 7483
T 53 7494
G 54 7507
G 33 7521
G 46 7534
G 47 7547
T 34 7559
T 45 7571
G 51 7584
T 35 7596
A 40 7608
C 46 7619
C 38 7632
A 35 7643
C 40 7655
T 39 7668
A 50 7680
G 21 7693
A 54 7706
T 40 7718
C 51 7731
T 36 7743
A 44 7754
T 35 7766
T 46 7779
G 54 7792
G 31 7806
T 32 7818
A 37 7829
T 24 7839
T 31 7854
A 53 7865
T 42 7876
G 51 7889
A 46 7902
T 37 7914
A 53 7926
A 45 7938
T 47 7949
G 54 7962
A 44 7975
C 44 7988
A 32 7999
C 40 8011
A 40 8022
T 45 8034
G 47 8047
G 47 8060
T 31 8074
G 47 8086
A 31 8099
T 25 8110
G 38 8123
A 33 8135
T 27 8145
A 52 8156
A 52 8169
A 51 8181
G 28 8192
G 32 8206
A 26 8218
T 14 8226
T 33 8240
A 51 8251
G 21 8264
T 38 8275
T 31 8287
C 33 8299
T 15 8309
A 11 8319
C 11 8334
N 8 8348
N 5 8358
N 5 8368
A 11 8381
A 13 8393
A 13 8404
A 10 8416
N 9 8423
G 15 8434
N 5 8447
N 9 8454
T 30 8465
T 51 8475
N 6 8486
N 6 8496
N 7 8506
N 6 8517
N 5 8527
N 4 8553
N 4 8563
N 6 8586
N 4 8597
END_DNA

END_SEQUENCE
