# Supplementary material for: Elucidating the path to Plasmodium prolyl-tRNA synthetase inhibitors that overcome halofuginone resistance
Source: Nat Commun. 2022 Aug 25;13:4976. doi: 10.1038/s41467-022-32630-4 (PMC9403976; doi:10.1038/s41467-022-32630-4)
Supplement: Supplementary file 4 — Source Data [file 41467_2022_32630_MOESM4_ESM.zip › Source Data/NCP26_Selection_Sanger_Sequencing/S3 - clone B3/S3_clone_B3_-_Amplified_by_F2R2_-_Sequenced_by_R2.phd.1]

BEGIN_SEQUENCE MAT-10-121_-_NCP26_Selection_3of3_-_6th_cycle_-_clone_B3_-_F2R2-MAT-PfcPRS-R2_D05

BEGIN_COMMENT

CHROMAT_FILE: MAT-10-121_-_NCP26_Selection_3of3_-_6th_cycle_-_clone_B3_-_F2R2-MAT-PfcPRS-R2_D05.ab1
BASECALLER_VERSION: KB 1.4.0
TRACE_PROCESSOR_VERSION: KB 1.4.0
QUALITY_LEVELS: 99
TIME: Wed Sep 30 03:05:00 2020
TRACE_ARRAY_MIN_INDEX: 0
TRACE_ARRAY_MAX_INDEX: 7222
TRIM: -1 -1 -1.000000e+000
TRACE_PEAK_AREA_RATIO: -1.000000e+000
CHEM: term
DYE: big

END_COMMENT

BEGIN_DNA
N 7 2
N 5 12
N 9 35
N 4 62
N 7 79
T 23 90
T 49 104
T 14 120
C 10 139
N 7 147
N 9 158
T 41 173
T 49 189
T 17 202
A 22 215
A 12 228
A 41 239
T 31 249
G 62 266
G 41 282
T 27 291
A 23 304
T 25 312
C 49 327
C 62 339
T 62 352
T 62 366
G 62 380
A 28 396
T 30 405
A 59 416
T 43 425
G 62 440
A 59 453
T 49 462
T 59 476
A 62 487
T 59 497
T 59 511
A 62 523
T 59 533
T 59 547
A 62 559
T 59 570
T 59 584
A 62 595
T 59 606
T 59 620
A 62 631
T 59 642
T 59 656
A 62 667
T 59 678
T 59 692
A 62 703
T 62 715
T 62 728
G 59 743
T 62 754
T 59 768
A 62 778
C 62 789
T 59 802
A 59 812
T 62 824
T 54 838
A 56 849
C 56 861
T 54 873
A 59 884
T 59 896
T 49 910
A 62 921
T 62 932
T 62 946
T 62 958
T 62 971
T 59 983
A 62 994
T 62 1005
T 59 1018
A 54 1028
T 42 1040
T 54 1053
A 62 1064
T 62 1075
T 62 1088
G 59 1102
T 62 1114
T 59 1127
A 62 1137
T 62 1148
T 59 1161
A 62 1172
T 62 1183
T 62 1197
C 54 1210
T 62 1222
G 59 1236
T 62 1247
A 62 1258
A 62 1269
T 62 1281
T 62 1293
C 62 1306
T 62 1318
T 62 1330
C 59 1343
A 59 1353
T 62 1364
T 62 1377
T 62 1390
T 62 1402
T 62 1414
G 62 1428
G 59 1441
C 62 1452
C 59 1464
A 59 1473
T 62 1485
T 62 1498
T 62 1510
C 54 1523
T 49 1535
T 54 1547
C 62 1559
T 62 1571
T 62 1584
G 62 1596
T 62 1608
A 62 1619
C 62 1630
A 62 1640
T 62 1651
C 62 1664
T 62 1677
T 54 1690
C 49 1702
T 49 1715
T 54 1727
T 62 1739
T 62 1751
T 62 1763
T 62 1775
A 62 1785
T 62 1796
C 62 1809
T 62 1821
A 62 1832
C 62 1843
A 62 1854
C 62 1866
G 62 1878
T 62 1892
G 62 1904
C 62 1917
T 62 1929
T 62 1942
T 62 1954
T 62 1966
G 62 1979
A 62 1991
T 59 2002
G 62 2014
T 62 2026
A 62 2037
G 59 2050
T 62 2062
A 62 2073
T 62 2084
C 62 2096
T 62 2109
T 62 2121
C 62 2134
T 62 2146
T 62 2159
T 62 2171
A 62 2182
A 62 2193
T 62 2204
T 62 2217
T 62 2229
G 62 2242
T 62 2253
A 62 2265
C 62 2276
A 62 2286
T 62 2298
A 62 2310
T 62 2322
T 62 2335
C 59 2347
A 59 2358
G 62 2371
G 62 2384
A 62 2397
G 62 2408
C 62 2420
G 62 2433
T 62 2445
G 62 2457
A 59 2470
T 59 2481
T 62 2493
A 62 2504
A 62 2515
A 62 2527
A 62 2539
G 62 2551
A 59 2563
T 59 2573
T 62 2586
C 62 2598
A 54 2609
C 62 2620
A 62 2631
A 62 2643
A 62 2655
A 62 2667
T 62 2678
T 62 2690
T 62 2702
T 62 2714
A 62 2726
T 62 2737
T 62 2749
A 62 2761
C 62 2772
A 62 2783
T 62 2795
C 62 2807
C 62 2820
T 62 2832
G 62 2844
T 62 2857
G 62 2869
T 62 2881
T 62 2893
T 62 2905
T 62 2916
T 62 2928
A 62 2939
T 62 2950
A 62 2961
T 62 2972
A 62 2983
T 62 2995
A 62 3006
A 62 3018
A 62 3030
C 62 3042
T 62 3054
A 62 3065
C 62 3077
T 62 3090
A 62 3101
T 62 3113
A 62 3124
A 54 3136
T 62 3148
T 62 3160
A 62 3171
T 62 3182
G 62 3196
T 62 3207
A 62 3219
A 62 3230
A 62 3242
G 62 3254
G 62 3267
G 62 3279
T 62 3290
G 54 3302
T 62 3314
A 62 3325
T 62 3336
A 62 3348
A 62 3359
T 62 3371
A 62 3383
A 62 3395
C 62 3407
C 62 3419
T 62 3431
C 62 3444
T 54 3456
T 54 3468
G 62 3481
C 62 3492
A 62 3503
T 62 3514
A 62 3525
T 62 3537
T 62 3549
T 54 3561
T 49 3573
T 49 3585
T 54 3597
A 62 3608
T 62 3619
C 62 3631
T 62 3644
C 62 3656
T 62 3668
T 62 3680
C 62 3692
A 62 3702
T 62 3713
C 62 3725
A 62 3736
A 62 3748
A 62 3759
A 62 3771
T 62 3782
A 62 3794
T 62 3805
A 62 3817
A 54 3828
T 62 3840
T 62 3853
T 62 3865
T 62 3877
A 62 3888
C 62 3900
T 62 3912
A 62 3923
T 62 3935
A 62 3947
T 62 3958
T 62 3971
T 62 3983
T 62 3995
C 62 4007
T 62 4019
T 62 4031
T 54 4044
A 62 4055
T 62 4066
C 54 4078
A 49 4089
T 48 4100
T 59 4113
T 43 4125
T 31 4139
T 56 4149
A 51 4160
A 62 4171
T 62 4183
A 62 4194
G 62 4207
C 62 4219
C 62 4232
A 62 4243
A 62 4254
A 62 4266
G 62 4278
G 62 4291
A 59 4303
C 62 4314
T 62 4326
T 62 4338
A 62 4350
A 62 4362
A 62 4373
C 62 4385
A 62 4397
A 62 4408
C 62 4421
C 62 4433
T 54 4445
G 62 4458
G 62 4471
T 62 4483
T 62 4495
G 62 4508
G 62 4520
A 62 4533
T 62 4543
A 62 4555
T 62 4565
T 62 4578
A 62 4589
A 62 4601
G 56 4614
A 62 4626
A 62 4638
T 62 4649
A 62 4661
T 62 4672
T 62 4684
A 62 4696
T 62 4707
T 62 4720
T 62 4733
A 62 4744
A 62 4756
A 62 4767
T 62 4779
T 62 4792
G 62 4805
T 62 4816
T 62 4828
T 62 4841
T 62 4853
C 62 4865
G 62 4878
T 62 4889
C 62 4901
A 62 4912
A 62 4923
C 62 4935
A 62 4946
A 62 4958
A 62 4970
T 62 4982
C 62 4994
T 62 5006
T 62 5019
A 62 5031
A 62 5042
G 62 5055
T 62 5067
T 62 5079
G 62 5092
T 62 5103
T 62 5115
T 62 5127
G 62 5140
T 62 5151
T 49 5163
T 49 5176
T 49 5188
T 43 5200
A 49 5210
A 62 5222
A 62 5233
A 62 5245
T 62 5257
A 62 5268
T 62 5279
T 62 5292
T 62 5305
G 62 5318
A 62 5330
T 62 5341
A 62 5353
A 62 5365
A 62 5377
T 62 5388
T 62 5401
T 62 5413
T 62 5425
T 62 5437
T 62 5450
A 62 5461
A 62 5473
G 62 5486
T 62 5497
C 62 5510
G 62 5523
A 62 5535
C 62 5546
A 62 5557
G 62 5570
T 62 5582
T 62 5594
T 62 5607
T 62 5619
G 62 5632
T 62 5643
T 62 5655
A 62 5667
T 62 5678
T 62 5691
T 62 5703
A 62 5714
A 62 5726
T 62 5738
G 49 5751
T 62 5763
A 62 5775
C 62 5786
A 62 5798
T 62 5809
A 62 5822
T 62 5833
T 62 5846
A 62 5858
G 62 5872
A 62 5884
A 62 5896
A 62 5908
A 62 5920
T 62 5931
A 62 5943
A 62 5955
T 62 5966
T 62 5979
T 62 5992
T 62 6004
T 62 6017
C 62 6029
T 62 6041
T 62 6054
C 62 6066
T 62 6078
T 62 6090
A 62 6102
T 62 6113
C 62 6126
T 62 6138
T 62 6150
T 62 6163
T 62 6175
A 62 6186
A 62 6197
A 62 6209
A 62 6221
A 62 6233
C 62 6245
A 62 6256
A 62 6268
A 46 6280
T 62 6292
T 62 6304
C 62 6317
T 62 6329
T 58 6342
T 58 6355
A 58 6366
A 58 6378
T 58 6390
A 58 6401
T 58 6413
A 58 6425
T 54 6436
T 58 6449
T 58 6462
G 58 6476
T 58 6487
A 58 6499
G 52 6512
A 58 6524
A 58 6537
T 54 6547
T 58 6560
C 58 6573
T 58 6585
C 58 6597
T 58 6610
A 58 6621
A 54 6633
A 58 6645
T 58 6657
T 58 6669
C 58 6682
A 58 6693
T 58 6705
T 58 6717
T 58 6730
C 58 6743
T 58 6755
A 58 6766
A 58 6778
T 58 6789
A 58 6801
A 58 6813
A 58 6825
T 58 6836
C 58 6849
T 58 6861
T 58 6873
T 54 6886
A 58 6897
A 58 6908
T 54 6919
A 58 6931
G 45 6944
T 51 6954
A 58 6965
N 7 6977
N 6 6986
N 7 6995
N 6 7005
N 5 7013
N 7 7020
N 8 7032
N 9 7043
A 29 7054
N 9 7066
N 5 7086
C 19 7097
C 19 7107
N 9 7119
N 6 7128
N 7 7141
T 11 7150
N 9 7160
END_DNA

END_SEQUENCE
