# Supplementary material for: Elucidating the path to Plasmodium prolyl-tRNA synthetase inhibitors that overcome halofuginone resistance
Source: Nat Commun. 2022 Aug 25;13:4976. doi: 10.1038/s41467-022-32630-4 (PMC9403976; doi:10.1038/s41467-022-32630-4)
Supplement: Supplementary file 4 — Source Data [file 41467_2022_32630_MOESM4_ESM.zip › Source Data/NCP26_Selection_Sanger_Sequencing/S3 - clone B3/S3_clone_B3_-_Amplified_by_F4R4_-_Sequenced_by_R4.phd.1]

BEGIN_SEQUENCE MAT-10-121_-_NCP26_Selection_3of3_-_6th_cycle_-_clone_B3_-_F4R4-MAT-PfcPRS-R4_D11

BEGIN_COMMENT

CHROMAT_FILE: MAT-10-121_-_NCP26_Selection_3of3_-_6th_cycle_-_clone_B3_-_F4R4-MAT-PfcPRS-R4_D11.ab1
BASECALLER_VERSION: KB 1.4.0
TRACE_PROCESSOR_VERSION: KB 1.4.0
QUALITY_LEVELS: 99
TIME: Wed Sep 30 03:07:09 2020
TRACE_ARRAY_MIN_INDEX: 0
TRACE_ARRAY_MAX_INDEX: 8599
TRIM: -1 -1 -1.000000e+000
TRACE_PEAK_AREA_RATIO: -1.000000e+000
CHEM: term
DYE: big

END_COMMENT

BEGIN_DNA
N 9 2
N 5 13
N 5 23
N 5 35
N 6 46
N 5 58
N 5 65
N 9 78
N 4 90
N 4 111
N 6 124
N 9 145
G 20 159
T 12 175
C 10 189
T 12 205
T 11 219
A 42 230
T 35 241
C 20 257
A 12 264
T 52 276
A 47 287
A 47 300
T 56 311
A 62 323
C 28 334
C 26 347
A 26 355
A 54 367
T 62 381
A 62 393
G 51 407
A 17 422
T 25 432
C 62 445
T 59 458
A 59 469
G 62 482
T 62 497
G 62 510
G 62 525
T 59 538
A 59 548
C 51 557
A 56 567
A 59 578
C 62 590
C 62 603
C 54 616
C 54 629
A 54 639
T 62 653
G 59 665
A 59 681
T 59 692
G 62 705
T 59 717
T 62 730
T 62 743
G 62 756
A 54 768
T 59 779
G 62 792
A 62 805
A 62 815
C 62 826
A 59 836
T 62 848
A 59 859
T 62 871
T 59 885
G 62 899
T 48 912
T 56 925
T 59 938
A 54 948
A 38 959
C 56 970
T 62 983
T 62 996
C 54 1009
A 59 1019
T 62 1031
T 62 1044
T 62 1057
T 62 1070
C 59 1082
A 59 1091
T 62 1103
C 62 1116
T 62 1128
T 62 1141
C 54 1154
A 62 1163
A 62 1174
A 62 1185
T 62 1198
T 62 1210
C 59 1223
A 62 1232
A 62 1244
T 62 1256
T 62 1269
T 62 1282
T 59 1295
A 62 1306
A 62 1317
A 62 1328
C 59 1340
A 59 1351
T 62 1363
T 62 1376
T 62 1389
T 54 1402
T 62 1415
G 62 1428
C 62 1440
A 62 1450
A 62 1461
A 62 1472
A 62 1484
T 54 1496
T 62 1508
T 62 1520
G 62 1534
T 62 1546
T 62 1559
C 62 1571
C 42 1583
A 62 1592
A 62 1603
G 62 1616
A 59 1630
T 62 1641
A 62 1652
A 62 1664
T 62 1675
G 62 1689
A 62 1702
G 62 1714
A 59 1727
T 59 1738
G 62 1751
T 62 1763
A 62 1774
G 62 1787
C 62 1799
T 62 1812
G 62 1825
C 62 1837
T 62 1850
T 62 1863
G 62 1875
T 62 1887
A 62 1898
T 62 1910
G 62 1922
G 62 1935
C 62 1947
T 62 1960
C 62 1972
T 62 1985
T 62 1997
C 62 2009
C 59 2021
A 59 2031
T 54 2043
T 62 2056
T 62 2068
T 62 2080
C 49 2092
G 62 2105
C 62 2116
T 62 2129
T 62 2142
A 62 2153
T 62 2164
A 62 2175
A 62 2186
A 62 2198
A 62 2210
G 62 2223
C 62 2234
T 62 2246
T 62 2259
C 62 2271
A 62 2282
G 59 2294
C 62 2306
A 62 2318
G 62 2330
T 62 2343
A 62 2354
G 56 2366
A 54 2379
A 62 2391
G 62 2403
T 62 2415
A 62 2426
A 62 2438
A 54 2449
A 54 2461
T 62 2472
T 62 2484
T 62 2497
G 62 2510
C 62 2522
A 59 2533
C 62 2544
C 62 2556
T 62 2569
C 62 2581
C 62 2593
A 54 2604
A 62 2615
A 62 2627
T 62 2639
T 62 2651
T 62 2663
T 62 2675
T 49 2687
C 54 2699
T 62 2711
C 54 2723
C 62 2735
T 62 2747
T 62 2759
C 62 2771
A 54 2781
C 62 2792
T 62 2804
T 62 2817
T 62 2829
T 62 2841
T 62 2853
A 62 2864
T 62 2875
T 62 2887
C 62 2899
C 62 2911
T 62 2923
T 62 2935
T 62 2947
A 62 2958
A 62 2969
T 54 2981
A 62 2992
A 62 3003
T 62 3015
A 62 3026
G 62 3039
G 62 3052
T 62 3064
A 62 3075
C 62 3087
A 62 3097
G 62 3110
C 62 3123
T 62 3135
A 62 3147
G 62 3159
A 59 3172
T 62 3183
A 62 3194
T 62 3205
T 62 3218
C 62 3230
T 62 3242
T 62 3254
C 62 3267
A 62 3277
T 62 3289
A 62 3300
C 62 3312
C 62 3324
A 62 3335
T 62 3347
C 62 3359
T 62 3372
C 62 3384
C 62 3396
T 62 3408
A 62 3419
T 62 3431
A 62 3442
C 62 3454
A 62 3464
A 62 3476
A 62 3488
T 62 3500
C 62 3512
T 62 3524
A 62 3536
G 59 3549
A 62 3561
A 54 3573
T 62 3583
A 62 3595
T 62 3606
C 42 3618
A 54 3629
A 56 3641
A 54 3653
G 56 3665
A 62 3678
C 62 3689
T 62 3701
A 62 3712
A 54 3724
T 54 3736
T 62 3748
T 54 3760
T 54 3772
A 62 3784
C 62 3795
A 59 3806
G 62 3819
C 62 3831
T 62 3843
T 62 3856
C 62 3868
T 62 3880
T 62 3892
C 54 3904
T 54 3916
T 62 3927
C 62 3939
A 59 3950
T 62 3961
T 62 3973
T 62 3985
T 62 3997
T 54 4009
G 54 4022
T 56 4033
G 62 4046
A 62 4057
G 59 4069
C 62 4081
T 62 4093
G 62 4105
T 62 4117
A 62 4128
T 62 4139
G 62 4152
T 62 4164
C 62 4175
C 62 4188
T 62 4200
T 62 4212
C 62 4224
T 62 4236
T 62 4248
G 62 4260
C 62 4272
C 62 4284
A 62 4294
T 62 4306
A 62 4317
A 62 4329
A 43 4341
A 49 4353
A 35 4364
T 45 4376
T 50 4388
C 51 4400
T 62 4412
C 62 4424
G 62 4437
A 62 4449
G 62 4461
T 62 4473
T 62 4485
C 62 4497
T 62 4508
A 62 4520
A 62 4531
T 62 4543
A 62 4554
A 62 4566
A 62 4578
T 62 4589
G 62 4602
G 62 4615
A 62 4627
G 62 4640
T 62 4651
T 62 4663
G 62 4676
G 62 4688
T 62 4700
T 62 4712
G 62 4724
T 62 4736
T 62 4748
T 62 4760
A 62 4771
A 62 4782
A 62 4794
T 62 4805
T 62 4818
C 62 4830
C 62 4842
C 62 4854
A 62 4865
A 62 4876
C 62 4888
G 62 4901
T 62 4913
A 62 4925
C 62 4936
C 62 4948
A 62 4959
C 62 4971
A 62 4983
G 59 4995
T 56 5008
A 62 5020
T 62 5031
T 62 5043
C 62 5056
C 62 5068
A 62 5078
T 62 5090
T 62 5103
G 62 5115
A 59 5128
T 62 5139
T 62 5151
T 62 5163
A 62 5175
A 62 5186
T 62 5197
T 62 5210
T 62 5222
A 62 5234
A 62 5245
G 59 5258
A 62 5270
G 62 5283
G 59 5295
T 59 5306
A 62 5318
A 62 5329
A 62 5341
T 62 5352
C 62 5365
A 62 5376
C 62 5388
G 62 5401
A 62 5414
T 62 5425
A 62 5437
C 62 5449
G 62 5461
A 62 5474
T 62 5485
C 62 5498
G 62 5511
A 62 5523
A 62 5535
T 62 5546
C 62 5558
C 62 5571
A 62 5581
T 62 5593
T 62 5606
T 62 5618
T 62 5630
G 62 5643
G 62 5656
A 62 5668
A 62 5679
A 62 5691
C 62 5702
A 62 5713
C 62 5725
T 62 5737
G 62 5750
A 62 5763
A 62 5775
T 62 5786
A 62 5798
C 62 5809
A 62 5821
T 62 5832
A 62 5844
A 62 5857
T 62 5868
T 62 5881
G 49 5894
T 62 5905
T 62 5918
T 62 5930
C 62 5943
A 62 5953
C 62 5965
T 62 5977
T 62 5990
G 62 6002
T 62 6014
T 62 6027
G 62 6039
G 49 6052
T 62 6063
C 62 6075
T 62 6087
T 62 6099
A 62 6111
T 62 6122
A 62 6134
G 62 6146
C 62 6159
A 62 6170
A 62 6182
T 62 6193
T 62 6206
T 62 6218
C 62 6230
T 62 6242
T 62 6255
C 62 6267
A 52 6278
G 48 6290
G 54 6303
T 54 6315
A 58 6326
A 58 6338
A 54 6350
T 46 6361
T 58 6374
A 58 6385
G 52 6399
A 58 6411
A 54 6423
T 38 6433
C 49 6446
T 58 6458
C 58 6471
C 54 6483
A 42 6494
T 58 6506
A 58 6518
T 58 6529
T 58 6542
T 58 6555
T 58 6567
G 58 6580
T 54 6591
A 58 6603
A 58 6615
C 54 6626
C 58 6638
C 54 6651
A 47 6662
A 58 6674
G 58 6687
C 54 6699
A 54 6711
A 58 6723
C 58 6734
T 58 6746
T 58 6759
C 58 6772
T 58 6784
G 58 6797
G 58 6811
A 49 6822
C 47 6833
T 51 6845
A 58 6856
A 58 6869
A 58 6881
T 58 6892
C 58 6905
C 58 6917
T 58 6929
T 58 6942
C 58 6954
T 53 6967
A 54 6978
T 52 6989
A 54 7001
T 53 7012
G 58 7025
A 46 7038
T 33 7048
T 58 7061
T 58 7074
T 58 7086
T 58 7098
T 58 7111
T 54 7123
C 51 7135
T 44 7147
T 49 7159
T 58 7172
T 58 7183
T 58 7196
C 51 7208
T 50 7220
A 50 7231
A 58 7242
T 51 7253
T 58 7266
T 43 7279
A 51 7290
T 37 7301
T 58 7314
T 58 7327
T 58 7339
T 58 7351
T 58 7363
G 58 7377
T 39 7388
A 58 7400
A 44 7411
C 50 7423
A 41 7435
A 49 7446
A 54 7459
T 50 7471
A 58 7483
A 50 7495
T 37 7507
G 58 7520
G 58 7534
G 51 7547
A 58 7558
A 51 7571
A 50 7583
T 39 7594
A 50 7606
A 52 7619
G 39 7631
A 54 7644
A 33 7656
T 24 7666
T 54 7679
T 49 7692
T 54 7705
C 49 7717
A 37 7728
A 38 7739
C 38 7752
A 40 7763
T 54 7775
T 54 7788
T 37 7801
A 49 7812
A 51 7825
T 42 7836
T 54 7849
T 54 7861
T 54 7874
T 54 7886
T 54 7899
T 35 7912
A 41 7923
T 28 7934
T 36 7947
T 35 7959
C 41 7972
T 42 7983
T 54 7996
T 30 8009
A 45 8020
T 40 8031
T 39 8043
A 33 8053
A 54 8065
A 46 8077
A 46 8089
A 54 8101
A 49 8113
A 39 8125
G 35 8137
C 47 8148
T 54 8161
T 42 8172
G 44 8185
A 32 8198
A 30 8208
C 32 8220
A 33 8230
C 52 8241
A 32 8253
T 34 8263
T 46 8276
C 40 8288
C 32 8300
C 31 8310
A 16 8320
T 17 8329
N 9 8339
N 4 8345
N 5 8354
N 9 8362
N 5 8375
N 5 8387
N 7 8398
N 6 8406
N 9 8414
T 11 8422
N 5 8431
N 7 8442
N 8 8450
N 4 8460
N 5 8467
N 6 8478
N 4 8487
N 5 8497
N 9 8508
N 6 8519
G 33 8530
G 46 8541
G 31 8552
END_DNA

END_SEQUENCE
