# Supplementary material for: Elucidating the path to Plasmodium prolyl-tRNA synthetase inhibitors that overcome halofuginone resistance
Source: Nat Commun. 2022 Aug 25;13:4976. doi: 10.1038/s41467-022-32630-4 (PMC9403976; doi:10.1038/s41467-022-32630-4)
Supplement: Supplementary file 4 — Source Data [file 41467_2022_32630_MOESM4_ESM.zip › Source Data/NCP26_Selection_Sanger_Sequencing/S3 - clone B3/S3_clone_B3_-_Amplified_by_F3R3_-_Sequenced_by_F3.phd.1]

BEGIN_SEQUENCE MAT-10-121_-_NCP26_Selection_3of3_-_6th_cycle_-_clone_B3_-_F3R3-MAT-PfcPRS-F3_C08

BEGIN_COMMENT

CHROMAT_FILE: MAT-10-121_-_NCP26_Selection_3of3_-_6th_cycle_-_clone_B3_-_F3R3-MAT-PfcPRS-F3_C08.ab1
BASECALLER_VERSION: KB 1.4.0
TRACE_PROCESSOR_VERSION: KB 1.4.0
QUALITY_LEVELS: 99
TIME: Wed Sep 30 03:05:50 2020
TRACE_ARRAY_MIN_INDEX: 0
TRACE_ARRAY_MAX_INDEX: 6767
TRIM: -1 -1 -1.000000e+000
TRACE_PEAK_AREA_RATIO: -1.000000e+000
CHEM: term
DYE: big

END_COMMENT

BEGIN_DNA
N 4 2
N 5 10
N 4 19
N 4 25
N 4 37
N 6 43
N 4 64
N 9 76
N 5 84
N 6 106
T 12 119
A 17 128
C 10 145
N 4 149
T 17 166
C 12 184
N 6 191
N 9 202
A 13 214
A 13 226
G 47 242
C 39 254
A 34 263
C 44 274
G 62 288
T 62 302
G 62 316
T 59 331
A 62 343
G 59 355
A 49 369
T 30 378
A 62 389
A 62 400
A 62 411
A 62 423
A 62 434
A 62 445
G 62 457
A 62 470
A 62 481
G 62 493
A 59 506
T 22 514
G 59 529
T 62 540
A 62 552
C 62 563
A 62 573
A 59 585
G 62 598
A 59 613
A 62 625
G 62 637
A 59 650
A 62 661
A 62 672
T 59 682
G 62 696
G 54 710
C 62 722
C 59 734
A 62 744
A 62 755
A 62 767
A 62 779
A 62 790
T 59 801
G 62 815
A 62 827
A 54 839
G 62 852
A 62 864
A 62 875
T 59 885
T 62 897
A 43 908
C 56 920
A 23 930
G 38 944
A 49 957
A 48 969
T 62 980
A 62 991
A 54 1003
T 54 1014
A 62 1026
A 62 1038
C 59 1050
A 62 1060
A 62 1072
T 62 1085
A 62 1096
A 62 1109
T 62 1120
A 62 1132
A 62 1144
T 62 1156
A 62 1167
A 62 1179
A 62 1191
A 62 1203
A 62 1215
T 62 1226
A 62 1237
A 62 1249
T 62 1260
A 62 1272
G 62 1286
T 62 1298
A 62 1310
A 62 1322
T 62 1333
A 62 1345
G 62 1358
T 62 1370
A 62 1382
A 62 1394
C 62 1405
A 62 1416
A 62 1427
T 62 1440
A 62 1452
A 62 1464
T 62 1476
A 62 1487
A 62 1499
T 62 1511
A 62 1523
A 62 1535
T 62 1547
A 62 1558
A 62 1570
T 62 1582
A 62 1594
A 62 1606
T 62 1618
A 62 1630
A 62 1642
T 62 1654
A 62 1666
A 62 1677
T 62 1689
C 54 1703
A 62 1713
T 62 1726
A 62 1737
T 62 1749
C 59 1762
A 62 1773
A 62 1785
G 62 1798
G 62 1810
A 54 1824
T 62 1835
A 62 1846
C 62 1857
C 62 1870
A 59 1880
T 62 1893
T 62 1907
T 62 1919
T 54 1932
A 62 1943
A 62 1954
A 62 1966
A 62 1978
G 62 1991
G 62 2003
A 62 2015
A 62 2027
A 62 2038
G 62 2051
C 62 2062
T 62 2074
T 62 2087
T 49 2099
T 42 2111
A 54 2123
A 62 2134
G 62 2146
T 62 2158
A 62 2170
A 62 2181
T 62 2193
A 62 2204
A 62 2216
T 62 2228
G 62 2241
A 62 2254
A 62 2266
G 62 2278
T 62 2290
A 62 2302
G 56 2314
A 62 2327
A 54 2338
G 62 2351
A 59 2363
T 59 2373
A 62 2385
A 62 2396
C 62 2408
A 62 2419
A 62 2431
A 62 2443
T 62 2455
C 62 2468
T 62 2480
A 62 2492
A 62 2504
G 62 2516
G 62 2529
A 59 2542
T 59 2552
A 62 2564
G 54 2576
T 54 2588
A 62 2600
A 62 2611
T 62 2623
A 62 2635
T 62 2646
T 62 2658
T 62 2671
T 62 2683
A 62 2695
G 62 2708
G 62 2721
T 62 2732
A 62 2743
T 62 2754
C 62 2766
A 62 2777
C 62 2789
T 62 2802
T 54 2814
C 42 2827
A 56 2838
A 62 2849
A 62 2860
A 62 2872
A 62 2884
A 62 2895
A 62 2907
A 62 2918
T 62 2929
A 62 2941
G 50 2953
A 62 2966
A 62 2977
A 62 2989
A 62 3001
T 62 3011
T 62 3024
T 62 3036
T 62 3048
T 62 3060
C 62 3072
A 59 3083
G 49 3096
A 62 3107
T 62 3118
T 62 3131
G 62 3143
G 59 3156
T 59 3167
A 62 3179
T 62 3190
A 62 3201
C 62 3212
T 54 3225
C 42 3238
A 56 3248
A 59 3260
G 59 3272
T 62 3285
T 62 3297
A 62 3308
T 62 3319
T 62 3332
G 62 3345
T 59 3356
A 62 3368
A 62 3379
A 62 3391
A 62 3402
A 62 3414
G 62 3427
T 59 3438
G 62 3450
A 62 3462
A 62 3474
T 62 3485
T 62 3497
A 62 3509
A 59 3520
T 62 3532
T 62 3544
G 62 3557
A 62 3569
A 59 3581
T 59 3592
A 62 3604
T 62 3615
T 59 3627
A 62 3639
T 59 3650
G 59 3664
A 62 3676
T 59 3687
A 56 3699
T 59 3710
T 59 3722
T 62 3735
C 62 3747
G 54 3760
G 62 3773
G 62 3785
T 62 3797
T 62 3809
G 62 3821
T 56 3832
T 59 3844
A 59 3855
T 59 3867
A 59 3878
T 59 3889
A 59 3901
T 62 3913
T 56 3925
A 59 3937
A 51 3949
G 49 3962
A 62 3974
C 59 3985
C 59 3998
C 56 4010
G 56 4022
C 48 4034
T 54 4047
G 62 4059
C 59 4071
A 50 4083
T 59 4094
A 59 4106
T 59 4117
T 59 4130
A 59 4141
T 59 4153
A 59 4164
T 59 4176
A 59 4188
T 59 4199
G 62 4213
G 62 4226
G 48 4238
A 54 4251
A 59 4263
T 59 4273
G 62 4286
T 56 4298
G 62 4310
T 59 4322
T 59 4335
C 49 4347
A 50 4358
A 51 4369
G 49 4382
C 59 4394
T 59 4407
T 59 4419
T 48 4431
T 62 4443
T 62 4455
T 62 4467
T 62 4479
A 62 4490
A 62 4501
T 62 4513
A 62 4524
A 59 4536
A 62 4548
G 59 4561
A 62 4573
A 59 4585
A 59 4597
T 59 4608
A 59 4619
A 59 4631
A 48 4643
A 49 4655
A 62 4667
A 62 4679
A 62 4691
T 62 4702
T 62 4714
A 62 4726
A 43 4738
A 49 4750
T 46 4762
G 37 4775
T 45 4787
T 45 4799
G 49 4812
A 62 4825
A 59 4836
A 62 4848
A 62 4860
T 62 4871
T 62 4883
C 62 4896
T 62 4908
T 62 4920
A 62 4932
T 62 4943
T 62 4956
T 62 4968
C 62 4980
C 62 4992
C 62 5004
A 59 5015
T 62 5027
T 62 5040
A 62 5051
T 62 5063
T 62 5075
T 62 5088
G 62 5101
T 62 5112
T 62 5125
A 62 5136
C 62 5147
A 62 5158
A 62 5170
A 59 5182
A 59 5195
A 59 5207
A 56 5219
T 56 5230
A 62 5242
A 56 5254
A 62 5266
T 62 5277
T 62 5290
A 62 5302
G 19 5316
A 46 5328
A 56 5340
A 51 5352
A 56 5364
A 56 5376
G 50 5388
A 62 5400
A 56 5412
A 62 5424
A 62 5436
A 56 5447
A 56 5459
A 56 5471
T 43 5482
C 56 5495
A 51 5506
T 62 5518
A 62 5530
T 62 5542
A 62 5554
G 38 5568
A 62 5580
A 62 5592
G 56 5605
G 62 5617
A 54 5630
T 47 5640
T 62 5652
T 56 5665
A 62 5677
G 47 5689
T 56 5701
C 62 5714
C 62 5726
A 47 5737
G 38 5750
A 62 5763
A 62 5775
G 56 5787
T 62 5798
T 56 5811
G 62 5824
C 56 5835
T 62 5848
T 62 5860
G 62 5873
G 56 5886
G 62 5899
T 56 5910
T 62 5922
A 62 5934
C 62 5945
A 49 5956
A 52 5968
A 52 5980
A 54 5993
T 54 6004
A 62 6016
T 47 6027
G 62 6041
G 62 6054
A 62 6067
G 52 6079
A 54 6092
T 46 6102
T 62 6115
C 62 6127
T 54 6139
A 54 6151
A 52 6163
T 62 6175
T 62 6187
T 54 6200
A 52 6212
C 52 6223
C 52 6236
T 52 6248
G 54 6261
A 54 6274
A 52 6286
G 39 6298
A 58 6311
A 54 6322
A 54 6334
T 54 6344
T 52 6357
G 54 6370
C 47 6382
T 52 6394
A 52 6406
T 52 6417
A 54 6429
A 54 6441
G 42 6453
A 58 6465
C 54 6476
C 54 6487
A 54 6498
A 54 6509
C 14 6520
A 14 6529
A 15 6539
G 12 6549
G 13 6559
A 11 6577
A 29 6589
A 27 6600
A 54 6611
A 12 6622
C 20 6629
N 9 6636
A 19 6646
N 9 6656
N 8 6667
N 5 6681
N 5 6693
N 6 6707
N 6 6720
N 6 6734
END_DNA

END_SEQUENCE
