# Supplementary material for: Elucidating the path to Plasmodium prolyl-tRNA synthetase inhibitors that overcome halofuginone resistance
Source: Nat Commun. 2022 Aug 25;13:4976. doi: 10.1038/s41467-022-32630-4 (PMC9403976; doi:10.1038/s41467-022-32630-4)
Supplement: Supplementary file 4 — Source Data [file 41467_2022_32630_MOESM4_ESM.zip › Source Data/NCP26_Selection_Sanger_Sequencing/S3 - clone B3/S3_clone_B3_-_Amplified_by_F5R5_-_Sequenced_by_F5.phd.1]

BEGIN_SEQUENCE MAT-10-121_-_NCP26_Selection_3of3_-_6th_cycle_-_clone_B3_-_F5R5-MAT-PfcPRS-F5_A02

BEGIN_COMMENT

CHROMAT_FILE: MAT-10-121_-_NCP26_Selection_3of3_-_6th_cycle_-_clone_B3_-_F5R5-MAT-PfcPRS-F5_A02.ab1
BASECALLER_VERSION: KB 1.4.0
TRACE_PROCESSOR_VERSION: KB 1.4.0
QUALITY_LEVELS: 99
TIME: Wed Sep 30 10:47:29 2020
TRACE_ARRAY_MIN_INDEX: 0
TRACE_ARRAY_MAX_INDEX: 7109
TRIM: -1 -1 -1.000000e+000
TRACE_PEAK_AREA_RATIO: -1.000000e+000
CHEM: term
DYE: big

END_COMMENT

BEGIN_DNA
N 1 2
N 3 23
N 5 29
N 3 37
N 3 62
N 9 71
N 4 79
N 7 101
N 5 117
G 10 136
N 6 161
N 4 172
A 16 187
N 5 203
A 30 222
G 12 240
T 13 251
N 9 267
N 7 284
N 4 306
N 9 321
A 26 334
G 11 345
A 12 360
A 10 378
A 36 388
A 18 399
T 21 407
T 58 421
T 48 434
G 58 452
G 36 468
A 58 480
G 58 492
G 34 507
T 15 516
G 42 530
C 52 540
A 52 550
A 54 560
A 62 572
T 54 583
T 62 596
T 62 609
T 28 623
A 62 634
C 62 645
T 62 657
T 46 671
C 37 685
T 43 697
A 62 707
C 62 719
T 62 731
G 49 745
C 62 758
T 62 771
G 62 784
A 59 797
A 62 808
G 62 820
C 62 831
T 62 843
T 62 855
T 49 868
T 59 880
A 62 891
T 62 901
A 62 912
A 59 923
G 62 937
C 59 949
G 59 963
A 62 975
A 54 986
A 54 997
A 62 1008
T 59 1018
G 62 1032
G 62 1045
A 62 1058
A 62 1069
G 62 1081
A 62 1093
G 62 1105
C 62 1116
C 59 1128
A 62 1138
T 62 1150
A 62 1161
C 62 1173
A 62 1183
A 62 1195
G 62 1208
C 62 1221
A 62 1232
G 62 1245
C 62 1257
T 59 1270
A 62 1281
C 62 1292
A 62 1302
T 62 1314
C 62 1327
T 62 1340
C 59 1353
A 59 1363
T 62 1375
T 62 1388
A 49 1399
T 62 1410
C 62 1423
T 49 1435
T 49 1448
G 54 1461
G 62 1474
A 62 1487
A 62 1497
C 62 1508
A 62 1518
A 62 1529
A 62 1541
T 62 1553
T 62 1565
T 62 1577
T 62 1590
G 59 1603
C 62 1615
A 62 1625
A 62 1636
A 62 1647
A 62 1659
A 62 1671
T 62 1682
G 62 1695
T 62 1706
T 62 1719
T 62 1732
A 62 1742
A 62 1753
A 62 1765
A 62 1777
T 62 1788
T 62 1801
G 62 1814
A 62 1826
A 62 1838
T 62 1849
T 62 1862
T 62 1874
G 62 1887
A 62 1899
A 62 1910
G 62 1923
A 62 1935
T 59 1946
G 62 1958
A 62 1971
A 62 1982
A 62 1994
A 62 2005
T 62 2016
G 62 2029
A 62 2042
A 62 2053
G 62 2066
T 62 2078
T 62 2090
A 62 2101
A 62 2112
A 49 2124
C 49 2136
A 62 2147
A 62 2159
T 62 2171
A 62 2183
T 62 2195
G 62 2208
T 62 2220
T 62 2233
C 62 2246
A 42 2256
T 54 2268
C 62 2280
A 62 2292
A 62 2303
A 62 2315
C 62 2327
A 62 2338
T 62 2351
C 62 2363
A 62 2374
T 62 2387
G 62 2399
G 62 2412
G 62 2426
G 62 2439
T 62 2451
T 62 2463
G 62 2475
T 62 2488
A 62 2499
C 62 2509
C 62 2521
A 62 2532
C 54 2544
T 54 2558
A 62 2569
G 59 2582
A 59 2596
T 62 2607
C 62 2619
T 62 2631
A 62 2642
T 62 2654
T 62 2667
G 62 2679
G 62 2693
T 62 2705
A 62 2716
T 62 2727
T 62 2739
A 62 2750
T 62 2762
G 62 2775
A 62 2787
T 62 2799
A 62 2810
A 62 2822
T 62 2834
G 62 2847
A 62 2859
C 62 2870
A 62 2882
C 62 2893
A 62 2904
T 62 2917
G 62 2929
G 62 2941
T 54 2955
G 62 2967
A 59 2981
T 62 2991
G 62 3004
A 59 3016
T 62 3027
A 62 3039
A 62 3050
A 62 3062
G 62 3075
G 62 3087
A 54 3100
T 59 3110
T 62 3122
A 62 3134
G 62 3146
T 62 3159
T 62 3171
C 49 3183
T 42 3195
A 62 3206
C 62 3218
C 62 3230
A 62 3241
C 62 3252
C 62 3265
A 62 3276
A 62 3288
A 62 3300
T 62 3312
G 62 3324
T 62 3336
T 62 3349
T 62 3361
C 62 3373
T 62 3385
A 62 3396
A 62 3407
A 62 3419
T 62 3431
A 62 3442
T 62 3454
A 62 3465
A 62 3477
A 62 3489
G 62 3502
T 62 3514
T 62 3526
G 62 3538
T 62 3550
T 62 3562
A 62 3574
T 62 3585
T 62 3598
G 62 3610
T 62 3622
A 62 3634
C 62 3645
C 62 3657
T 62 3670
A 62 3681
T 62 3694
C 49 3706
T 49 3719
T 54 3731
C 54 3743
T 62 3755
A 62 3766
T 62 3778
A 62 3789
A 62 3801
A 62 3812
A 62 3824
C 62 3836
A 62 3847
A 62 3859
C 62 3871
A 62 3882
G 62 3895
A 62 3908
T 62 3919
G 62 3932
A 62 3945
A 62 3956
A 62 3968
A 62 3980
T 62 3991
G 62 4004
C 62 4015
T 62 4028
A 62 4040
T 62 4051
A 62 4063
C 62 4075
A 56 4086
C 62 4098
T 54 4111
C 49 4123
A 54 4135
T 62 4147
A 62 4159
T 62 4171
T 62 4183
G 62 4196
T 62 4208
A 62 4219
A 62 4231
A 62 4243
G 62 4256
A 62 4268
T 62 4278
A 62 4290
T 62 4301
T 62 4314
G 62 4327
A 62 4339
A 62 4351
A 62 4363
A 62 4375
A 62 4386
A 62 4398
T 62 4409
A 62 4421
T 62 4432
T 62 4445
G 62 4458
A 62 4470
A 62 4482
A 62 4494
A 62 4506
A 62 4517
T 62 4529
G 62 4541
C 62 4553
A 62 4564
C 62 4576
A 62 4587
A 62 4599
A 62 4612
T 62 4624
T 62 4636
A 62 4648
A 62 4660
T 62 4672
T 62 4684
G 62 4697
T 62 4709
G 62 4722
T 62 4734
T 62 4746
T 62 4758
A 62 4769
T 62 4781
G 62 4794
A 62 4806
T 62 4817
G 62 4830
A 62 4842
T 62 4853
A 62 4865
G 62 4878
A 62 4890
G 62 4902
C 62 4914
A 62 4926
T 62 4937
C 62 4949
T 62 4962
T 62 4975
A 62 4986
T 62 4998
T 62 5010
C 62 5023
T 62 5035
C 62 5047
C 49 5059
T 62 5071
G 62 5083
G 62 5096
T 62 5108
T 62 5121
A 62 5131
T 62 5143
A 62 5154
A 62 5165
A 62 5177
T 62 5189
T 62 5202
C 62 5214
A 56 5225
A 62 5237
T 62 5249
C 43 5261
A 62 5273
T 62 5285
T 62 5298
G 62 5310
G 62 5323
G 62 5336
A 62 5349
A 62 5360
T 62 5371
T 62 5383
A 62 5395
A 62 5407
G 56 5419
A 62 5432
G 62 5444
G 62 5457
T 62 5468
A 62 5480
T 62 5491
T 62 5503
C 62 5515
C 62 5528
C 62 5540
A 62 5551
T 62 5564
A 62 5575
A 62 5587
G 62 5599
A 62 5612
A 62 5624
T 62 5635
A 62 5647
G 56 5660
A 62 5672
A 62 5684
G 62 5696
T 62 5708
T 62 5720
G 62 5733
G 62 5746
A 62 5758
C 62 5769
C 62 5781
T 62 5794
A 62 5805
A 62 5818
A 62 5830
G 62 5842
A 54 5854
T 62 5865
T 62 5877
T 62 5890
A 62 5901
C 62 5912
A 62 5923
A 62 5935
A 62 5947
A 36 5960
T 62 5971
A 58 5983
A 58 5995
T 58 6007
T 58 6020
C 58 6032
T 58 6044
T 58 6057
G 58 6069
T 58 6082
G 58 6094
T 58 6106
T 58 6118
A 58 6129
T 58 6140
T 58 6153
G 58 6166
T 58 6177
T 58 6190
A 58 6201
G 54 6214
A 58 6226
A 58 6238
G 58 6250
A 58 6262
G 58 6274
A 54 6287
T 42 6297
A 58 6309
A 58 6321
T 58 6332
A 58 6344
A 58 6356
C 58 6368
G 58 6381
A 58 6393
A 58 6405
A 58 6417
A 58 6429
A 58 6441
T 58 6452
G 58 6465
T 54 6477
A 58 6488
A 58 6500
T 58 6512
G 58 6525
T 58 6537
C 58 6549
A 58 6560
A 58 6572
A 58 6584
A 58 6596
A 58 6608
A 58 6620
G 51 6632
A 58 6644
A 58 6656
T 58 6666
C 58 6678
C 58 6691
G 46 6704
T 54 6715
A 58 6727
T 58 6738
T 58 6751
A 58 6762
T 58 6772
T 58 6785
A 58 6796
G 51 6809
A 58 6820
A 58 6831
A 51 6842
C 54 6852
A 52 6863
C 51 6873
A 37 6883
A 40 6893
C 31 6901
A 19 6912
T 11 6927
G 19 6940
N 8 6953
G 10 6963
N 9 6972
T 15 6981
T 32 6994
T 13 7006
G 18 7014
N 7 7023
T 37 7033
T 22 7044
G 53 7055
A 10 7066
A 15 7075
END_DNA

END_SEQUENCE
