# Supplementary material for: Elucidating the path to Plasmodium prolyl-tRNA synthetase inhibitors that overcome halofuginone resistance
Source: Nat Commun. 2022 Aug 25;13:4976. doi: 10.1038/s41467-022-32630-4 (PMC9403976; doi:10.1038/s41467-022-32630-4)
Supplement: Supplementary file 4 — Source Data [file 41467_2022_32630_MOESM4_ESM.zip › Source Data/NCP26_Selection_Sanger_Sequencing/S3 - clone B3/S3_clone_B3_-_Amplified_by_F3R3_-_Sequenced_by_R3.phd.1]

BEGIN_SEQUENCE MAT-10-121_-_NCP26_Selection_3of3_-_6th_cycle_-_clone_B3_-_F3R3-MAT-PfcPRS-R3_D08

BEGIN_COMMENT

CHROMAT_FILE: MAT-10-121_-_NCP26_Selection_3of3_-_6th_cycle_-_clone_B3_-_F3R3-MAT-PfcPRS-R3_D08.ab1
BASECALLER_VERSION: KB 1.4.0
TRACE_PROCESSOR_VERSION: KB 1.4.0
QUALITY_LEVELS: 99
TIME: Wed Sep 30 03:05:45 2020
TRACE_ARRAY_MIN_INDEX: 0
TRACE_ARRAY_MAX_INDEX: 6744
TRIM: -1 -1 -1.000000e+000
TRACE_PEAK_AREA_RATIO: -1.000000e+000
CHEM: term
DYE: big

END_COMMENT

BEGIN_DNA
N 5 2
N 4 9
N 4 20
N 5 42
N 5 48
N 7 64
N 9 75
N 9 93
N 5 110
N 7 124
N 4 143
N 6 156
A 13 165
N 4 184
A 23 198
T 18 215
C 41 229
T 33 240
C 49 254
C 14 266
A 10 272
T 56 284
A 62 296
T 47 307
T 62 321
T 62 334
T 62 348
G 47 363
T 43 374
A 59 385
A 62 394
C 59 404
C 62 416
C 59 427
A 43 437
A 62 448
G 62 461
C 59 475
A 62 486
A 62 496
C 59 506
T 62 520
T 62 533
C 62 546
T 62 559
G 62 573
G 62 587
A 54 601
C 49 609
T 59 621
A 59 631
A 54 642
A 49 654
T 62 665
C 62 677
C 62 689
T 62 702
T 62 715
C 62 728
T 59 740
A 62 750
T 62 762
A 62 772
T 54 783
G 62 797
A 54 809
T 54 820
T 62 833
T 62 845
T 54 857
T 49 870
T 62 882
T 62 894
C 62 906
T 54 918
T 62 930
T 62 943
T 62 955
T 62 967
C 62 978
T 62 990
A 62 1000
A 62 1010
T 62 1022
T 62 1034
T 62 1047
A 62 1057
T 62 1068
T 62 1081
T 62 1094
T 62 1106
T 62 1119
T 62 1131
G 59 1145
T 62 1155
A 62 1166
A 62 1177
C 59 1188
A 59 1198
A 62 1210
A 62 1221
T 62 1233
A 62 1245
A 62 1256
T 59 1268
G 54 1282
G 62 1296
G 62 1309
A 62 1322
A 62 1333
A 62 1344
T 62 1354
A 62 1366
A 62 1377
G 62 1390
A 62 1403
A 62 1414
T 62 1425
T 62 1437
T 62 1449
T 62 1462
C 59 1474
A 62 1484
A 62 1494
C 59 1507
A 62 1517
T 62 1530
T 62 1543
T 62 1555
A 62 1567
A 62 1578
T 62 1590
T 62 1602
T 62 1615
T 62 1627
T 62 1639
T 62 1652
T 62 1664
A 62 1674
T 62 1685
T 62 1698
T 62 1710
C 62 1722
T 54 1734
T 54 1747
T 62 1759
A 62 1770
T 62 1781
T 62 1793
A 62 1804
A 62 1815
A 62 1827
A 62 1838
A 62 1850
A 62 1861
A 62 1873
G 62 1886
C 62 1897
T 62 1909
T 62 1922
G 62 1934
A 62 1947
A 62 1958
C 62 1970
A 62 1980
C 62 1992
A 62 2003
T 62 2015
T 62 2028
C 62 2041
C 62 2053
C 62 2065
A 59 2075
T 62 2088
A 62 2099
T 62 2111
A 62 2123
T 62 2134
A 62 2146
A 62 2158
T 62 2169
A 62 2181
T 59 2193
G 62 2206
C 62 2218
A 62 2230
G 62 2243
C 62 2255
G 62 2267
G 62 2281
G 62 2293
T 62 2305
C 62 2317
T 62 2329
T 62 2341
A 62 2353
A 62 2364
T 62 2375
A 62 2387
T 62 2398
A 62 2410
T 62 2421
A 62 2433
A 62 2444
C 62 2457
A 62 2468
A 62 2479
C 62 2492
C 62 2504
C 62 2516
G 62 2529
A 62 2542
A 62 2554
A 62 2565
T 62 2576
A 62 2587
T 59 2598
C 62 2611
A 62 2622
T 62 2633
A 62 2645
A 62 2657
T 62 2669
A 62 2680
T 62 2691
T 62 2704
C 59 2717
A 62 2727
A 62 2739
T 62 2750
T 62 2763
A 62 2774
A 62 2786
T 62 2797
T 62 2810
C 59 2822
A 62 2833
C 62 2844
T 62 2857
T 62 2869
T 62 2882
T 54 2894
T 54 2906
A 62 2917
C 62 2928
A 62 2938
A 62 2949
T 62 2961
A 62 2973
A 62 2984
C 62 2996
T 62 3008
T 62 3021
G 62 3033
A 62 3046
G 62 3058
T 62 3070
A 62 3081
T 62 3092
A 62 3103
C 62 3114
C 62 3127
A 62 3137
A 62 3149
T 62 3161
C 62 3174
T 62 3186
G 62 3199
A 62 3212
A 62 3223
A 62 3234
A 62 3246
A 62 3257
T 62 3267
T 62 3279
T 62 3291
T 62 3303
C 62 3316
T 54 3328
A 62 3339
T 62 3350
T 62 3362
T 62 3374
T 62 3386
T 62 3398
T 62 3410
T 62 3422
T 62 3434
G 62 3447
A 62 3458
A 62 3469
G 56 3481
T 62 3492
G 54 3504
A 62 3516
T 62 3527
A 62 3538
C 62 3550
C 62 3562
T 54 3574
A 62 3586
A 59 3598
A 62 3610
A 62 3621
T 62 3633
A 62 3644
T 62 3655
T 62 3667
A 62 3679
C 62 3691
T 62 3703
A 62 3714
T 62 3727
C 62 3739
C 62 3752
T 62 3764
T 62 3776
A 62 3788
G 36 3800
A 54 3812
T 62 3823
T 62 3835
T 62 3847
G 62 3859
T 62 3871
T 62 3883
A 62 3894
T 62 3905
C 62 3918
T 62 3930
T 62 3942
C 62 3955
T 62 3967
A 62 3978
C 62 3989
T 62 4001
T 62 4014
C 62 4026
A 62 4036
T 62 4048
T 62 4061
A 62 4072
T 62 4083
T 62 4096
A 62 4107
C 62 4119
T 62 4131
T 62 4144
A 54 4155
A 54 4167
A 62 4179
A 62 4190
G 62 4203
C 62 4214
T 62 4227
T 62 4239
T 62 4251
C 62 4263
C 54 4275
T 62 4287
T 62 4299
T 62 4312
T 62 4324
A 62 4335
A 59 4346
A 59 4357
A 62 4369
T 62 4380
G 62 4393
G 62 4406
T 62 4417
A 62 4429
T 62 4440
C 62 4453
C 62 4465
T 62 4478
T 62 4490
G 62 4502
A 59 4516
T 62 4526
A 62 4538
T 59 4549
G 62 4562
A 62 4575
T 62 4586
T 62 4598
A 62 4610
T 62 4621
T 62 4634
A 62 4645
T 62 4657
T 62 4670
A 62 4681
T 62 4693
T 62 4706
A 62 4717
T 62 4729
T 62 4742
A 62 4753
T 62 4765
T 62 4778
A 62 4789
T 62 4801
T 62 4814
A 62 4825
T 62 4837
T 62 4850
G 62 4863
T 62 4875
T 62 4887
A 62 4899
C 62 4910
T 62 4923
A 62 4934
T 62 4946
T 62 4959
A 49 4971
C 54 4983
T 54 4995
A 62 5007
T 62 5019
T 49 5032
A 49 5043
T 54 5055
T 62 5068
T 54 5080
T 62 5092
T 62 5105
A 62 5116
T 62 5128
T 54 5140
A 54 5152
T 54 5163
T 62 5176
A 62 5188
T 62 5200
T 62 5212
G 62 5226
T 62 5238
T 62 5250
A 62 5262
T 62 5273
T 62 5286
A 62 5298
T 62 5309
T 62 5322
C 62 5335
T 62 5347
G 62 5361
T 62 5373
A 62 5384
A 62 5396
T 62 5408
T 62 5420
C 62 5433
T 62 5445
T 62 5458
C 62 5471
A 62 5482
T 62 5493
T 62 5506
T 62 5519
T 62 5531
T 62 5543
G 62 5557
G 62 5570
C 62 5581
C 62 5594
A 62 5604
T 62 5616
T 62 5629
T 62 5642
C 62 5654
T 62 5667
T 62 5679
C 62 5692
T 62 5704
T 62 5716
G 62 5729
T 59 5741
A 62 5753
C 62 5764
A 62 5775
T 62 5787
C 62 5801
T 62 5813
T 62 5826
C 62 5839
T 62 5851
T 62 5864
T 62 5876
T 62 5888
T 62 5901
T 62 5913
A 62 5924
T 62 5936
C 62 5948
T 62 5961
A 62 5972
C 62 5984
A 62 5996
C 62 6008
G 62 6021
T 62 6034
G 62 6046
C 62 6060
T 62 6072
T 62 6085
T 49 6097
T 49 6110
G 62 6123
A 62 6135
T 59 6146
G 59 6160
T 62 6171
A 62 6183
G 59 6196
T 62 6208
A 62 6220
T 62 6231
C 62 6244
T 62 6257
T 62 6270
C 62 6283
T 62 6295
T 62 6307
T 62 6320
A 62 6331
A 62 6343
T 62 6354
T 62 6367
T 62 6379
G 49 6392
T 62 6403
A 62 6415
C 62 6426
A 62 6437
T 62 6448
A 62 6460
T 62 6471
T 62 6483
C 11 6495
A 13 6505
G 11 6516
N 9 6526
N 6 6538
N 5 6547
N 6 6562
G 11 6573
N 9 6583
N 5 6598
N 6 6606
A 10 6618
A 10 6627
T 21 6644
T 19 6653
A 56 6667
A 41 6682
A 47 6691
A 31 6703
END_DNA

END_SEQUENCE
