# Supplementary material for: Elucidating the path to Plasmodium prolyl-tRNA synthetase inhibitors that overcome halofuginone resistance
Source: Nat Commun. 2022 Aug 25;13:4976. doi: 10.1038/s41467-022-32630-4 (PMC9403976; doi:10.1038/s41467-022-32630-4)
Supplement: Supplementary file 4 — Source Data [file 41467_2022_32630_MOESM4_ESM.zip › Source Data/NCP26_Selection_Sanger_Sequencing/S3 - clone B3/S3_clone_B3_-_Amplified_by_F5R5_-_Sequenced_by_R5.phd.1]

BEGIN_SEQUENCE MAT-10-121_-_NCP26_Selection_3of3_-_6th_cycle_-_clone_B3_-_F5R5-MAT-PfcPRS-R5_B02

BEGIN_COMMENT

CHROMAT_FILE: MAT-10-121_-_NCP26_Selection_3of3_-_6th_cycle_-_clone_B3_-_F5R5-MAT-PfcPRS-R5_B02.ab1
BASECALLER_VERSION: KB 1.4.0
TRACE_PROCESSOR_VERSION: KB 1.4.0
QUALITY_LEVELS: 99
TIME: Wed Sep 30 10:47:23 2020
TRACE_ARRAY_MIN_INDEX: 0
TRACE_ARRAY_MAX_INDEX: 7092
TRIM: -1 -1 -1.000000e+000
TRACE_PEAK_AREA_RATIO: -1.000000e+000
CHEM: term
DYE: big

END_COMMENT

BEGIN_DNA
N 5 3
N 3 16
N 6 23
N 3 32
N 4 61
N 4 74
N 9 91
T 22 107
N 9 122
N 4 139
T 12 151
T 30 166
T 25 181
T 10 194
N 9 203
G 17 219
A 14 231
N 7 237
T 39 253
T 29 267
A 27 278
C 19 290
A 11 297
T 32 309
T 58 325
T 58 340
T 41 354
T 58 368
C 58 381
G 25 396
T 32 405
T 35 419
A 31 429
T 25 438
T 32 452
A 50 462
T 38 472
C 45 486
T 31 498
C 38 512
T 56 524
T 56 537
C 35 550
T 37 562
A 56 571
A 62 581
C 26 593
A 39 601
A 56 612
T 56 624
A 62 636
A 56 647
C 44 660
A 47 669
C 59 681
A 59 690
A 59 702
G 45 717
A 37 730
A 46 742
T 59 752
T 62 764
A 62 775
T 59 786
T 62 800
T 62 813
T 62 826
G 59 841
T 59 851
A 59 862
A 56 872
A 59 883
T 59 894
C 62 907
T 56 919
T 62 932
T 54 945
A 59 956
G 59 969
G 54 983
T 62 993
C 62 1005
C 59 1017
A 49 1025
A 59 1036
C 59 1048
T 62 1061
T 62 1073
C 62 1086
T 62 1098
A 62 1109
T 62 1120
T 62 1133
C 62 1145
T 59 1157
T 54 1169
A 62 1180
T 59 1191
G 62 1205
G 54 1218
G 48 1230
A 62 1242
A 56 1253
T 59 1263
A 62 1274
C 62 1284
C 56 1297
T 62 1309
C 62 1322
T 59 1335
T 54 1348
A 54 1358
A 56 1369
T 62 1381
T 62 1393
C 62 1405
C 54 1416
C 46 1427
A 46 1437
A 46 1448
T 48 1461
G 49 1473
A 33 1486
T 46 1497
T 48 1509
G 49 1522
A 56 1534
A 59 1545
T 62 1556
T 62 1569
T 62 1581
A 62 1591
T 62 1603
A 62 1613
A 54 1625
C 54 1637
C 62 1649
A 54 1660
G 56 1673
G 62 1686
A 54 1700
G 40 1711
A 54 1724
A 59 1735
T 59 1745
A 59 1757
A 59 1768
G 36 1781
A 59 1793
T 49 1804
G 54 1817
C 56 1828
T 59 1841
C 62 1853
T 54 1866
A 59 1877
T 59 1888
C 62 1900
A 59 1911
T 59 1923
C 54 1935
A 56 1946
T 59 1958
A 62 1969
A 59 1981
A 59 1993
C 56 2005
A 56 2016
C 59 2027
A 50 2038
A 56 2050
T 62 2063
T 62 2076
A 62 2087
A 59 2099
T 54 2111
T 49 2123
T 43 2136
G 54 2149
T 50 2161
G 54 2173
C 56 2185
A 51 2196
T 62 2208
T 62 2220
T 62 2232
T 62 2245
T 49 2257
C 54 2268
A 50 2278
A 51 2289
T 56 2302
A 59 2313
T 59 2325
T 56 2337
T 62 2350
T 62 2362
T 62 2375
T 54 2387
C 42 2398
A 50 2408
A 51 2419
T 54 2432
A 54 2443
T 56 2455
C 62 2467
T 54 2480
T 49 2493
T 54 2505
A 62 2516
C 59 2527
A 51 2538
A 59 2549
T 56 2562
A 54 2573
T 48 2585
G 56 2598
A 59 2611
G 41 2623
T 50 2635
G 54 2648
T 38 2660
A 51 2671
T 59 2682
A 59 2693
G 50 2706
C 48 2718
A 54 2730
T 54 2742
T 49 2755
T 54 2767
T 56 2779
C 54 2791
A 46 2802
T 51 2814
C 51 2826
T 48 2839
G 49 2851
T 46 2864
T 50 2876
G 54 2888
T 50 2900
T 48 2912
T 54 2924
T 62 2936
A 59 2946
T 59 2957
A 59 2968
G 36 2981
A 38 2994
A 32 3005
G 27 3017
A 62 3030
T 49 3040
A 50 3051
G 50 3064
G 62 3077
T 59 3089
A 62 3100
C 59 3111
A 56 3122
A 59 3134
T 59 3146
A 59 3158
A 56 3170
C 54 3182
A 56 3193
A 59 3205
C 54 3217
T 49 3230
T 62 3243
T 56 3255
A 48 3267
T 56 3278
A 56 3289
T 59 3301
T 59 3314
T 50 3326
A 43 3337
G 23 3350
A 59 3362
A 56 3374
A 50 3385
C 56 3397
A 56 3408
T 62 3419
T 56 3432
T 54 3444
G 48 3457
G 46 3470
T 40 3482
G 54 3495
G 50 3507
T 43 3519
A 56 3530
G 30 3543
A 59 3555
A 56 3566
C 51 3577
T 62 3590
A 59 3601
A 59 3613
T 59 3625
C 62 3637
C 59 3650
T 62 3662
T 62 3675
T 62 3687
A 62 3698
T 62 3710
C 62 3722
A 59 3732
T 59 3744
C 59 3757
A 56 3768
C 56 3780
C 50 3792
A 46 3803
T 48 3815
G 42 3827
T 28 3841
G 42 3852
T 45 3865
C 56 3877
A 59 3888
T 62 3900
T 62 3912
A 62 3924
T 56 3936
C 56 3948
A 56 3959
T 56 3971
A 59 3983
A 56 3994
T 59 4007
A 62 4018
C 59 4030
C 62 4042
A 56 4053
A 56 4065
T 56 4078
A 62 4090
G 38 4102
A 62 4115
T 59 4127
C 62 4139
T 62 4151
A 46 4163
G 34 4176
T 35 4188
G 54 4200
G 50 4213
T 59 4225
A 62 4236
C 59 4247
A 59 4258
A 59 4270
C 62 4282
C 54 4294
C 54 4307
C 54 4319
A 56 4331
T 59 4343
G 62 4355
A 59 4368
T 59 4380
G 62 4392
T 59 4404
T 59 4416
T 54 4428
G 54 4441
A 59 4453
T 49 4464
G 56 4477
A 62 4489
A 59 4500
C 56 4512
A 62 4523
T 62 4535
A 59 4547
T 59 4559
T 48 4571
G 49 4584
T 48 4596
T 62 4609
T 59 4621
A 62 4632
A 56 4644
C 54 4655
T 62 4668
T 62 4680
C 62 4693
A 56 4704
T 62 4716
T 62 4728
T 62 4741
T 56 4753
C 56 4765
A 51 4775
T 59 4787
C 62 4799
T 56 4812
T 49 4825
C 62 4837
A 56 4847
A 59 4858
A 59 4870
T 62 4882
T 49 4895
C 62 4907
A 56 4918
A 59 4929
T 62 4942
T 49 4954
T 49 4966
T 43 4979
A 62 4990
A 62 5001
A 62 5013
C 49 5025
A 56 5037
T 62 5049
T 62 5061
T 62 5074
T 62 5086
T 49 5098
G 62 5111
C 59 5123
A 59 5134
A 62 5145
A 49 5157
A 62 5169
T 62 5181
T 62 5193
T 49 5205
G 49 5218
T 56 5230
T 56 5243
C 62 5255
C 51 5267
A 42 5277
A 42 5289
G 38 5301
A 37 5314
T 36 5325
A 51 5337
A 51 5349
T 38 5361
G 38 5374
A 38 5386
G 22 5399
A 44 5411
T 42 5422
G 62 5435
T 56 5447
A 62 5458
G 39 5471
C 62 5483
T 62 5496
G 62 5509
C 62 5521
T 46 5534
T 62 5546
G 62 5558
T 56 5570
A 62 5582
T 62 5593
G 62 5606
G 62 5619
C 56 5630
T 62 5643
C 62 5655
T 62 5668
T 62 5680
C 62 5692
C 62 5704
A 56 5714
T 62 5727
T 62 5739
T 62 5751
T 62 5764
C 62 5776
G 40 5788
C 62 5800
T 62 5813
T 62 5825
A 62 5836
T 56 5848
A 62 5859
A 56 5870
A 56 5882
A 62 5895
G 56 5907
C 62 5919
T 62 5931
T 62 5944
C 62 5956
A 56 5967
G 56 5979
C 62 5991
A 62 6003
G 56 6016
T 52 6028
A 62 6040
G 43 6052
A 62 6065
A 46 6077
G 47 6089
T 62 6101
A 62 6112
A 62 6124
A 62 6136
A 62 6148
T 62 6159
T 62 6172
T 34 6184
G 62 6197
C 62 6209
A 52 6221
C 62 6232
C 62 6244
T 46 6257
C 62 6269
C 54 6282
A 52 6292
A 62 6304
A 58 6316
T 58 6328
T 47 6340
T 52 6353
T 52 6365
T 52 6377
C 47 6389
T 52 6401
C 58 6413
C 46 6425
T 46 6437
T 52 6450
C 54 6462
A 52 6473
C 58 6484
T 58 6496
T 58 6509
T 58 6521
T 58 6533
T 54 6545
A 58 6556
T 54 6568
T 54 6580
C 58 6592
C 54 6604
T 58 6616
T 58 6628
T 58 6641
A 58 6652
A 54 6663
T 54 6675
A 58 6686
A 52 6698
T 41 6709
A 58 6721
G 52 6734
G 58 6747
T 54 6758
A 58 6769
C 54 6780
A 54 6791
G 54 6803
C 54 6815
T 58 6826
A 58 6837
N 8 6849
N 9 6859
N 4 6867
T 10 6881
N 5 6893
N 6 6904
N 7 6915
T 18 6926
N 9 6937
N 9 6948
N 4 6957
N 7 6970
N 5 6987
C 12 6997
C 19 7008
C 13 7019
A 18 7026
A 51 7037
A 27 7047
END_DNA

END_SEQUENCE
