# Supplementary material for: Elucidating the path to Plasmodium prolyl-tRNA synthetase inhibitors that overcome halofuginone resistance
Source: Nat Commun. 2022 Aug 25;13:4976. doi: 10.1038/s41467-022-32630-4 (PMC9403976; doi:10.1038/s41467-022-32630-4)
Supplement: Supplementary file 4 — Source Data [file 41467_2022_32630_MOESM4_ESM.zip › Source Data/NCP26_Selection_Sanger_Sequencing/S2 - clone C5/S2_clone_C5_-_Amplified_by_F7R7A_-_Sequenced_by_R7A.phd.1]

BEGIN_SEQUENCE MAT-10-121_-_NCP26_Selection_2of3_-_6th_cycle_-_clone_C5_-_F7R7A-MAT-PfcPRS-R7A_B07

BEGIN_COMMENT

CHROMAT_FILE: MAT-10-121_-_NCP26_Selection_2of3_-_6th_cycle_-_clone_C5_-_F7R7A-MAT-PfcPRS-R7A_B07.ab1
BASECALLER_VERSION: KB 1.4.0
TRACE_PROCESSOR_VERSION: KB 1.4.0
QUALITY_LEVELS: 99
TIME: Wed Sep 30 10:49:40 2020
TRACE_ARRAY_MIN_INDEX: 0
TRACE_ARRAY_MAX_INDEX: 6051
TRIM: -1 -1 -1.000000e+000
TRACE_PEAK_AREA_RATIO: -1.000000e+000
CHEM: term
DYE: big

END_COMMENT

BEGIN_DNA
N 3 3
N 3 18
N 3 29
N 4 49
N 9 63
N 4 78
N 8 100
N 8 104
N 6 121
N 7 132
N 8 139
N 6 150
C 30 166
T 18 181
G 28 194
G 31 210
N 8 227
N 9 239
N 8 250
N 8 266
N 6 278
N 9 295
G 49 309
A 20 326
C 21 336
C 10 346
N 9 353
G 50 367
A 49 382
A 49 394
A 37 403
C 19 413
A 25 421
T 34 432
T 58 446
T 58 461
C 18 475
A 15 483
T 52 494
A 62 506
T 54 518
T 62 532
T 49 545
G 62 561
G 41 577
T 41 587
G 62 602
G 47 616
C 42 626
A 62 635
T 62 645
A 49 657
G 62 670
G 49 685
T 62 697
G 62 710
G 59 724
T 44 735
T 62 748
G 62 761
A 59 773
T 46 783
C 62 795
T 62 807
A 62 818
A 62 829
C 62 841
G 62 854
G 62 868
G 62 881
A 59 894
T 59 903
A 62 914
C 62 924
A 62 934
T 62 946
A 62 957
A 62 970
A 62 982
G 62 995
G 59 1008
T 62 1018
T 62 1031
T 62 1043
C 59 1055
A 59 1064
T 62 1076
A 59 1087
G 62 1100
C 62 1113
A 62 1124
C 62 1134
C 59 1146
A 59 1156
G 62 1170
A 59 1183
T 62 1194
A 62 1205
A 62 1216
T 59 1227
G 59 1241
T 62 1252
C 62 1265
G 62 1278
T 62 1290
T 62 1302
T 62 1314
C 59 1326
A 49 1335
C 59 1345
T 62 1359
G 62 1371
T 62 1384
T 62 1397
T 62 1409
G 62 1421
T 62 1432
T 62 1444
T 62 1456
G 62 1469
G 59 1482
T 62 1493
T 62 1505
T 59 1516
A 62 1526
A 62 1537
T 62 1548
G 62 1561
A 62 1573
T 62 1584
A 62 1595
A 62 1607
T 62 1618
C 62 1630
T 62 1643
T 62 1656
T 62 1668
G 62 1681
A 62 1693
G 62 1705
T 62 1717
T 62 1729
T 54 1741
C 62 1752
T 62 1764
T 62 1776
T 62 1789
T 62 1801
T 54 1813
T 54 1825
A 62 1835
A 62 1845
T 62 1857
T 62 1869
T 62 1882
C 62 1894
T 62 1906
T 62 1918
C 62 1930
T 62 1943
T 62 1955
C 62 1966
T 62 1979
G 62 1991
T 62 2003
T 62 2016
G 62 2028
C 62 2039
A 62 2050
A 62 2061
T 62 2073
A 62 2084
T 62 2095
C 62 2108
T 62 2121
T 62 2134
C 62 2146
A 62 2156
C 62 2168
A 62 2178
C 62 2190
C 62 2203
A 59 2214
T 62 2227
G 62 2239
G 54 2252
T 42 2266
G 62 2278
C 62 2290
A 62 2301
A 62 2313
G 62 2325
T 62 2338
A 62 2349
C 62 2360
C 62 2372
A 62 2383
T 62 2396
T 62 2409
T 62 2422
T 62 2435
C 62 2446
T 62 2459
T 62 2471
T 62 2484
T 62 2496
T 62 2508
A 62 2518
T 62 2529
T 62 2542
T 62 2554
A 62 2564
A 62 2576
T 62 2587
G 62 2600
C 62 2612
A 62 2623
T 62 2635
T 62 2648
C 62 2660
A 62 2671
T 62 2683
G 62 2695
A 59 2709
C 62 2720
T 62 2733
T 62 2745
C 62 2757
A 62 2768
C 62 2779
T 59 2792
A 62 2803
A 62 2815
A 62 2827
A 62 2839
C 62 2850
T 62 2863
C 62 2875
G 62 2887
T 62 2900
A 62 2912
A 62 2923
C 62 2935
T 62 2947
T 62 2959
G 62 2972
A 62 2985
A 62 2996
C 62 3007
A 62 3018
A 62 3029
T 62 3042
T 62 3054
G 62 3066
A 62 3079
A 62 3091
T 62 3102
C 62 3114
G 62 3127
T 62 3139
C 62 3151
T 62 3164
A 62 3175
A 62 3186
T 62 3198
T 62 3210
T 62 3222
T 54 3235
T 54 3247
T 62 3259
C 54 3271
T 49 3283
T 54 3295
T 62 3307
G 62 3319
C 62 3330
T 54 3343
T 62 3355
T 62 3367
T 62 3379
A 62 3389
A 62 3401
G 62 3413
A 62 3425
A 62 3437
G 59 3449
A 62 3461
G 54 3473
G 42 3485
T 62 3496
T 62 3508
T 62 3520
T 62 3532
T 62 3544
A 62 3555
T 62 3567
G 62 3580
A 62 3592
A 62 3603
T 62 3615
A 62 3626
T 62 3638
C 62 3650
A 62 3661
A 62 3673
C 62 3685
A 62 3696
A 62 3708
G 62 3721
C 62 3734
A 62 3746
T 62 3757
T 62 3770
T 62 3782
G 62 3795
T 62 3807
T 62 3819
G 62 3832
T 62 3844
G 62 3856
T 62 3868
T 62 3880
T 62 3892
C 62 3903
T 62 3916
A 62 3927
A 62 3938
T 62 3950
A 62 3961
A 62 3973
T 62 3985
A 62 3997
C 62 4009
G 62 4022
G 62 4035
A 62 4047
T 62 4059
T 62 4071
C 62 4083
T 62 4095
T 62 4108
T 62 4120
T 54 4132
T 62 4144
T 62 4156
G 62 4169
A 62 4180
C 62 4191
A 62 4202
T 62 4214
T 62 4226
A 62 4238
C 62 4249
A 62 4260
T 62 4273
T 62 4286
T 62 4298
T 62 4311
T 62 4323
C 62 4335
G 62 4348
T 62 4360
T 62 4372
A 62 4383
T 62 4394
T 62 4407
A 62 4418
T 62 4430
C 62 4442
T 62 4455
C 62 4467
T 62 4480
T 62 4492
C 62 4504
T 62 4516
A 62 4527
A 62 4539
C 62 4551
A 62 4562
A 62 4573
T 62 4585
A 62 4597
A 62 4609
C 62 4621
A 62 4633
C 62 4645
A 62 4656
A 62 4668
G 62 4681
A 62 4694
A 62 4706
T 62 4718
T 62 4730
A 62 4741
T 62 4753
T 62 4766
T 62 4778
T 62 4791
G 62 4804
T 62 4816
A 62 4827
A 62 4838
A 62 4850
T 62 4862
C 62 4874
T 62 4887
T 62 4899
T 62 4912
A 62 4923
G 62 4935
G 62 4948
T 62 4960
C 62 4972
C 62 4984
A 62 4995
A 62 5006
C 62 5018
T 62 5031
T 62 5044
C 62 5056
T 62 5069
A 62 5080
T 62 5092
T 62 5104
C 62 5116
T 62 5128
T 62 5141
A 62 5152
T 62 5164
G 62 5176
G 62 5189
G 49 5202
A 49 5214
A 62 5226
T 62 5237
A 62 5249
C 62 5260
C 62 5272
T 62 5285
C 62 5298
T 62 5311
T 62 5323
A 62 5334
A 62 5346
T 62 5358
T 62 5370
C 62 5382
C 62 5394
C 62 5406
A 62 5417
A 62 5428
T 62 5441
G 62 5453
A 62 5466
T 62 5477
T 62 5490
G 62 5502
A 62 5515
A 62 5526
T 62 5538
T 62 5550
T 62 5562
A 62 5573
T 62 5585
A 62 5596
A 62 5608
C 62 5621
C 62 5633
A 62 5644
G 62 5657
G 62 5670
A 62 5682
G 62 5694
A 62 5706
A 62 5718
T 62 5728
A 62 5739
A 62 5751
G 62 5763
A 62 5774
T 47 5784
G 62 5797
C 62 5807
T 11 5818
C 10 5829
N 4 5837
N 6 5851
N 4 5863
N 5 5883
N 8 5898
N 4 5917
N 9 5930
N 9 5941
N 9 5952
A 12 5963
A 14 5975
N 7 5986
A 19 5997
A 14 6008
N 7 6022
N 4 6036
END_DNA

END_SEQUENCE
