# Supplementary material for: Elucidating the path to Plasmodium prolyl-tRNA synthetase inhibitors that overcome halofuginone resistance
Source: Nat Commun. 2022 Aug 25;13:4976. doi: 10.1038/s41467-022-32630-4 (PMC9403976; doi:10.1038/s41467-022-32630-4)
Supplement: Supplementary file 4 — Source Data [file 41467_2022_32630_MOESM4_ESM.zip › Source Data/NCP26_Selection_Sanger_Sequencing/S2 - clone C5/S2_clone_C5_-_Amplified_by_F6R6_-_Sequenced_by_F6.phd.1]

BEGIN_SEQUENCE MAT-10-121_-_NCP26_Selection_2of3_-_6th_cycle_-_clone_C5_-_F6R6-MAT-PfcPRS-F6_A04

BEGIN_COMMENT

CHROMAT_FILE: MAT-10-121_-_NCP26_Selection_2of3_-_6th_cycle_-_clone_C5_-_F6R6-MAT-PfcPRS-F6_A04.ab1
BASECALLER_VERSION: KB 1.4.0
TRACE_PROCESSOR_VERSION: KB 1.4.0
QUALITY_LEVELS: 99
TIME: Wed Sep 30 10:48:17 2020
TRACE_ARRAY_MIN_INDEX: 0
TRACE_ARRAY_MAX_INDEX: 8729
TRIM: -1 -1 -1.000000e+000
TRACE_PEAK_AREA_RATIO: -1.000000e+000
CHEM: term
DYE: big

END_COMMENT

BEGIN_DNA
N 4 3
N 1 20
N 2 29
N 3 40
N 4 48
N 3 57
N 4 85
N 4 98
N 4 116
N 4 141
N 6 177
T 12 189
T 30 203
T 22 218
G 14 235
C 17 247
A 40 260
A 15 274
A 33 283
A 24 293
T 13 304
G 14 320
T 15 331
T 58 346
T 25 360
A 18 372
A 14 380
A 49 390
A 39 402
T 39 413
T 49 427
G 45 443
A 36 456
A 40 466
T 41 476
T 58 490
T 49 503
G 29 519
A 54 531
A 33 541
G 33 555
A 38 566
T 12 575
G 45 590
A 49 602
A 62 612
A 62 623
A 43 634
T 38 644
G 49 659
A 62 671
A 54 683
G 47 696
T 54 707
T 62 719
A 62 730
A 62 741
A 62 753
C 47 764
A 47 774
A 62 785
T 62 798
A 62 810
T 47 821
G 47 836
T 62 848
T 62 862
C 41 875
A 43 884
T 62 896
C 59 909
A 62 919
A 62 930
A 62 942
C 59 954
A 46 964
T 59 976
C 46 990
A 28 1000
T 43 1012
G 62 1026
G 62 1039
G 62 1054
G 59 1067
T 62 1079
T 62 1091
G 62 1104
T 62 1115
A 59 1126
G 62 1139
C 62 1150
A 62 1161
C 59 1172
T 59 1185
A 59 1196
G 62 1209
A 59 1222
T 62 1233
C 62 1245
T 62 1258
A 62 1268
T 62 1280
T 62 1293
G 62 1306
G 54 1320
T 62 1331
A 62 1342
T 59 1353
T 59 1365
A 62 1376
T 59 1387
G 62 1401
A 62 1413
T 62 1424
A 62 1435
A 62 1447
T 59 1458
G 62 1472
A 62 1484
C 62 1495
A 62 1506
C 62 1517
A 62 1528
T 62 1541
G 62 1553
G 62 1566
T 54 1580
G 62 1592
A 59 1606
T 59 1616
G 62 1629
A 59 1642
T 62 1652
A 62 1664
A 62 1675
A 62 1687
G 62 1700
G 62 1713
A 59 1725
T 59 1735
T 62 1747
A 62 1758
G 62 1771
T 62 1784
T 62 1797
C 62 1808
T 42 1821
A 62 1832
C 62 1843
C 62 1855
A 62 1865
C 62 1877
C 59 1890
A 62 1900
A 59 1912
A 59 1925
T 59 1937
G 49 1949
T 48 1962
T 59 1974
T 59 1987
C 62 1998
T 59 2011
A 62 2021
A 62 2033
A 62 2044
T 62 2057
A 62 2067
T 62 2079
A 62 2090
A 62 2102
A 62 2114
G 62 2128
T 62 2139
T 62 2152
G 62 2164
T 62 2176
T 62 2189
A 62 2200
T 59 2211
T 59 2224
G 62 2237
T 56 2249
A 59 2260
C 59 2272
C 62 2284
T 54 2297
A 62 2308
T 62 2321
C 62 2333
T 56 2346
T 62 2358
C 62 2370
T 54 2383
A 62 2393
T 62 2405
A 62 2416
A 62 2428
A 56 2439
A 62 2451
C 62 2463
A 59 2474
A 59 2485
C 62 2498
A 59 2509
G 59 2522
A 59 2535
T 62 2547
G 62 2559
A 59 2572
A 62 2584
A 54 2595
A 50 2607
T 51 2618
G 54 2631
C 35 2643
T 46 2656
A 51 2667
T 62 2679
A 59 2690
C 62 2702
A 59 2713
C 54 2725
T 49 2738
C 49 2750
A 48 2762
T 59 2774
A 59 2786
T 56 2798
T 51 2810
G 54 2823
T 28 2835
A 50 2846
A 49 2858
A 59 2869
G 59 2882
A 62 2894
T 59 2905
A 59 2917
T 62 2928
T 59 2940
G 62 2953
A 59 2966
A 59 2977
A 56 2989
A 62 3000
A 62 3012
A 62 3024
T 62 3035
A 62 3046
T 59 3057
T 59 3070
G 62 3083
A 59 3095
A 59 3107
A 59 3118
A 62 3130
A 59 3142
T 59 3153
G 42 3166
C 43 3177
A 56 3189
C 62 3200
A 62 3211
A 62 3223
A 62 3235
T 62 3247
T 62 3260
A 62 3271
A 62 3283
T 62 3295
T 62 3307
G 62 3320
T 62 3332
G 62 3345
T 62 3357
T 62 3369
T 62 3381
A 62 3392
T 62 3403
G 62 3416
A 62 3428
T 62 3439
G 62 3452
A 62 3464
T 62 3475
A 62 3487
G 62 3500
A 62 3512
G 62 3524
C 62 3536
A 62 3548
T 62 3559
C 49 3571
T 54 3584
T 62 3596
A 62 3608
T 62 3619
T 62 3632
C 62 3644
T 62 3656
C 62 3668
C 62 3680
T 54 3692
G 62 3704
G 62 3717
T 62 3730
T 62 3741
A 62 3752
T 62 3763
A 62 3774
A 62 3786
A 62 3798
T 62 3810
T 62 3822
C 62 3834
A 62 3845
A 62 3857
T 62 3869
C 62 3882
A 62 3893
T 62 3905
T 62 3918
G 62 3930
G 62 3943
G 62 3956
A 62 3969
A 62 3980
T 62 3991
T 62 4003
A 62 4014
A 62 4026
G 59 4039
A 62 4051
G 62 4064
G 62 4076
T 62 4087
A 62 4099
T 62 4110
T 62 4122
C 62 4134
C 62 4147
C 62 4159
A 59 4170
T 62 4182
A 62 4194
A 62 4206
G 59 4218
A 62 4231
A 62 4243
T 62 4254
A 62 4266
G 59 4278
A 62 4291
A 62 4302
G 62 4315
T 62 4326
T 62 4338
G 62 4351
G 62 4364
A 59 4376
C 59 4387
C 49 4399
T 38 4412
A 62 4423
A 62 4435
A 62 4447
G 62 4460
A 59 4472
T 59 4483
T 62 4495
T 62 4507
A 62 4518
C 62 4530
A 62 4541
A 62 4553
A 62 4565
A 62 4577
T 62 4589
A 62 4600
A 62 4613
T 62 4624
T 62 4637
C 62 4649
T 62 4662
T 62 4674
G 62 4687
T 59 4699
G 62 4711
T 62 4723
T 62 4736
A 62 4747
T 62 4758
T 62 4770
G 62 4783
T 59 4795
T 62 4807
A 62 4819
G 59 4831
A 62 4843
A 62 4855
G 62 4867
A 62 4880
G 62 4891
A 59 4904
T 59 4914
A 62 4926
A 62 4938
T 62 4949
A 62 4961
A 62 4973
C 62 4985
G 62 4998
A 62 5011
A 62 5022
A 62 5035
A 62 5046
A 62 5058
T 62 5069
G 62 5082
T 56 5094
A 62 5105
A 62 5117
T 62 5129
G 62 5142
T 56 5154
C 62 5166
A 56 5177
A 56 5189
A 62 5201
A 62 5213
A 62 5225
A 62 5237
G 56 5250
A 62 5261
A 62 5273
T 62 5284
C 62 5296
C 62 5308
G 62 5322
T 62 5334
A 62 5346
T 62 5357
T 62 5370
A 62 5381
T 62 5392
T 62 5405
A 62 5417
G 56 5430
A 62 5442
A 62 5453
A 62 5465
C 62 5477
A 62 5488
C 62 5500
A 62 5511
A 62 5523
C 62 5536
A 62 5547
A 62 5559
A 62 5571
T 62 5583
G 62 5596
C 62 5608
T 62 5621
T 62 5633
G 62 5645
T 56 5658
T 62 5670
G 62 5682
A 62 5695
T 56 5706
A 62 5717
T 62 5728
T 62 5741
C 62 5753
A 62 5764
T 62 5776
A 62 5787
A 62 5799
A 62 5812
A 62 5824
A 62 5836
C 62 5847
C 62 5860
T 62 5872
C 62 5885
T 62 5897
T 62 5910
C 62 5922
T 62 5934
T 62 5946
A 62 5957
A 62 5969
A 62 5980
A 62 5992
G 62 6004
C 62 6016
A 62 6027
A 62 6039
A 62 6051
G 52 6063
A 62 6076
A 62 6087
A 62 6099
A 62 6111
A 62 6122
A 62 6135
T 54 6145
T 62 6158
A 62 6169
G 38 6182
A 62 6195
C 62 6206
G 52 6219
A 58 6231
T 54 6242
T 58 6255
C 58 6267
A 46 6278
A 58 6290
T 58 6302
T 58 6314
G 58 6327
T 52 6339
T 58 6352
C 58 6363
A 54 6374
A 58 6386
G 54 6398
T 58 6410
T 58 6423
A 52 6434
C 58 6445
G 52 6458
A 58 6470
G 52 6482
T 54 6495
T 58 6507
T 58 6519
T 46 6531
A 54 6542
G 52 6555
T 54 6567
G 58 6580
A 54 6592
A 58 6603
G 52 6616
T 54 6627
C 58 6639
A 54 6650
T 58 6662
G 58 6674
A 58 6687
A 58 6699
T 58 6710
G 58 6723
C 52 6735
A 54 6747
T 58 6758
T 58 6771
A 54 6782
A 54 6794
A 58 6806
T 54 6818
A 58 6829
A 58 6841
A 58 6853
A 58 6865
A 58 6877
G 52 6890
A 58 6902
A 58 6914
A 58 6925
A 51 6937
T 42 6948
G 58 6961
G 58 6974
T 42 6985
A 54 6997
C 58 7008
T 58 7020
T 58 7033
G 58 7046
C 50 7058
A 50 7069
C 51 7080
C 58 7093
A 49 7104
T 58 7116
G 58 7128
G 58 7141
T 50 7154
G 58 7166
T 51 7178
G 58 7190
A 51 7203
A 58 7214
G 48 7226
A 58 7239
T 40 7249
A 49 7261
T 41 7272
T 58 7285
G 58 7297
C 58 7309
A 50 7320
A 58 7332
C 58 7344
A 52 7356
G 53 7368
A 58 7381
A 58 7393
G 37 7405
A 58 7417
A 58 7429
G 32 7441
A 58 7453
A 58 7465
A 49 7476
T 41 7486
T 58 7499
A 50 7510
A 58 7522
A 58 7534
A 58 7546
A 58 7558
A 58 7570
G 50 7582
A 58 7594
A 58 7605
A 49 7617
C 50 7628
T 58 7640
C 58 7652
A 32 7664
A 51 7675
A 58 7687
G 52 7700
A 46 7712
T 33 7722
T 58 7735
A 51 7746
T 49 7757
C 51 7770
A 43 7781
T 54 7793
T 58 7806
A 50 7817
A 54 7829
A 58 7841
C 53 7852
C 51 7865
A 25 7875
A 58 7887
A 58 7900
C 53 7912
A 41 7923
A 58 7934
A 58 7946
C 51 7958
A 49 7970
G 53 7982
T 52 7994
G 58 8006
A 58 8019
A 58 8031
A 44 8042
C 49 8053
G 53 8066
A 54 8078
C 49 8089
A 41 8100
T 51 8112
T 54 8125
A 50 8136
T 47 8147
C 54 8160
T 51 8172
G 54 8185
G 39 8198
T 32 8209
G 54 8221
C 40 8233
T 49 8244
A 50 8256
T 49 8267
G 54 8279
A 54 8291
A 54 8302
A 51 8314
C 35 8324
C 54 8336
T 49 8348
T 54 8360
T 49 8372
A 41 8383
T 31 8393
G 51 8406
T 37 8416
A 34 8427
T 40 8438
C 44 8449
C 46 8460
C 54 8471
G 11 8483
N 6 8491
T 11 8500
A 18 8514
N 4 8528
N 5 8539
N 5 8550
C 10 8559
A 23 8569
A 17 8583
C 26 8591
C 53 8601
C 31 8612
A 11 8621
N 7 8627
C 49 8639
C 14 8651
N 8 8658
A 23 8667
N 6 8676
END_DNA

END_SEQUENCE
