# Supplementary material for: Elucidating the path to Plasmodium prolyl-tRNA synthetase inhibitors that overcome halofuginone resistance
Source: Nat Commun. 2022 Aug 25;13:4976. doi: 10.1038/s41467-022-32630-4 (PMC9403976; doi:10.1038/s41467-022-32630-4)
Supplement: Supplementary file 4 — Source Data [file 41467_2022_32630_MOESM4_ESM.zip › Source Data/NCP26_Selection_Sanger_Sequencing/S2 - clone C5/S2_clone_C5_-_Amplified_by_F6R6_-_Sequenced_by_R6.phd.1]

BEGIN_SEQUENCE MAT-10-121_-_NCP26_Selection_2of3_-_6th_cycle_-_clone_C5_-_F6R6-MAT-PfcPRS-R6_B04

BEGIN_COMMENT

CHROMAT_FILE: MAT-10-121_-_NCP26_Selection_2of3_-_6th_cycle_-_clone_C5_-_F6R6-MAT-PfcPRS-R6_B04.ab1
BASECALLER_VERSION: KB 1.4.0
TRACE_PROCESSOR_VERSION: KB 1.4.0
QUALITY_LEVELS: 99
TIME: Wed Sep 30 10:48:11 2020
TRACE_ARRAY_MIN_INDEX: 0
TRACE_ARRAY_MAX_INDEX: 8736
TRIM: -1 -1 -1.000000e+000
TRACE_PEAK_AREA_RATIO: -1.000000e+000
CHEM: term
DYE: big

END_COMMENT

BEGIN_DNA
N 6 3
N 1 12
N 2 28
N 3 38
N 1 48
N 3 87
N 4 104
N 4 117
N 6 123
N 4 135
N 4 158
N 4 162
N 9 176
N 5 187
N 5 202
N 9 222
T 11 231
A 51 246
T 28 262
G 28 278
T 15 290
C 52 305
G 40 319
T 41 331
T 54 345
T 51 359
C 16 371
N 6 377
C 26 386
T 54 399
G 58 413
T 58 427
T 58 441
T 58 454
G 32 468
T 25 478
T 58 491
T 49 503
G 58 518
G 22 532
T 19 540
T 58 553
T 26 565
A 34 574
A 38 583
T 28 594
G 29 609
A 36 621
T 30 630
A 58 641
A 52 652
T 36 663
C 58 677
T 58 689
T 58 702
T 58 715
G 62 729
A 62 742
G 62 754
T 62 765
T 62 777
T 62 788
C 62 800
T 62 811
T 62 824
T 62 836
T 62 849
T 62 861
T 36 873
A 46 882
A 53 891
T 62 903
T 62 915
T 46 928
C 62 940
T 56 952
T 62 964
C 62 977
T 62 988
T 62 1001
C 62 1013
T 43 1024
G 49 1038
T 56 1049
T 62 1061
G 49 1074
C 62 1084
A 56 1094
A 62 1104
T 62 1116
A 62 1127
T 62 1138
C 62 1151
T 62 1163
T 62 1176
C 44 1188
A 59 1198
C 62 1209
A 59 1219
C 62 1231
C 59 1243
A 59 1253
T 62 1266
G 62 1278
G 62 1292
T 62 1305
G 62 1318
C 62 1330
A 62 1340
A 62 1351
G 62 1363
T 62 1376
A 62 1386
C 62 1397
C 62 1409
A 59 1419
T 62 1432
T 62 1445
T 62 1458
T 62 1470
C 62 1482
T 62 1494
T 62 1507
T 62 1519
T 62 1531
T 59 1543
A 62 1552
T 62 1563
T 62 1576
T 59 1588
A 62 1598
A 62 1609
T 62 1620
G 62 1634
C 62 1645
A 62 1656
T 62 1668
T 62 1680
C 59 1692
A 62 1703
T 62 1715
G 62 1727
A 59 1740
C 62 1751
T 62 1764
T 62 1776
C 62 1788
A 59 1799
C 59 1810
T 59 1823
A 62 1833
A 62 1845
A 62 1857
A 62 1869
C 62 1880
T 62 1893
C 62 1905
G 62 1918
T 62 1930
A 62 1942
A 62 1953
C 62 1964
T 62 1977
T 62 1989
G 62 2002
A 59 2015
A 62 2026
C 62 2037
A 62 2048
A 62 2059
T 62 2071
T 62 2084
G 62 2096
A 62 2109
A 62 2120
T 62 2132
C 62 2144
G 62 2157
T 62 2169
C 62 2181
T 59 2194
A 62 2205
A 62 2216
T 62 2228
T 62 2240
T 62 2252
T 62 2265
T 56 2277
T 54 2289
C 49 2301
T 43 2313
T 54 2325
T 59 2337
G 62 2349
C 62 2361
T 62 2374
T 62 2386
T 62 2398
T 59 2410
A 62 2420
A 62 2431
G 50 2443
A 62 2455
A 62 2467
G 50 2479
A 62 2491
G 59 2502
G 62 2515
T 62 2526
T 62 2538
T 62 2550
T 62 2562
T 62 2574
A 62 2585
T 62 2597
G 62 2610
A 62 2622
A 62 2633
T 62 2645
A 62 2656
T 62 2668
C 62 2680
A 59 2691
A 59 2703
C 54 2714
A 54 2726
A 62 2737
G 56 2751
C 62 2763
A 62 2774
T 62 2786
T 62 2799
T 62 2811
G 62 2823
T 62 2836
T 62 2848
G 62 2861
T 62 2872
G 62 2885
T 62 2896
T 62 2908
T 62 2920
C 62 2932
T 59 2944
A 62 2954
A 62 2966
T 62 2978
A 54 2989
A 49 3001
T 62 3012
A 62 3024
C 62 3035
G 62 3048
G 62 3061
A 62 3074
T 62 3085
T 62 3097
C 62 3109
T 62 3121
T 54 3134
T 49 3146
T 62 3158
T 62 3170
T 62 3182
G 62 3194
A 62 3206
C 62 3217
A 62 3227
T 62 3239
T 62 3251
A 62 3263
C 62 3274
A 62 3285
T 62 3297
T 62 3310
T 62 3323
T 62 3335
T 62 3347
C 62 3359
G 62 3372
T 62 3384
T 62 3396
A 62 3407
T 62 3418
T 62 3430
A 62 3441
T 62 3453
C 62 3465
T 62 3478
C 62 3490
T 62 3502
T 62 3515
C 62 3527
T 62 3539
A 62 3550
A 62 3561
C 62 3573
A 62 3583
A 62 3595
T 62 3607
A 62 3619
A 62 3631
C 62 3643
A 62 3654
C 62 3666
A 62 3677
A 62 3689
G 62 3702
A 62 3715
A 62 3727
T 62 3738
T 62 3750
A 62 3762
T 62 3773
T 62 3786
T 62 3798
T 62 3811
G 54 3824
T 48 3835
A 59 3846
A 59 3858
A 62 3869
T 62 3881
C 62 3893
T 62 3906
T 62 3918
T 62 3931
A 59 3942
G 49 3954
G 54 3967
T 34 3979
C 59 3991
C 59 4003
A 59 4013
A 62 4025
C 62 4037
T 62 4050
T 62 4062
C 62 4074
T 62 4087
A 62 4098
T 62 4110
T 62 4122
C 62 4134
T 62 4146
T 62 4159
A 62 4170
T 62 4181
G 62 4194
G 62 4207
G 62 4219
A 62 4232
A 62 4243
T 62 4254
A 62 4266
C 62 4277
C 62 4289
T 62 4302
C 62 4314
T 62 4327
T 62 4340
A 62 4351
A 62 4363
T 62 4374
T 62 4387
C 62 4399
C 62 4410
C 62 4422
A 59 4433
A 62 4445
T 62 4457
G 62 4469
A 59 4482
T 62 4493
T 62 4506
G 62 4518
A 62 4531
A 62 4542
T 62 4554
T 62 4566
T 62 4578
A 62 4590
T 62 4601
A 62 4612
A 62 4625
C 62 4637
C 62 4649
A 62 4660
G 62 4673
G 62 4686
A 62 4699
G 59 4711
A 62 4724
A 62 4735
T 59 4746
A 62 4758
A 62 4770
G 49 4783
A 37 4795
T 59 4806
G 62 4819
C 62 4830
T 62 4843
C 62 4855
T 62 4868
A 62 4879
T 62 4891
C 62 4903
A 62 4914
T 62 4926
C 62 4938
A 62 4950
T 62 4962
A 62 4973
A 56 4985
A 56 4998
C 62 5009
A 56 5021
C 62 5032
A 30 5043
A 49 5056
T 56 5068
T 62 5081
A 62 5092
A 62 5104
T 62 5116
T 62 5129
T 62 5141
G 62 5154
T 56 5166
G 62 5179
C 62 5190
A 62 5202
T 62 5213
T 62 5225
T 62 5238
T 62 5250
T 49 5262
C 62 5274
A 56 5285
A 62 5296
T 62 5308
A 62 5320
T 62 5331
T 62 5344
T 62 5356
T 62 5368
T 62 5381
T 62 5393
C 62 5405
A 62 5415
A 62 5426
T 62 5439
A 62 5450
T 62 5462
C 62 5475
T 62 5487
T 62 5500
T 62 5512
A 62 5524
C 62 5535
A 62 5545
A 62 5557
T 62 5570
A 62 5581
T 62 5593
G 62 5606
A 62 5619
G 56 5631
T 62 5643
G 62 5656
T 56 5668
A 62 5679
T 62 5691
A 62 5702
G 56 5715
C 62 5727
A 62 5739
T 62 5751
T 62 5763
T 46 5776
T 34 5788
C 62 5800
A 62 5811
T 62 5823
C 62 5835
T 62 5848
G 62 5861
T 56 5873
T 62 5885
G 62 5897
T 62 5909
T 62 5921
T 62 5933
T 62 5946
A 62 5956
T 62 5968
A 62 5979
G 56 5992
A 62 6004
A 62 6016
G 46 6029
A 62 6041
T 33 6052
A 62 6063
G 47 6075
G 62 6089
T 52 6101
A 62 6113
C 62 6124
A 62 6135
A 62 6147
T 62 6159
A 62 6171
A 62 6184
C 62 6196
A 62 6207
A 62 6219
C 62 6232
T 62 6244
T 62 6257
T 62 6269
A 62 6281
T 62 6293
A 62 6304
T 62 6316
T 62 6328
T 62 6341
A 62 6352
G 54 6365
A 62 6377
A 62 6389
A 62 6401
C 62 6412
A 62 6423
T 62 6435
T 58 6448
T 58 6461
G 58 6473
G 58 6486
T 50 6498
G 58 6510
G 58 6523
T 35 6535
A 58 6547
G 50 6558
A 58 6571
A 58 6583
C 44 6594
T 58 6606
A 58 6618
A 54 6630
T 58 6642
C 58 6654
C 58 6667
T 58 6679
T 58 6692
T 58 6704
A 54 6716
T 54 6727
C 58 6739
A 54 6750
T 58 6762
C 58 6774
A 52 6785
C 54 6797
C 58 6810
A 54 6821
T 58 6834
G 58 6845
T 58 6858
G 58 6870
T 54 6883
C 54 6895
A 54 6906
T 54 6918
T 58 6930
A 54 6942
T 54 6954
C 58 6966
A 54 6977
T 58 6989
A 54 7001
A 58 7013
T 58 7025
A 58 7037
C 54 7048
C 54 7061
A 39 7072
A 58 7084
T 54 7096
A 58 7108
G 54 7121
A 58 7134
T 51 7145
C 58 7158
T 58 7170
A 58 7181
G 52 7194
T 58 7206
G 58 7219
C 50 7231
T 58 7243
A 51 7254
C 51 7266
A 40 7277
A 58 7289
C 54 7300
C 58 7313
C 41 7325
C 58 7338
A 47 7349
T 54 7361
G 58 7373
A 49 7386
T 40 7398
G 58 7410
T 39 7422
T 54 7434
T 58 7446
G 58 7459
A 54 7471
T 38 7482
G 58 7495
A 58 7506
A 54 7518
C 50 7530
A 52 7541
T 51 7553
A 58 7564
T 47 7576
T 58 7589
G 58 7601
T 46 7613
T 58 7626
T 37 7638
A 37 7649
A 43 7661
C 51 7672
T 58 7684
T 58 7697
C 49 7709
A 50 7721
T 51 7732
T 58 7745
T 58 7757
T 58 7769
C 44 7781
A 42 7792
T 58 7803
C 58 7815
T 54 7828
T 58 7840
C 51 7852
A 48 7863
A 39 7874
A 39 7886
T 44 7897
T 49 7910
C 50 7922
A 40 7933
A 53 7945
T 53 7956
T 58 7969
T 58 7981
T 48 7993
A 52 8005
A 58 8016
A 58 8028
C 49 8039
A 51 8051
T 51 8062
T 58 8075
T 58 8087
T 58 8099
T 58 8112
G 54 8124
C 51 8135
A 49 8147
A 58 8157
A 58 8169
A 53 8181
T 41 8192
T 58 8205
T 58 8217
G 41 8230
T 51 8240
T 49 8253
C 53 8264
C 47 8276
A 23 8286
A 58 8298
G 51 8310
A 51 8322
T 30 8332
A 51 8343
A 39 8355
T 33 8366
G 58 8379
A 58 8390
G 37 8402
A 41 8414
T 19 8423
G 36 8436
T 27 8446
A 43 8457
N 9 8468
N 9 8478
N 6 8486
N 4 8502
N 5 8514
N 5 8527
N 4 8537
N 5 8545
N 9 8559
N 5 8572
N 6 8579
G 12 8588
N 9 8598
G 13 8608
N 8 8616
N 6 8627
N 4 8636
N 4 8649
N 7 8655
N 6 8665
N 8 8672
END_DNA

END_SEQUENCE
