# Supplementary material for: Elucidating the path to Plasmodium prolyl-tRNA synthetase inhibitors that overcome halofuginone resistance
Source: Nat Commun. 2022 Aug 25;13:4976. doi: 10.1038/s41467-022-32630-4 (PMC9403976; doi:10.1038/s41467-022-32630-4)
Supplement: Supplementary file 4 — Source Data [file 41467_2022_32630_MOESM4_ESM.zip › Source Data/NCP26_Selection_Sanger_Sequencing/S2 - clone C5/S2_clone_C5_-_Amplified_by_F7R7A_-_Sequenced_by_F7.phd.1]

BEGIN_SEQUENCE MAT-10-121_-_NCP26_Selection_2of3_-_6th_cycle_-_clone_C5_-_F7R7A-MAT-PfcPRS-F7_A07

BEGIN_COMMENT

CHROMAT_FILE: MAT-10-121_-_NCP26_Selection_2of3_-_6th_cycle_-_clone_C5_-_F7R7A-MAT-PfcPRS-F7_A07.ab1
BASECALLER_VERSION: KB 1.4.0
TRACE_PROCESSOR_VERSION: KB 1.4.0
QUALITY_LEVELS: 99
TIME: Wed Sep 30 10:49:45 2020
TRACE_ARRAY_MIN_INDEX: 0
TRACE_ARRAY_MAX_INDEX: 6019
TRIM: -1 -1 -1.000000e+000
TRACE_PEAK_AREA_RATIO: -1.000000e+000
CHEM: term
DYE: big

END_COMMENT

BEGIN_DNA
N 4 3
N 1 18
N 1 24
N 3 47
N 3 63
N 5 85
N 4 110
N 4 118
N 5 131
N 4 153
T 18 161
C 11 178
A 11 188
T 27 207
N 9 222
A 11 230
T 37 243
T 40 260
G 49 275
G 49 294
G 35 310
A 22 326
T 11 340
T 27 353
A 37 363
A 29 373
G 31 389
A 58 401
G 58 414
G 22 428
T 12 437
A 24 449
T 17 457
T 58 471
C 58 485
C 58 497
C 26 508
A 19 517
T 58 530
A 58 541
A 58 554
G 54 568
A 58 581
A 22 592
T 24 601
A 45 612
G 41 627
A 49 639
A 33 650
G 31 664
T 39 674
T 58 686
G 62 701
G 54 715
A 41 727
C 31 736
C 62 748
T 62 760
A 62 772
A 62 783
A 62 795
G 62 808
A 38 820
T 32 829
T 62 841
T 62 854
A 62 864
C 54 876
A 33 885
A 62 896
A 62 908
A 62 921
T 62 932
A 62 943
A 62 955
T 54 966
T 62 979
C 62 993
T 62 1005
T 62 1018
G 62 1032
T 62 1044
G 59 1057
T 62 1068
T 59 1080
A 62 1091
T 59 1101
T 62 1114
G 59 1128
T 62 1139
T 59 1152
A 59 1162
G 62 1175
A 62 1187
A 62 1198
G 62 1211
A 62 1222
G 49 1234
A 46 1246
T 46 1255
A 62 1267
A 62 1278
T 62 1289
A 62 1301
A 62 1313
C 62 1325
G 62 1338
A 62 1350
A 62 1362
A 62 1374
A 54 1385
A 62 1396
T 59 1407
G 59 1420
T 62 1431
A 62 1443
A 62 1454
T 59 1466
G 62 1479
T 62 1491
C 59 1504
A 62 1514
A 62 1525
A 62 1537
A 62 1549
A 62 1560
A 62 1572
G 62 1584
A 62 1596
A 62 1608
T 62 1618
C 62 1630
C 62 1642
G 62 1656
T 62 1668
A 62 1680
T 62 1691
T 59 1704
A 62 1715
T 62 1726
T 59 1739
A 59 1750
G 62 1763
A 62 1775
A 62 1787
A 62 1799
C 62 1810
A 62 1820
C 62 1831
A 62 1842
A 62 1854
C 62 1867
A 62 1878
A 62 1890
A 62 1902
T 62 1914
G 62 1927
C 62 1939
T 62 1952
T 62 1965
G 54 1977
T 62 1990
T 62 2002
G 62 2015
A 62 2027
T 62 2038
A 62 2049
T 62 2060
T 62 2073
C 62 2085
A 59 2095
T 62 2108
A 62 2119
A 62 2131
A 62 2143
A 62 2155
A 62 2167
C 62 2178
C 62 2190
T 62 2203
C 62 2216
T 62 2229
T 62 2242
C 62 2253
T 62 2266
T 62 2278
A 62 2289
A 62 2300
A 62 2311
A 62 2323
G 62 2335
C 62 2347
A 62 2358
A 62 2369
A 62 2381
G 62 2394
A 62 2406
A 62 2418
A 62 2430
A 62 2441
A 62 2453
A 62 2464
T 62 2475
T 62 2487
A 59 2499
G 62 2512
A 62 2525
C 62 2536
G 62 2549
A 62 2561
T 62 2573
T 62 2586
C 62 2597
A 62 2608
A 62 2619
T 62 2632
T 62 2645
G 62 2657
T 62 2670
T 62 2682
C 62 2694
A 62 2704
A 62 2715
G 62 2728
T 62 2741
T 62 2753
A 62 2764
C 59 2775
G 62 2788
A 62 2801
G 62 2813
T 62 2825
T 62 2838
T 62 2850
T 62 2862
A 59 2872
G 62 2885
T 62 2897
G 62 2910
A 62 2922
A 62 2933
G 62 2946
T 62 2958
C 62 2969
A 62 2980
T 62 2992
G 62 3004
A 62 3017
A 62 3029
T 62 3040
G 62 3053
C 62 3065
A 62 3076
T 62 3088
T 62 3100
A 62 3112
A 62 3124
A 62 3135
T 62 3147
A 62 3159
A 62 3170
A 62 3182
A 62 3194
A 62 3206
G 62 3219
A 62 3231
A 62 3242
A 62 3254
A 62 3266
T 59 3276
G 62 3289
G 62 3302
T 62 3314
A 62 3326
C 62 3337
T 62 3350
T 62 3362
G 62 3374
C 62 3387
A 62 3398
C 62 3410
C 62 3422
A 62 3433
T 62 3445
G 62 3457
G 62 3470
T 62 3483
G 62 3495
T 62 3508
G 62 3520
A 62 3533
A 62 3544
G 62 3556
A 59 3569
T 62 3579
A 62 3591
T 62 3602
T 62 3614
G 62 3627
C 62 3639
A 62 3650
A 62 3662
C 62 3674
A 43 3685
G 62 3698
A 62 3711
A 62 3723
G 62 3735
A 62 3748
A 62 3759
G 62 3771
A 62 3783
A 62 3795
A 62 3807
T 62 3817
T 62 3829
A 62 3841
A 62 3853
A 62 3865
A 62 3877
A 62 3888
A 62 3900
G 62 3913
A 62 3925
A 62 3936
A 62 3948
C 62 3959
T 62 3972
C 62 3984
A 62 3995
A 62 4007
A 62 4019
G 62 4031
A 59 4044
T 62 4054
T 62 4067
A 62 4078
T 62 4089
C 62 4102
A 62 4113
T 62 4125
T 62 4138
A 62 4150
A 62 4162
A 62 4174
C 62 4186
C 62 4198
A 62 4209
A 62 4221
A 62 4233
C 62 4245
A 62 4256
A 62 4268
A 62 4280
C 62 4292
A 62 4304
G 62 4316
T 62 4329
G 62 4341
A 43 4354
A 62 4366
A 62 4378
C 62 4389
G 62 4402
A 62 4414
C 62 4426
A 62 4437
T 62 4449
T 62 4462
A 62 4473
T 62 4485
C 62 4498
T 62 4510
G 62 4523
G 62 4536
T 62 4548
G 62 4560
C 62 4572
T 62 4585
A 62 4596
T 62 4607
G 62 4620
A 62 4632
A 62 4644
A 62 4656
C 62 4667
C 62 4680
T 62 4692
T 62 4705
T 62 4718
A 62 4729
T 62 4740
G 62 4753
T 62 4765
A 62 4776
T 62 4788
C 62 4800
C 62 4812
C 62 4825
G 62 4837
T 62 4850
T 62 4863
A 62 4874
G 62 4886
A 62 4898
T 62 4910
C 62 4922
A 62 4933
A 62 4945
C 62 4957
C 62 4969
A 62 4980
C 62 4992
C 62 5005
T 62 5018
A 62 5030
T 62 5042
G 62 5054
C 62 5067
C 62 5079
A 62 5090
C 62 5101
C 62 5114
A 62 5125
A 62 5137
A 62 5149
T 62 5161
A 62 5173
T 62 5185
G 62 5198
A 62 5210
A 46 5222
A 62 5234
T 62 5245
G 62 5258
T 62 5270
T 62 5282
T 62 5295
C 62 5307
T 62 5319
G 62 5332
G 62 5345
T 62 5357
C 62 5369
A 62 5380
G 62 5392
G 62 5405
G 62 5417
A 62 5430
A 62 5442
A 62 5453
C 62 5464
C 62 5476
A 62 5487
G 47 5500
C 41 5509
T 49 5524
A 62 5536
A 62 5548
A 62 5561
A 62 5573
G 62 5585
A 54 5598
T 54 5608
G 62 5621
G 62 5633
T 62 5644
G 62 5657
T 62 5668
T 62 5680
T 62 5691
A 54 5701
T 62 5713
T 58 5726
T 49 5738
G 58 5751
G 54 5763
T 54 5774
A 12 5784
G 11 5796
A 11 5803
N 7 5813
N 4 5821
N 4 5836
N 5 5847
T 21 5857
T 28 5866
T 24 5876
N 8 5885
T 16 5896
A 42 5906
A 58 5916
A 58 5926
A 58 5937
A 18 5947
N 8 5955
G 58 5967
A 11 5981
END_DNA

END_SEQUENCE
