# Supplementary material for: Elucidating the path to Plasmodium prolyl-tRNA synthetase inhibitors that overcome halofuginone resistance
Source: Nat Commun. 2022 Aug 25;13:4976. doi: 10.1038/s41467-022-32630-4 (PMC9403976; doi:10.1038/s41467-022-32630-4)
Supplement: Supplementary file 4 — Source Data [file 41467_2022_32630_MOESM4_ESM.zip › Source Data/NCP26_Selection_Sanger_Sequencing/S2 - clone C5/S2_clone_C5_-_Amplified_by_F2R2_-_Sequenced_by_F2.phd.1]

BEGIN_SEQUENCE MAT-10-121_-_NCP26_Selection_2of3_-_6th_cycle_-_clone_C5_-_F2R2-MAT-PfcPRS-F2_C04

BEGIN_COMMENT

CHROMAT_FILE: MAT-10-121_-_NCP26_Selection_2of3_-_6th_cycle_-_clone_C5_-_F2R2-MAT-PfcPRS-F2_C04.ab1
BASECALLER_VERSION: KB 1.4.0
TRACE_PROCESSOR_VERSION: KB 1.4.0
QUALITY_LEVELS: 99
TIME: Wed Sep 30 03:04:26 2020
TRACE_ARRAY_MIN_INDEX: 0
TRACE_ARRAY_MAX_INDEX: 7258
TRIM: -1 -1 -1.000000e+000
TRACE_PEAK_AREA_RATIO: -1.000000e+000
CHEM: term
DYE: big

END_COMMENT

BEGIN_DNA
N 7 2
N 4 11
N 4 35
N 4 41
N 5 58
A 14 75
N 6 97
G 21 112
A 17 127
T 13 145
T 49 158
T 12 171
A 17 180
G 10 199
A 54 210
G 38 225
A 31 238
A 15 246
T 14 253
T 62 265
C 59 279
T 51 291
A 56 301
C 43 312
A 30 321
A 59 331
A 62 344
T 62 355
A 62 367
T 59 377
A 62 390
T 59 401
T 59 415
A 62 427
A 62 438
A 59 450
G 62 464
A 62 477
A 46 488
T 59 497
T 62 510
T 62 523
G 59 538
T 62 550
T 62 564
T 62 577
T 62 589
T 59 602
A 62 611
A 62 621
A 62 632
A 59 643
G 62 657
A 59 669
T 49 678
A 62 690
A 59 701
G 62 715
A 62 728
A 62 739
G 62 752
A 62 764
A 62 775
A 62 786
A 62 797
A 62 808
T 59 818
T 62 831
A 62 842
T 59 854
T 62 867
T 62 880
T 62 893
C 49 906
T 54 919
A 54 929
A 35 940
T 42 952
A 54 963
T 54 974
G 59 989
T 62 1000
A 62 1012
C 59 1023
A 59 1033
T 62 1045
T 62 1059
A 62 1070
A 62 1082
A 62 1094
T 62 1106
A 62 1117
A 62 1129
C 59 1141
A 62 1152
A 62 1163
A 62 1175
A 62 1187
C 62 1199
T 62 1211
G 62 1225
T 62 1238
C 62 1251
G 62 1263
A 62 1276
C 62 1287
T 62 1299
T 62 1311
A 62 1323
A 62 1334
A 62 1345
A 62 1357
A 62 1368
A 62 1379
T 62 1390
T 54 1402
T 54 1414
A 62 1426
T 62 1437
C 59 1450
A 62 1460
A 62 1472
A 62 1484
T 62 1496
A 62 1507
T 62 1519
T 62 1532
T 62 1544
T 62 1557
A 62 1568
A 62 1579
A 62 1591
A 62 1602
A 62 1614
C 62 1626
A 62 1636
A 62 1648
A 62 1660
C 62 1672
A 62 1683
A 62 1694
C 62 1707
T 62 1720
T 62 1733
A 49 1744
A 54 1756
G 62 1769
A 59 1782
T 62 1792
T 62 1805
T 62 1817
G 62 1830
T 62 1842
T 62 1854
G 62 1867
A 62 1879
C 59 1890
G 62 1903
A 62 1915
A 62 1926
A 62 1938
A 62 1950
C 62 1961
A 62 1971
A 62 1983
T 62 1995
T 62 2008
T 62 2020
A 62 2032
A 62 2043
A 62 2055
T 62 2067
A 62 2078
A 62 2090
T 62 2102
A 62 2114
T 62 2125
T 62 2138
C 62 2151
T 54 2163
T 54 2176
A 54 2188
A 62 2199
T 62 2211
A 62 2222
T 62 2233
C 62 2246
C 59 2259
A 62 2269
A 62 2281
C 62 2293
C 62 2305
A 59 2316
G 62 2330
G 62 2342
T 62 2355
T 62 2367
G 62 2379
T 62 2392
T 62 2404
T 62 2416
A 62 2427
A 62 2438
G 62 2451
T 62 2463
C 62 2475
C 62 2487
T 62 2499
T 62 2512
T 62 2524
G 62 2536
G 62 2549
C 62 2561
T 62 2574
A 62 2584
T 62 2596
T 62 2608
A 62 2619
A 62 2631
A 62 2642
A 62 2654
A 62 2666
T 59 2676
G 62 2689
A 62 2702
T 62 2712
A 62 2725
A 62 2736
A 62 2748
G 49 2761
A 49 2773
A 54 2784
A 62 2796
A 62 2808
T 62 2818
A 62 2830
T 62 2841
A 62 2853
G 62 2866
T 62 2878
A 62 2890
A 62 2902
A 62 2913
A 62 2925
T 62 2936
T 62 2949
A 62 2960
T 62 2971
A 54 2983
T 62 2995
T 62 3007
T 62 3020
T 62 3032
G 54 3045
A 62 3057
T 59 3068
G 54 3081
A 54 3093
A 62 3104
G 54 3117
A 54 3129
G 62 3141
A 59 3153
T 62 3163
A 62 3174
A 62 3186
A 62 3198
A 62 3210
A 62 3221
A 62 3233
T 62 3244
A 62 3255
T 59 3266
G 62 3280
C 62 3292
A 62 3303
A 62 3315
G 62 3328
A 62 3340
G 62 3352
G 62 3365
T 62 3376
T 62 3388
A 62 3399
T 62 3410
T 62 3422
A 62 3434
T 62 3445
A 62 3457
C 62 3469
A 62 3480
C 62 3492
C 62 3505
C 54 3517
T 62 3530
T 62 3542
T 62 3555
A 62 3566
C 62 3577
A 62 3588
T 62 3599
A 62 3611
A 62 3623
T 62 3635
T 54 3647
A 49 3658
T 62 3670
A 62 3682
G 62 3695
T 62 3707
A 62 3718
G 62 3731
T 62 3743
T 62 3755
T 62 3767
A 62 3778
T 62 3789
A 62 3801
T 62 3812
A 62 3824
T 62 3836
A 62 3848
A 62 3859
A 62 3872
A 62 3884
A 62 3895
C 62 3907
A 62 3918
C 62 3930
A 62 3941
G 62 3954
G 62 3967
A 59 3980
T 62 3991
G 62 4004
T 62 4015
A 62 4027
A 62 4039
T 62 4050
A 62 4062
A 62 4074
A 62 4086
A 62 4098
T 62 4110
T 62 4122
T 62 4134
T 54 4146
G 62 4159
T 62 4171
G 62 4184
A 62 4196
A 62 4207
T 62 4218
C 62 4231
T 62 4243
T 62 4255
T 62 4267
T 62 4280
A 62 4291
A 62 4302
T 62 4314
C 62 4326
A 62 4337
C 62 4349
G 62 4362
C 62 4374
T 62 4387
C 54 4399
C 54 4411
T 62 4423
G 62 4435
A 62 4448
A 62 4460
T 62 4471
A 62 4482
T 59 4493
G 62 4507
T 62 4518
A 62 4530
C 62 4542
A 62 4553
A 62 4564
A 62 4577
T 62 4589
T 62 4601
A 62 4613
A 62 4625
A 62 4637
G 62 4650
A 62 4662
A 62 4674
G 62 4687
A 62 4699
T 62 4709
A 62 4721
C 62 4733
T 62 4745
A 62 4757
C 62 4769
A 62 4780
T 62 4793
C 62 4806
A 62 4817
A 62 4829
A 62 4841
A 62 4853
G 62 4866
C 62 4878
A 62 4890
C 62 4901
G 62 4914
T 62 4926
G 62 4939
T 62 4951
A 62 4963
G 59 4975
A 62 4988
T 62 4999
A 62 5011
A 62 5022
A 62 5034
A 62 5046
A 62 5058
A 62 5071
G 62 5083
A 62 5095
A 62 5107
G 59 5119
A 59 5131
T 59 5141
G 59 5155
T 62 5166
A 62 5178
C 62 5190
A 62 5201
A 62 5213
G 62 5226
A 62 5239
A 62 5251
G 62 5263
A 62 5276
A 62 5287
A 62 5299
T 59 5310
G 62 5323
G 62 5336
C 62 5348
C 43 5360
A 62 5371
A 62 5383
A 62 5395
A 62 5407
A 62 5419
T 59 5430
G 62 5443
A 62 5456
A 62 5468
G 62 5480
A 62 5492
A 62 5504
T 62 5515
T 62 5527
A 62 5539
C 62 5551
A 62 5562
G 62 5575
A 62 5588
A 62 5600
T 62 5611
A 62 5623
A 62 5635
T 62 5647
A 62 5659
A 62 5671
C 62 5683
A 62 5694
A 62 5707
T 62 5719
A 62 5731
A 62 5743
T 62 5755
A 62 5767
A 62 5780
T 62 5791
A 62 5803
A 62 5815
A 62 5827
A 62 5840
A 62 5852
T 62 5863
A 62 5875
A 62 5887
T 62 5899
A 62 5911
G 62 5925
T 62 5936
A 62 5948
A 62 5961
T 62 5972
A 62 5984
G 62 5998
T 46 6009
A 62 6021
A 62 6033
C 62 6045
A 62 6057
A 62 6069
T 62 6080
A 62 6092
A 62 6105
T 62 6117
A 62 6129
A 62 6141
T 62 6153
A 62 6165
A 62 6178
T 62 6189
A 62 6202
A 62 6214
T 62 6226
A 62 6238
A 62 6250
T 62 6262
A 62 6274
A 62 6287
T 62 6298
A 62 6311
A 62 6323
T 62 6335
C 62 6348
A 62 6360
T 62 6371
A 62 6384
T 62 6395
C 54 6409
A 62 6420
A 62 6432
G 62 6445
G 62 6458
A 47 6471
T 54 6482
A 62 6494
C 62 6505
C 38 6518
A 58 6529
T 58 6542
T 58 6555
T 58 6568
T 58 6580
A 58 6592
A 58 6603
A 58 6615
A 58 6627
G 52 6640
G 58 6653
A 58 6665
A 58 6677
A 58 6689
G 58 6701
C 52 6713
T 58 6725
T 58 6737
T 58 6750
T 58 6762
A 58 6774
A 58 6785
G 58 6798
T 58 6810
A 58 6821
A 54 6833
T 58 6844
A 58 6856
A 58 6868
T 49 6879
G 54 6893
A 58 6904
A 58 6916
G 54 6929
T 58 6939
A 58 6951
G 40 6963
A 58 6974
A 13 6986
N 8 6998
A 10 7007
N 4 7022
N 6 7031
N 5 7040
N 6 7050
N 8 7062
N 9 7073
N 6 7085
N 5 7096
N 6 7105
N 9 7115
N 6 7124
N 9 7137
A 14 7149
A 15 7163
G 19 7172
G 21 7187
A 28 7197
A 58 7206
A 25 7215
END_DNA

END_SEQUENCE
