# Supplementary material for: Elucidating the path to Plasmodium prolyl-tRNA synthetase inhibitors that overcome halofuginone resistance
Source: Nat Commun. 2022 Aug 25;13:4976. doi: 10.1038/s41467-022-32630-4 (PMC9403976; doi:10.1038/s41467-022-32630-4)
Supplement: Supplementary file 4 — Source Data [file 41467_2022_32630_MOESM4_ESM.zip › Source Data/NCP26_Selection_Sanger_Sequencing/S2 - clone C5/S2_clone_C5_-_Amplified_by_F4R4_-_Sequenced_by_F4.phd.1]

BEGIN_SEQUENCE MAT-10-121_-_NCP26_Selection_2of3_-_6th_cycle_-_clone_C5_-_F4R4-MAT-PfcPRS-F4_C10

BEGIN_COMMENT

CHROMAT_FILE: MAT-10-121_-_NCP26_Selection_2of3_-_6th_cycle_-_clone_C5_-_F4R4-MAT-PfcPRS-F4_C10.ab1
BASECALLER_VERSION: KB 1.4.0
TRACE_PROCESSOR_VERSION: KB 1.4.0
QUALITY_LEVELS: 99
TIME: Wed Sep 30 03:06:34 2020
TRACE_ARRAY_MIN_INDEX: 0
TRACE_ARRAY_MAX_INDEX: 8603
TRIM: -1 -1 -1.000000e+000
TRACE_PEAK_AREA_RATIO: -1.000000e+000
CHEM: term
DYE: big

END_COMMENT

BEGIN_DNA
N 4 2
N 5 11
N 5 20
N 5 29
N 5 36
N 9 52
N 5 72
N 6 83
N 7 99
N 9 112
N 9 122
T 29 133
N 5 144
N 5 151
N 6 167
A 22 179
N 8 191
N 5 212
A 12 225
A 12 241
T 18 250
A 47 262
A 49 272
A 49 284
A 62 295
A 62 306
A 62 316
A 15 327
T 21 336
T 62 349
A 62 361
A 42 372
A 38 384
T 18 395
G 20 411
T 28 422
T 62 436
G 62 451
A 59 464
A 62 474
A 62 485
A 62 496
T 59 506
T 62 518
C 62 531
T 62 544
T 62 558
A 62 569
T 62 581
T 62 594
T 49 607
C 49 620
C 62 631
C 59 642
A 59 651
T 62 665
T 59 678
A 62 689
T 59 701
T 62 714
T 56 727
G 42 741
T 38 753
T 54 766
A 62 776
C 62 787
A 59 796
A 62 807
A 62 819
A 62 832
A 62 843
A 62 855
T 62 866
A 62 877
A 62 889
A 62 901
T 62 912
T 62 925
A 54 937
G 40 951
A 62 964
A 62 975
A 62 987
A 62 998
A 62 1009
G 62 1022
A 62 1034
A 62 1045
A 62 1056
A 62 1067
A 62 1078
A 62 1089
A 62 1101
T 59 1111
C 54 1124
A 42 1135
T 54 1146
A 62 1158
T 62 1170
A 62 1182
G 59 1196
A 62 1209
A 62 1220
G 62 1233
G 62 1246
A 59 1258
T 59 1268
T 62 1280
T 62 1292
A 59 1303
G 56 1317
T 62 1329
C 62 1341
C 59 1353
A 59 1363
G 50 1376
A 54 1389
A 54 1401
G 59 1413
T 62 1425
T 62 1436
G 62 1449
C 59 1460
T 62 1473
T 54 1486
G 54 1498
G 56 1511
G 62 1524
T 62 1536
T 62 1548
A 62 1558
C 62 1569
A 59 1579
A 62 1590
A 62 1602
A 62 1614
T 62 1626
A 62 1637
T 59 1649
G 62 1662
G 54 1676
A 49 1689
G 48 1701
A 54 1713
T 59 1723
T 62 1736
C 62 1748
T 62 1760
A 62 1771
A 62 1782
T 62 1794
T 62 1807
T 62 1819
A 62 1830
C 62 1842
C 62 1854
T 54 1867
G 54 1879
A 54 1893
A 59 1904
G 51 1916
A 62 1928
A 62 1939
A 59 1951
T 62 1961
T 62 1973
G 54 1986
C 62 1998
T 62 2011
A 62 2022
T 62 2033
A 59 2045
A 59 2056
G 50 2069
A 54 2082
C 62 2093
C 62 2105
A 62 2116
A 62 2127
C 62 2139
A 62 2151
A 59 2162
G 59 2175
T 59 2188
G 62 2200
A 62 2213
A 62 2224
A 62 2236
C 62 2247
A 62 2258
A 62 2269
T 62 2281
T 62 2294
A 62 2306
T 59 2317
G 62 2331
T 62 2342
A 62 2354
T 62 2365
T 62 2378
C 59 2390
A 49 2401
G 49 2414
T 50 2426
G 62 2438
T 59 2451
T 62 2463
T 62 2475
C 62 2487
C 62 2498
A 62 2508
A 59 2519
A 59 2531
A 59 2543
T 59 2554
G 62 2567
G 56 2580
A 59 2593
T 59 2603
T 62 2615
C 54 2627
G 56 2640
A 62 2652
T 62 2663
C 62 2676
G 62 2688
T 56 2700
A 62 2712
T 62 2723
C 62 2735
G 56 2747
T 59 2759
G 62 2772
A 54 2785
T 59 2795
T 62 2807
T 62 2819
A 62 2830
C 62 2841
C 62 2853
T 62 2865
C 49 2878
T 49 2890
T 54 2902
A 62 2914
A 49 2925
A 49 2936
T 54 2947
T 62 2959
A 62 2970
A 62 2982
A 62 2993
T 62 3005
C 54 3017
A 50 3028
A 51 3040
T 59 3051
G 54 3064
G 59 3077
A 62 3090
A 62 3101
T 59 3112
A 62 3123
C 59 3135
T 56 3147
G 62 3160
T 56 3172
G 62 3184
G 62 3197
T 62 3209
A 62 3221
C 59 3231
G 56 3244
T 62 3256
T 54 3268
G 62 3280
G 46 3294
G 56 3306
A 62 3318
A 56 3329
T 62 3340
T 49 3352
T 49 3364
A 54 3375
A 62 3386
A 62 3398
C 62 3409
A 62 3420
A 62 3432
C 62 3444
C 62 3456
A 59 3467
A 59 3479
C 59 3491
T 62 3504
C 62 3516
C 59 3528
A 59 3539
T 54 3551
T 49 3563
T 54 3575
A 56 3587
T 62 3598
T 62 3610
A 59 3621
G 40 3634
A 62 3646
A 59 3658
C 59 3669
T 62 3681
C 62 3693
G 48 3705
A 56 3718
G 51 3730
A 62 3742
A 59 3754
T 62 3764
T 62 3776
T 54 3788
T 49 3800
T 62 3812
A 59 3823
T 62 3834
G 62 3847
G 62 3860
C 56 3872
A 59 3883
A 59 3894
G 59 3906
A 62 3919
A 54 3930
G 56 3942
G 62 3955
A 59 3967
C 59 3977
A 56 3989
T 54 4000
A 54 4012
C 59 4023
A 56 4035
G 59 4048
C 56 4060
T 62 4073
C 62 4085
A 59 4096
C 62 4108
A 62 4119
A 62 4130
A 62 4142
A 62 4154
A 62 4166
T 62 4177
G 62 4190
A 62 4202
A 59 4214
G 43 4226
A 62 4238
A 56 4250
G 38 4262
A 62 4274
A 59 4285
G 51 4297
C 62 4308
T 62 4321
G 62 4333
T 59 4345
A 62 4356
A 62 4368
A 62 4380
A 62 4391
T 62 4402
T 62 4414
A 62 4426
G 46 4439
T 62 4451
C 62 4463
T 62 4475
T 62 4487
T 62 4499
G 62 4511
A 62 4524
T 62 4534
A 62 4546
T 62 4557
T 62 4569
C 62 4581
T 62 4593
A 62 4605
G 50 4618
A 62 4630
T 62 4641
T 62 4653
T 62 4665
G 62 4678
T 62 4689
A 62 4700
T 62 4711
A 62 4723
G 59 4736
G 62 4749
A 62 4761
G 56 4773
A 54 4785
T 54 4795
G 54 4808
G 62 4821
T 59 4832
A 62 4844
T 59 4855
G 62 4868
A 62 4880
A 56 4892
G 50 4905
A 62 4917
A 62 4929
T 59 4939
A 62 4951
T 59 4962
C 62 4975
T 62 4987
A 62 4999
G 56 5012
C 59 5024
T 62 5036
G 62 5049
T 59 5061
A 62 5072
C 62 5084
C 62 5096
T 62 5108
A 62 5120
T 62 5131
T 62 5144
A 62 5155
T 62 5166
T 62 5179
A 62 5191
A 49 5202
A 54 5214
G 62 5227
G 62 5240
A 62 5251
A 62 5263
T 62 5274
A 62 5286
A 62 5298
A 62 5310
A 62 5322
A 62 5334
G 59 5346
T 59 5357
G 62 5370
A 62 5382
A 62 5394
G 49 5407
G 62 5419
A 62 5431
G 59 5443
A 62 5455
A 62 5467
A 62 5479
A 62 5490
A 62 5502
T 59 5512
T 62 5525
T 62 5537
G 49 5551
G 62 5564
A 62 5576
G 49 5588
G 43 5600
T 62 5611
G 62 5624
C 62 5635
A 62 5646
A 62 5658
A 62 5670
T 62 5681
T 62 5694
T 62 5706
T 62 5718
A 62 5730
C 62 5742
T 62 5754
T 49 5766
C 62 5779
T 56 5791
A 62 5802
C 62 5814
T 62 5826
G 62 5839
C 56 5851
T 62 5863
G 62 5876
A 62 5889
A 62 5900
G 62 5912
C 62 5924
T 62 5936
T 62 5948
T 62 5960
T 62 5973
A 62 5984
T 62 5995
A 62 6006
A 62 6018
G 62 6031
C 62 6043
G 62 6056
A 62 6068
A 56 6080
A 56 6092
A 62 6104
T 47 6114
G 62 6128
G 62 6141
A 62 6153
A 62 6165
G 56 6177
A 62 6189
G 62 6201
C 62 6213
C 62 6225
A 62 6236
T 62 6248
A 62 6260
C 62 6272
A 62 6283
A 62 6295
G 62 6308
C 62 6321
A 62 6333
G 56 6345
C 62 6357
T 62 6370
A 62 6381
C 62 6393
A 54 6405
T 62 6416
C 62 6429
T 62 6442
C 62 6454
A 62 6466
T 62 6477
T 62 6490
A 62 6502
T 62 6513
C 62 6526
T 62 6538
T 62 6551
G 62 6563
G 62 6577
A 62 6589
A 62 6601
C 62 6612
A 62 6623
A 58 6635
A 58 6647
T 58 6658
T 58 6670
T 58 6682
T 58 6695
G 58 6708
C 54 6720
A 58 6731
A 58 6743
A 58 6755
A 58 6767
A 58 6779
T 39 6790
G 49 6803
T 30 6814
T 58 6827
T 44 6839
A 58 6850
A 58 6862
A 58 6874
A 58 6886
T 52 6898
T 58 6911
G 58 6924
A 58 6936
A 49 6948
T 45 6959
T 58 6972
T 58 6984
G 58 6998
A 58 7010
A 58 7021
G 42 7034
A 54 7046
T 35 7056
G 58 7070
A 58 7081
A 54 7094
A 58 7106
A 41 7118
T 42 7129
G 58 7142
A 58 7155
A 58 7167
G 49 7179
T 51 7190
T 51 7203
A 50 7214
A 58 7226
A 49 7238
C 58 7250
A 41 7262
A 49 7274
T 51 7286
A 58 7298
T 45 7310
G 49 7323
T 39 7335
T 58 7348
C 58 7361
A 50 7372
T 58 7383
C 58 7396
A 53 7408
A 58 7419
A 51 7431
C 58 7443
A 42 7454
T 58 7466
C 58 7479
A 53 7491
T 58 7503
G 58 7516
G 58 7530
G 58 7543
G 44 7556
T 39 7567
T 58 7580
G 58 7592
T 50 7604
A 58 7616
G 43 7628
C 51 7640
A 50 7652
C 54 7663
T 51 7675
A 58 7687
G 39 7700
A 58 7712
T 41 7724
C 58 7736
T 41 7749
A 44 7761
T 41 7771
T 58 7785
G 58 7798
G 21 7812
T 41 7822
A 47 7834
T 32 7844
T 38 7857
A 53 7868
T 41 7879
G 54 7892
A 47 7904
T 37 7915
A 54 7926
A 35 7939
T 32 7948
G 54 7962
A 49 7974
C 50 7985
A 49 7996
C 54 8008
A 39 8019
T 54 8031
G 54 8043
G 32 8057
T 37 8067
G 54 8080
A 32 8093
T 24 8103
G 49 8115
A 38 8127
T 31 8137
A 33 8147
A 54 8160
A 44 8172
G 44 8184
G 42 8196
A 18 8206
N 9 8214
T 26 8224
A 13 8235
N 9 8246
N 5 8258
N 4 8272
N 6 8283
N 4 8299
N 4 8311
N 9 8319
C 11 8328
A 13 8336
N 6 8347
A 20 8357
N 9 8369
N 5 8379
N 9 8386
N 7 8392
T 11 8402
N 7 8410
T 19 8420
N 6 8428
N 5 8434
N 5 8442
N 5 8451
N 5 8459
N 5 8467
N 5 8474
N 5 8481
N 5 8489
N 4 8499
N 5 8512
N 5 8522
N 4 8532
N 5 8540
END_DNA

END_SEQUENCE
