# Supplementary material for: Elucidating the path to Plasmodium prolyl-tRNA synthetase inhibitors that overcome halofuginone resistance
Source: Nat Commun. 2022 Aug 25;13:4976. doi: 10.1038/s41467-022-32630-4 (PMC9403976; doi:10.1038/s41467-022-32630-4)
Supplement: Supplementary file 4 — Source Data [file 41467_2022_32630_MOESM4_ESM.zip › Source Data/NCP26_Selection_Sanger_Sequencing/S2 - clone C5/S2_clone_C5_-_Amplified_by_F2R2_-_Sequenced_by_R2.phd.1]

BEGIN_SEQUENCE MAT-10-121_-_NCP26_Selection_2of3_-_6th_cycle_-_clone_C5_-_F2R2-MAT-PfcPRS-R2_D04

BEGIN_COMMENT

CHROMAT_FILE: MAT-10-121_-_NCP26_Selection_2of3_-_6th_cycle_-_clone_C5_-_F2R2-MAT-PfcPRS-R2_D04.ab1
BASECALLER_VERSION: KB 1.4.0
TRACE_PROCESSOR_VERSION: KB 1.4.0
QUALITY_LEVELS: 99
TIME: Wed Sep 30 03:04:21 2020
TRACE_ARRAY_MIN_INDEX: 0
TRACE_ARRAY_MAX_INDEX: 7236
TRIM: -1 -1 -1.000000e+000
TRACE_PEAK_AREA_RATIO: -1.000000e+000
CHEM: term
DYE: big

END_COMMENT

BEGIN_DNA
N 9 2
N 9 13
N 4 26
N 9 37
N 5 46
N 5 61
N 4 83
N 9 98
T 24 109
T 54 122
T 43 137
C 17 155
C 15 163
T 16 174
T 58 189
T 58 204
T 19 217
A 22 229
A 10 243
A 41 253
T 23 263
G 62 280
G 41 295
T 32 304
A 33 317
T 24 325
C 62 339
C 62 352
T 54 364
T 62 378
G 62 392
A 31 408
T 36 416
A 44 427
T 43 436
G 62 451
A 59 464
T 43 473
T 59 487
A 62 498
T 59 508
T 59 522
A 62 533
T 59 544
T 59 558
A 62 569
T 59 580
T 59 594
A 62 605
T 59 616
T 54 630
A 62 641
T 59 652
T 59 666
A 62 677
T 59 688
T 59 702
A 62 713
T 59 724
T 54 737
G 42 752
T 62 764
T 59 777
A 62 787
C 62 798
T 59 810
A 54 821
T 62 833
T 59 847
A 62 858
C 62 869
T 59 882
A 62 892
T 62 905
T 54 918
A 62 929
T 62 941
T 62 954
T 62 967
T 62 979
T 59 992
A 62 1002
T 62 1013
T 59 1026
A 62 1036
T 62 1048
T 59 1061
A 62 1071
T 62 1083
T 62 1096
G 59 1110
T 62 1121
T 59 1134
A 62 1145
T 59 1156
T 59 1169
A 62 1179
T 62 1191
T 62 1204
C 62 1217
T 62 1229
G 59 1243
T 62 1254
A 62 1265
A 62 1276
T 62 1288
T 62 1300
C 62 1313
T 62 1325
T 62 1337
C 59 1350
A 59 1359
T 62 1371
T 62 1384
T 62 1396
T 62 1409
T 62 1421
G 62 1434
G 59 1447
C 62 1458
C 59 1470
A 59 1480
T 62 1491
T 62 1504
T 62 1517
C 62 1529
T 62 1541
T 62 1553
C 62 1565
T 62 1577
T 62 1590
G 62 1602
T 62 1614
A 62 1625
C 62 1635
A 62 1645
T 62 1657
C 54 1670
T 49 1683
T 62 1695
C 62 1708
T 62 1720
T 62 1733
T 62 1745
T 62 1757
T 62 1769
T 62 1781
A 62 1791
T 62 1802
C 62 1814
T 62 1826
A 62 1837
C 62 1849
A 62 1859
C 62 1871
G 54 1884
T 54 1897
G 62 1909
C 62 1922
T 62 1935
T 62 1947
T 62 1959
T 62 1971
G 62 1984
A 62 1996
T 54 2007
G 54 2019
T 54 2031
A 62 2042
G 56 2054
T 62 2066
A 62 2078
T 62 2089
C 54 2101
T 62 2114
T 62 2126
C 54 2138
T 49 2151
T 54 2163
T 62 2176
A 54 2187
A 62 2198
T 62 2209
T 62 2221
T 62 2233
G 62 2246
T 62 2258
A 62 2269
C 62 2280
A 59 2291
T 62 2303
A 62 2314
T 62 2326
T 62 2339
C 59 2352
A 59 2362
G 62 2376
G 62 2388
A 62 2401
G 62 2413
C 62 2425
G 54 2438
T 54 2449
G 54 2461
A 54 2474
T 59 2485
T 62 2497
A 62 2508
A 62 2520
A 62 2531
A 54 2543
G 62 2555
A 54 2568
T 59 2577
T 62 2590
C 62 2602
A 62 2613
C 62 2624
A 62 2635
A 62 2647
A 62 2659
A 62 2671
T 62 2682
T 62 2694
T 62 2706
T 62 2718
A 62 2730
T 62 2741
T 62 2753
A 62 2765
C 62 2776
A 62 2787
T 62 2799
C 62 2811
C 62 2824
T 62 2836
G 62 2848
T 62 2861
G 62 2873
T 62 2885
T 62 2897
T 62 2909
T 62 2920
T 62 2932
A 62 2943
T 62 2953
A 62 2964
T 62 2976
A 62 2987
T 62 2998
A 62 3010
A 62 3022
A 62 3034
C 62 3046
T 62 3058
A 62 3069
C 62 3081
T 62 3093
A 62 3105
T 62 3116
A 62 3128
A 62 3140
T 62 3151
T 62 3164
A 62 3175
T 62 3186
G 62 3200
T 62 3211
A 62 3222
A 62 3234
A 62 3246
G 54 3258
G 62 3271
G 62 3283
T 56 3294
G 54 3306
T 62 3318
A 62 3329
T 62 3340
A 59 3352
A 56 3363
T 62 3375
A 62 3387
A 62 3399
C 54 3411
C 49 3423
T 54 3435
C 54 3448
T 49 3460
T 54 3472
G 62 3484
C 56 3496
A 59 3507
T 62 3518
A 62 3529
T 62 3541
T 62 3553
T 62 3565
T 49 3577
T 54 3589
T 62 3601
A 62 3612
T 62 3623
C 56 3635
T 54 3647
C 54 3660
T 62 3672
T 62 3684
C 62 3696
A 56 3706
T 62 3718
C 54 3730
A 56 3740
A 59 3752
A 62 3763
A 62 3775
T 62 3787
A 62 3798
T 62 3809
A 62 3821
A 54 3833
T 62 3844
T 62 3857
T 62 3869
T 62 3881
A 62 3893
C 54 3904
T 54 3916
A 54 3928
T 62 3940
A 62 3951
T 62 3963
T 62 3975
T 62 3987
T 54 4000
C 62 4012
T 62 4024
T 62 4036
T 54 4048
A 49 4059
T 49 4070
C 62 4082
A 59 4093
T 62 4105
T 62 4117
T 62 4130
T 62 4142
T 62 4154
A 62 4165
A 59 4176
T 62 4188
A 62 4199
G 56 4212
C 62 4224
C 62 4237
A 62 4247
A 62 4259
A 62 4271
G 62 4283
G 62 4296
A 59 4308
C 62 4319
T 62 4331
T 62 4343
A 62 4355
A 62 4367
A 62 4379
C 62 4391
A 62 4402
A 62 4413
C 62 4426
C 62 4438
T 62 4451
G 62 4463
G 62 4476
T 62 4489
T 62 4501
G 62 4513
G 62 4526
A 62 4538
T 62 4549
A 62 4560
T 62 4571
T 62 4584
A 62 4595
A 62 4607
G 59 4620
A 62 4632
A 62 4644
T 62 4655
A 62 4667
T 62 4678
T 62 4690
A 62 4702
T 62 4714
T 62 4726
T 62 4739
A 62 4750
A 62 4762
A 62 4774
T 62 4785
T 62 4798
G 62 4811
T 62 4822
T 62 4835
T 62 4847
T 62 4859
C 62 4871
G 62 4884
T 62 4895
C 62 4908
A 62 4918
A 62 4930
C 62 4942
A 62 4953
A 62 4964
A 62 4977
T 62 4988
C 62 5001
T 49 5013
T 62 5026
A 62 5038
A 62 5049
G 62 5062
T 62 5074
T 62 5086
G 62 5099
T 62 5110
T 62 5122
T 62 5135
G 59 5148
T 62 5159
T 62 5171
T 62 5183
T 62 5195
T 62 5207
A 62 5218
A 62 5229
A 62 5241
A 62 5253
T 62 5264
A 62 5276
T 62 5287
T 62 5300
T 62 5312
G 49 5326
A 62 5338
T 62 5349
A 62 5361
A 49 5373
A 49 5385
T 62 5396
T 62 5409
T 62 5421
T 62 5434
T 62 5446
T 62 5458
A 62 5469
A 62 5481
G 62 5494
T 62 5506
C 62 5518
G 62 5531
A 62 5543
C 62 5555
A 62 5566
G 62 5579
T 62 5590
T 62 5603
T 62 5616
T 62 5628
G 62 5641
T 62 5652
T 62 5665
A 62 5676
T 62 5687
T 62 5700
T 62 5712
A 62 5724
A 62 5736
T 62 5747
G 49 5761
T 62 5772
A 62 5784
C 62 5796
A 62 5807
T 62 5819
A 62 5831
T 62 5843
T 62 5857
A 62 5869
G 46 5882
A 62 5894
A 62 5906
A 62 5918
A 62 5930
T 62 5941
A 62 5953
A 62 5966
T 62 5977
T 62 5990
T 62 6002
T 62 6015
T 62 6028
C 62 6040
T 62 6052
T 62 6065
C 62 6077
T 62 6089
T 62 6102
A 62 6113
T 58 6124
C 58 6137
T 58 6149
T 58 6162
T 58 6174
T 58 6187
A 58 6198
A 58 6209
A 58 6221
A 58 6233
A 58 6245
C 58 6257
A 58 6268
A 58 6280
A 58 6293
T 58 6304
T 58 6317
C 58 6330
T 58 6342
T 58 6355
T 58 6368
A 58 6379
A 58 6391
T 58 6403
A 58 6415
T 58 6426
A 58 6438
T 58 6450
T 58 6463
T 58 6476
G 58 6489
T 58 6501
A 58 6513
G 54 6526
A 58 6538
A 58 6551
T 54 6561
T 58 6574
C 58 6587
T 54 6599
C 58 6612
T 54 6624
A 54 6636
A 49 6648
A 58 6660
T 58 6672
T 58 6684
C 58 6697
A 54 6708
T 58 6720
T 58 6733
T 58 6746
C 58 6758
T 49 6770
A 58 6782
A 58 6794
T 54 6805
A 58 6817
A 58 6829
A 58 6841
T 58 6853
C 58 6865
T 58 6877
T 58 6890
T 49 6902
A 58 6913
A 39 6925
T 49 6936
A 58 6948
G 28 6960
T 54 6970
A 58 6981
N 7 6993
C 13 7002
A 13 7011
C 15 7024
N 5 7035
N 6 7048
N 6 7062
N 7 7075
N 4 7093
N 7 7101
C 50 7114
C 16 7126
A 16 7134
N 7 7146
N 6 7157
N 9 7167
N 6 7179
N 5 7191
END_DNA

END_SEQUENCE
