# Supplementary material for: Elucidating the path to Plasmodium prolyl-tRNA synthetase inhibitors that overcome halofuginone resistance
Source: Nat Commun. 2022 Aug 25;13:4976. doi: 10.1038/s41467-022-32630-4 (PMC9403976; doi:10.1038/s41467-022-32630-4)
Supplement: Supplementary file 4 — Source Data [file 41467_2022_32630_MOESM4_ESM.zip › Source Data/NCP26_Selection_Sanger_Sequencing/S2 - clone C5/S2_clone_C5_-_Amplified_by_F4R4_-_Sequenced_by_R4.phd.1]

BEGIN_SEQUENCE MAT-10-121_-_NCP26_Selection_2of3_-_6th_cycle_-_clone_C5_-_F4R4-MAT-PfcPRS-R4_D10

BEGIN_COMMENT

CHROMAT_FILE: MAT-10-121_-_NCP26_Selection_2of3_-_6th_cycle_-_clone_C5_-_F4R4-MAT-PfcPRS-R4_D10.ab1
BASECALLER_VERSION: KB 1.4.0
TRACE_PROCESSOR_VERSION: KB 1.4.0
QUALITY_LEVELS: 99
TIME: Wed Sep 30 03:06:28 2020
TRACE_ARRAY_MIN_INDEX: 0
TRACE_ARRAY_MAX_INDEX: 8595
TRIM: -1 -1 -1.000000e+000
TRACE_PEAK_AREA_RATIO: -1.000000e+000
CHEM: term
DYE: big

END_COMMENT

BEGIN_DNA
N 9 2
N 4 14
N 4 32
N 7 44
N 5 59
N 5 78
N 4 88
N 8 109
G 10 122
N 9 143
G 14 157
T 11 173
N 9 187
T 12 202
T 13 218
A 33 228
T 22 240
C 16 255
A 14 262
T 52 274
A 58 285
A 62 297
T 52 309
A 62 321
C 62 332
C 37 345
A 26 353
A 62 365
T 62 379
A 62 391
G 62 405
A 32 420
T 32 430
C 62 443
T 62 456
A 54 467
G 62 480
T 62 495
G 62 508
C 62 520
T 59 534
A 62 544
C 59 554
A 62 564
A 62 575
C 62 588
C 62 600
C 62 613
C 54 625
A 54 636
T 62 649
G 59 661
A 59 677
T 59 688
G 62 701
T 62 714
T 62 726
T 62 739
G 62 752
A 59 765
T 59 775
G 62 789
A 62 801
A 62 812
C 62 823
A 62 833
T 62 844
A 62 856
T 62 868
T 62 882
G 62 895
T 62 908
T 62 921
T 59 934
A 62 944
A 62 955
C 62 967
T 62 979
T 62 992
C 59 1006
A 59 1015
T 62 1027
T 62 1040
T 62 1053
T 62 1066
C 59 1078
A 59 1087
T 62 1099
C 62 1112
T 62 1125
T 62 1138
C 54 1150
A 62 1160
A 62 1170
A 62 1182
T 62 1194
T 62 1207
C 59 1219
A 62 1229
A 62 1240
T 62 1253
T 62 1266
T 62 1278
T 59 1291
A 62 1302
A 62 1313
A 62 1324
C 59 1337
A 59 1347
T 62 1359
T 62 1372
T 54 1386
T 62 1398
T 62 1411
G 62 1425
C 62 1436
A 62 1447
A 62 1457
A 62 1469
A 62 1481
T 62 1492
T 62 1505
T 62 1517
G 62 1531
T 62 1543
T 62 1555
C 62 1568
C 59 1579
A 62 1589
A 62 1600
G 62 1613
A 59 1626
T 62 1637
A 62 1649
A 62 1660
T 62 1672
G 62 1686
A 62 1698
G 62 1711
A 59 1724
T 59 1735
G 62 1747
T 62 1759
A 62 1771
G 62 1783
C 62 1796
T 62 1809
G 62 1822
C 62 1834
T 62 1847
T 62 1859
G 62 1871
T 62 1884
A 62 1895
T 62 1906
G 62 1919
G 62 1932
C 62 1944
T 62 1957
C 62 1969
T 62 1981
T 62 1994
C 62 2005
C 62 2017
A 59 2027
T 62 2039
T 62 2052
T 62 2065
T 62 2077
C 62 2089
G 62 2102
C 62 2113
T 62 2126
T 62 2138
A 62 2149
T 62 2161
A 62 2172
A 62 2183
A 62 2195
A 62 2206
G 62 2219
C 62 2230
T 62 2243
T 62 2255
C 62 2268
A 62 2278
G 62 2290
C 62 2303
A 62 2315
G 62 2327
T 62 2340
A 62 2351
G 62 2363
A 42 2376
A 49 2388
G 62 2400
T 62 2411
A 62 2423
A 62 2434
A 62 2446
A 62 2458
T 62 2469
T 62 2481
T 62 2493
G 62 2507
C 62 2518
A 62 2530
C 62 2541
C 62 2553
T 62 2566
C 62 2578
C 62 2590
A 62 2601
A 62 2612
A 62 2624
T 62 2635
T 62 2648
T 62 2660
T 62 2672
T 62 2684
C 62 2696
T 62 2708
C 62 2720
C 62 2731
T 62 2744
T 62 2756
C 62 2768
A 62 2778
C 62 2789
T 62 2801
T 62 2814
T 62 2826
T 62 2838
T 62 2850
A 62 2861
T 62 2872
T 62 2884
C 62 2896
C 62 2908
T 62 2920
T 62 2932
T 62 2944
A 62 2955
A 62 2966
T 62 2978
A 62 2989
A 62 3000
T 62 3012
A 62 3023
G 62 3036
G 62 3049
T 62 3061
A 62 3072
C 62 3083
A 62 3094
G 62 3107
C 62 3120
T 62 3132
A 62 3144
G 62 3156
A 62 3169
T 62 3180
A 62 3191
T 62 3202
T 62 3215
C 62 3227
T 62 3239
T 62 3252
C 62 3264
A 62 3274
T 62 3286
A 62 3297
C 62 3309
C 62 3321
A 62 3332
T 62 3344
C 62 3357
T 62 3369
C 62 3381
C 62 3393
T 62 3406
A 62 3417
T 62 3428
A 62 3440
C 62 3451
A 62 3462
A 62 3473
A 62 3485
T 62 3497
C 62 3510
T 62 3522
A 62 3533
G 62 3546
A 62 3558
A 62 3570
T 62 3581
A 62 3592
T 62 3603
C 62 3616
A 62 3627
A 62 3638
A 62 3650
G 62 3663
A 62 3675
C 62 3686
T 62 3698
A 62 3710
A 62 3721
T 62 3733
T 62 3746
T 54 3758
T 49 3770
A 62 3781
C 62 3793
A 59 3803
G 62 3816
C 49 3828
T 54 3841
T 62 3853
C 62 3865
T 62 3877
T 54 3889
C 54 3901
T 62 3913
T 62 3925
C 62 3937
A 62 3947
T 62 3959
T 54 3971
T 54 3983
T 62 3995
T 62 4007
G 62 4019
T 62 4031
G 62 4043
A 62 4055
G 62 4067
C 62 4078
T 62 4091
G 62 4103
T 62 4115
A 62 4126
T 62 4137
G 62 4150
T 62 4161
C 62 4173
C 62 4185
T 62 4198
T 62 4210
C 62 4222
T 62 4234
T 62 4246
G 62 4258
C 62 4270
C 62 4282
A 62 4292
T 62 4304
A 62 4315
A 62 4327
A 62 4339
A 62 4351
A 62 4362
T 62 4373
T 62 4385
C 62 4398
T 54 4410
C 54 4423
G 62 4435
A 62 4447
G 62 4459
T 62 4471
T 62 4483
C 62 4495
T 62 4507
A 62 4518
A 62 4529
T 62 4540
A 62 4552
A 62 4564
A 62 4576
T 62 4587
G 62 4600
G 62 4613
A 62 4626
G 62 4638
T 62 4649
T 62 4662
G 62 4674
G 62 4687
T 62 4698
T 62 4710
G 62 4723
T 62 4734
T 62 4746
T 62 4759
A 62 4770
A 62 4781
A 62 4792
T 62 4804
T 62 4816
C 62 4829
C 62 4841
C 62 4853
A 62 4863
A 62 4875
C 62 4887
G 62 4900
T 62 4912
A 62 4923
C 62 4935
C 62 4947
A 62 4958
C 62 4970
A 62 4982
G 62 4994
T 62 5007
A 62 5019
T 62 5030
T 62 5042
C 62 5055
C 62 5067
A 62 5078
T 62 5089
T 62 5102
G 62 5115
A 59 5127
T 62 5138
T 62 5150
T 62 5163
A 62 5174
A 62 5185
T 62 5196
T 62 5209
T 62 5222
A 62 5233
A 62 5245
G 62 5258
A 62 5270
G 62 5282
G 59 5295
T 62 5305
A 62 5317
A 62 5329
A 62 5341
T 62 5352
C 62 5364
A 62 5376
C 62 5388
G 62 5401
A 62 5413
T 62 5424
A 62 5437
C 62 5448
G 62 5461
A 62 5473
T 62 5485
C 62 5497
G 62 5510
A 62 5522
A 62 5534
T 54 5545
C 62 5558
C 62 5570
A 62 5581
T 62 5593
T 62 5605
T 49 5619
T 62 5630
G 62 5643
G 62 5656
A 62 5668
A 46 5679
A 62 5691
C 62 5702
A 62 5713
C 62 5724
T 62 5737
G 62 5750
A 62 5763
A 62 5775
T 62 5786
A 62 5797
C 62 5809
A 62 5820
T 62 5832
A 62 5844
A 62 5856
T 62 5868
T 62 5880
G 49 5894
T 54 5905
T 62 5918
T 62 5930
C 62 5942
A 62 5953
C 62 5964
T 62 5977
T 62 5989
G 62 6002
T 62 6014
T 62 6027
G 62 6039
G 49 6052
T 62 6063
C 62 6075
T 62 6087
T 62 6099
A 62 6111
T 62 6122
A 62 6134
G 62 6146
C 62 6159
A 62 6170
A 62 6182
T 58 6193
T 58 6205
T 58 6218
C 58 6231
T 58 6242
T 58 6255
C 58 6267
A 54 6278
G 58 6290
G 49 6304
T 52 6315
A 58 6326
A 58 6338
A 58 6350
T 54 6361
T 58 6374
A 58 6385
G 58 6399
A 58 6411
A 58 6423
T 54 6434
C 58 6446
T 58 6458
C 58 6471
C 58 6483
A 54 6494
T 58 6506
A 58 6518
T 58 6529
T 58 6542
T 58 6555
T 58 6567
G 58 6580
T 52 6592
A 58 6603
A 58 6615
C 58 6626
C 58 6639
C 54 6651
A 54 6662
A 58 6675
G 58 6687
C 58 6700
A 51 6711
A 58 6723
C 58 6734
T 58 6747
T 58 6759
C 58 6772
T 58 6784
G 58 6797
G 58 6810
A 58 6822
C 50 6833
T 58 6845
A 58 6857
A 58 6869
A 58 6881
T 54 6892
C 58 6904
C 58 6917
T 54 6929
T 58 6941
C 58 6954
T 54 6966
A 58 6978
T 53 6989
A 58 7001
T 46 7012
G 58 7026
A 58 7038
T 40 7049
T 58 7061
T 58 7073
T 58 7086
T 58 7098
T 58 7110
T 58 7123
C 58 7135
T 58 7146
T 58 7159
T 58 7171
T 58 7183
T 58 7195
C 58 7207
T 53 7219
A 52 7230
A 49 7241
T 52 7253
T 58 7265
T 52 7277
A 58 7290
T 39 7301
T 58 7313
T 58 7325
T 58 7338
T 58 7350
T 58 7362
G 51 7376
T 36 7388
A 52 7399
A 58 7410
C 51 7423
A 42 7434
A 54 7446
A 54 7457
T 53 7469
A 53 7481
A 53 7493
T 51 7505
G 54 7519
G 54 7532
G 54 7544
A 54 7557
A 54 7569
A 49 7580
T 40 7592
A 51 7604
A 39 7615
G 43 7629
A 54 7642
A 34 7653
T 19 7663
T 49 7675
T 36 7688
T 49 7700
C 51 7713
A 30 7724
A 25 7734
C 46 7747
A 51 7759
T 49 7770
T 54 7783
T 47 7795
A 45 7807
A 44 7818
T 44 7830
T 49 7842
T 36 7854
T 49 7866
T 49 7878
T 49 7890
T 36 7902
A 49 7913
T 34 7924
T 49 7936
T 54 7948
C 51 7961
T 34 7972
T 51 7984
T 40 7995
A 38 8007
T 19 8017
T 40 8028
A 32 8040
A 40 8051
A 49 8063
A 49 8074
A 49 8085
A 49 8097
A 46 8108
G 41 8121
C 40 8131
T 33 8142
T 47 8154
G 47 8167
A 31 8179
A 32 8188
C 32 8199
A 32 8209
C 34 8218
A 13 8227
T 26 8235
T 29 8245
N 6 8256
N 6 8269
N 5 8276
N 5 8291
N 5 8303
N 5 8314
N 5 8326
N 9 8339
N 9 8350
N 5 8361
N 9 8372
N 5 8382
N 5 8393
N 5 8404
N 9 8415
N 4 8425
N 7 8433
G 13 8444
N 4 8454
N 5 8460
N 4 8471
N 8 8486
G 15 8497
N 8 8506
G 25 8517
G 36 8528
G 22 8539
END_DNA

END_SEQUENCE
