# Supplementary material for: Elucidating the path to Plasmodium prolyl-tRNA synthetase inhibitors that overcome halofuginone resistance
Source: Nat Commun. 2022 Aug 25;13:4976. doi: 10.1038/s41467-022-32630-4 (PMC9403976; doi:10.1038/s41467-022-32630-4)
Supplement: Supplementary file 4 — Source Data [file 41467_2022_32630_MOESM4_ESM.zip › Source Data/NCP26_Selection_Sanger_Sequencing/S2 - clone C5/S2_clone_C5_-_Amplified_by_F3R3_-_Sequenced_by_F3.phd.1]

BEGIN_SEQUENCE MAT-10-121_-_NCP26_Selection_2of3_-_6th_cycle_-_clone_C5_-_F3R3-MAT-PfcPRS-F3_C07

BEGIN_COMMENT

CHROMAT_FILE: MAT-10-121_-_NCP26_Selection_2of3_-_6th_cycle_-_clone_C5_-_F3R3-MAT-PfcPRS-F3_C07.ab1
BASECALLER_VERSION: KB 1.4.0
TRACE_PROCESSOR_VERSION: KB 1.4.0
QUALITY_LEVELS: 99
TIME: Wed Sep 30 03:05:48 2020
TRACE_ARRAY_MIN_INDEX: 0
TRACE_ARRAY_MAX_INDEX: 6763
TRIM: -1 -1 -1.000000e+000
TRACE_PEAK_AREA_RATIO: -1.000000e+000
CHEM: term
DYE: big

END_COMMENT

BEGIN_DNA
N 5 2
N 4 16
N 4 26
A 11 42
N 4 61
A 11 73
N 4 84
N 6 105
N 9 117
A 16 126
C 10 144
N 6 148
T 49 164
C 12 183
N 9 191
A 31 200
A 62 213
A 47 225
G 47 240
C 31 252
A 32 262
C 41 272
G 62 286
T 62 300
G 62 314
T 44 329
A 62 341
G 59 353
A 46 367
T 30 376
A 62 388
A 62 398
A 62 409
A 62 421
A 62 432
A 62 443
G 62 455
A 62 468
A 62 479
G 62 491
A 49 504
T 17 512
G 59 527
T 62 538
A 62 550
C 62 561
A 62 571
A 59 583
G 62 596
A 59 611
A 62 623
G 62 635
A 59 648
A 62 659
A 62 670
T 59 680
G 62 694
G 59 708
C 62 719
C 59 732
A 62 742
A 62 753
A 62 765
A 62 777
A 62 788
T 59 799
G 62 812
A 62 825
A 59 836
G 62 850
A 62 862
A 62 873
T 59 883
T 62 895
A 59 906
C 59 917
A 23 927
G 34 941
A 49 955
A 48 967
T 56 977
A 62 989
A 62 1000
T 62 1012
A 62 1023
A 62 1035
C 59 1048
A 62 1058
A 62 1069
T 62 1082
A 62 1094
A 62 1106
T 62 1117
A 62 1129
A 62 1141
T 62 1153
A 62 1165
A 62 1176
A 62 1188
A 62 1200
A 62 1212
T 62 1223
A 62 1234
A 62 1246
T 62 1257
A 62 1269
G 62 1283
T 62 1295
A 62 1307
A 62 1318
T 62 1330
A 62 1341
G 62 1355
T 62 1367
A 62 1379
A 62 1390
C 62 1402
A 62 1413
A 62 1424
T 62 1437
A 62 1448
A 62 1460
T 62 1472
A 62 1484
A 62 1496
T 62 1508
A 62 1519
A 62 1531
T 62 1543
A 62 1555
A 62 1567
T 62 1579
A 62 1591
A 62 1603
T 62 1614
A 62 1626
A 62 1638
T 62 1650
A 62 1662
A 62 1674
T 62 1686
C 59 1699
A 62 1710
T 62 1722
A 62 1733
T 62 1746
C 59 1759
A 62 1769
A 62 1781
G 62 1794
G 62 1807
A 59 1820
T 62 1831
A 62 1842
C 62 1853
C 62 1866
A 62 1877
T 62 1889
T 62 1903
T 62 1916
T 62 1928
A 62 1939
A 62 1950
A 62 1962
A 62 1974
G 62 1987
G 62 1999
A 62 2011
A 62 2023
A 62 2034
G 62 2046
C 62 2058
T 62 2070
T 62 2083
T 62 2095
T 62 2107
A 62 2119
A 62 2129
G 62 2142
T 62 2154
A 62 2166
A 54 2177
T 54 2188
A 54 2200
A 62 2212
T 59 2224
G 62 2237
A 62 2250
A 62 2261
G 62 2274
T 62 2286
A 62 2297
G 59 2310
A 62 2322
A 62 2334
G 62 2346
A 59 2359
T 59 2368
A 62 2380
A 62 2392
C 62 2404
A 62 2415
A 62 2427
A 62 2439
T 62 2451
C 62 2463
T 62 2476
A 62 2487
A 62 2499
G 62 2512
G 49 2525
A 54 2537
T 59 2547
A 62 2559
G 62 2572
T 62 2583
A 62 2595
A 62 2607
T 62 2618
A 62 2630
T 62 2641
T 62 2654
T 62 2666
T 62 2679
A 62 2690
G 62 2703
G 62 2716
T 62 2727
A 62 2739
T 62 2750
C 62 2762
A 62 2773
C 62 2784
T 62 2797
T 62 2810
C 54 2822
A 62 2833
A 62 2844
A 62 2856
A 62 2868
A 62 2879
A 62 2891
A 62 2902
A 62 2914
T 62 2924
A 62 2936
G 50 2949
A 62 2961
A 54 2973
A 49 2985
A 49 2996
T 62 3007
T 62 3019
T 62 3031
T 62 3043
T 62 3055
C 59 3068
A 59 3078
G 48 3091
A 62 3103
T 62 3114
T 62 3126
G 62 3139
G 59 3151
T 62 3163
A 62 3174
T 62 3185
A 62 3197
C 62 3208
T 54 3220
C 62 3233
A 59 3244
A 62 3255
G 62 3268
T 62 3280
T 62 3292
A 62 3304
T 62 3315
T 62 3327
G 62 3340
T 59 3352
A 62 3363
A 62 3375
A 62 3386
A 49 3398
A 62 3410
G 62 3422
T 62 3433
G 62 3446
A 62 3458
A 62 3469
T 62 3480
T 62 3493
A 62 3504
A 62 3516
T 62 3527
T 62 3540
G 62 3553
A 62 3565
A 62 3577
T 62 3588
A 62 3599
T 62 3610
T 59 3623
A 62 3634
T 62 3646
G 62 3659
A 62 3671
T 62 3682
A 62 3694
T 62 3706
T 62 3718
T 62 3730
C 62 3743
G 62 3756
G 62 3769
G 62 3781
T 62 3793
T 62 3804
G 62 3817
T 59 3828
T 62 3840
A 62 3851
T 62 3862
A 54 3874
T 49 3885
A 62 3897
T 62 3909
T 62 3921
A 62 3933
A 59 3945
G 56 3958
A 62 3970
C 62 3981
C 62 3994
C 59 4006
G 54 4018
C 42 4030
T 54 4044
G 62 4055
C 59 4068
A 50 4079
T 62 4091
A 56 4102
T 62 4114
T 62 4126
A 54 4137
T 62 4149
A 56 4160
T 54 4172
A 54 4184
T 62 4196
G 62 4209
G 62 4222
G 56 4235
A 62 4247
A 59 4259
T 54 4270
G 54 4283
T 54 4294
G 54 4307
T 54 4319
T 54 4331
C 54 4343
A 59 4354
A 50 4365
G 50 4378
C 48 4391
T 49 4403
T 49 4415
T 62 4428
T 62 4440
T 62 4452
T 54 4464
T 62 4476
A 62 4487
A 59 4498
T 62 4510
A 62 4521
A 59 4533
A 56 4545
G 38 4558
A 54 4570
A 62 4582
A 62 4594
T 62 4604
A 62 4616
A 62 4628
A 62 4640
A 62 4652
A 62 4664
A 62 4676
A 62 4688
T 62 4699
T 62 4712
A 62 4723
A 54 4735
A 54 4748
T 62 4759
G 59 4773
T 59 4784
T 62 4797
G 62 4810
A 62 4822
A 62 4834
A 62 4845
A 62 4857
T 62 4868
T 62 4880
C 62 4893
T 62 4905
T 62 4918
A 62 4929
T 62 4941
T 62 4954
T 62 4966
C 62 4978
C 62 4990
C 62 5002
A 62 5013
T 62 5025
T 62 5037
A 62 5049
T 62 5061
T 62 5073
T 62 5086
G 62 5099
T 62 5110
T 62 5123
A 62 5134
C 62 5145
A 62 5156
A 62 5168
A 62 5180
A 62 5193
A 62 5205
A 62 5217
T 62 5228
A 62 5240
A 62 5252
A 62 5264
T 62 5276
T 62 5288
A 62 5300
G 20 5314
A 62 5326
A 56 5338
A 56 5350
A 56 5362
A 62 5374
G 56 5387
A 62 5399
A 62 5410
A 62 5422
A 62 5434
A 56 5446
A 56 5458
A 56 5470
T 43 5481
C 56 5493
A 51 5505
T 62 5516
A 62 5529
T 62 5540
A 62 5553
G 56 5566
A 62 5579
A 62 5591
G 62 5603
G 62 5616
A 49 5628
T 47 5639
T 62 5651
T 62 5663
A 62 5675
G 47 5688
T 56 5700
C 62 5713
C 62 5725
A 62 5736
G 54 5749
A 62 5762
A 62 5774
G 62 5786
T 62 5797
T 62 5810
G 62 5823
C 62 5834
T 62 5847
T 62 5859
G 62 5872
G 62 5885
G 62 5898
T 62 5909
T 62 5922
A 62 5933
C 62 5944
A 54 5955
A 52 5967
A 46 5979
A 40 5992
T 58 6003
A 58 6015
T 45 6027
G 58 6041
G 58 6054
A 58 6066
G 54 6079
A 54 6091
T 54 6102
T 58 6114
C 58 6127
T 58 6139
A 58 6150
A 58 6163
T 58 6174
T 58 6187
T 58 6199
A 54 6211
C 58 6223
C 58 6235
T 58 6248
G 58 6261
A 58 6274
A 47 6286
G 41 6298
A 49 6310
A 58 6322
A 54 6334
T 41 6344
T 54 6356
G 58 6369
C 52 6381
T 54 6393
A 54 6405
T 58 6416
A 58 6428
A 58 6440
G 47 6452
A 58 6464
C 58 6474
C 49 6486
A 58 6496
A 58 6507
C 16 6518
A 10 6527
A 12 6536
N 9 6546
N 9 6556
N 6 6565
N 6 6575
A 17 6585
A 26 6597
A 25 6609
A 22 6622
C 14 6631
A 11 6646
A 23 6659
T 32 6670
T 31 6683
A 14 6694
N 4 6709
END_DNA

END_SEQUENCE
