# Supplementary material for: Elucidating the path to Plasmodium prolyl-tRNA synthetase inhibitors that overcome halofuginone resistance
Source: Nat Commun. 2022 Aug 25;13:4976. doi: 10.1038/s41467-022-32630-4 (PMC9403976; doi:10.1038/s41467-022-32630-4)
Supplement: Supplementary file 4 — Source Data [file 41467_2022_32630_MOESM4_ESM.zip › Source Data/NCP26_Selection_Sanger_Sequencing/S2 - clone C5/S2_clone_C5_-_Amplified_by_F5R5_-_Sequenced_by_F5.phd.1]

BEGIN_SEQUENCE MAT-10-121_-_NCP26_Selection_2of3_-_6th_cycle_-_clone_C5_-_F5R5-MAT-PfcPRS-F5_A01

BEGIN_COMMENT

CHROMAT_FILE: MAT-10-121_-_NCP26_Selection_2of3_-_6th_cycle_-_clone_C5_-_F5R5-MAT-PfcPRS-F5_A01.ab1
BASECALLER_VERSION: KB 1.4.0
TRACE_PROCESSOR_VERSION: KB 1.4.0
QUALITY_LEVELS: 99
TIME: Wed Sep 30 10:47:26 2020
TRACE_ARRAY_MIN_INDEX: 0
TRACE_ARRAY_MAX_INDEX: 7103
TRIM: -1 -1 -1.000000e+000
TRACE_PEAK_AREA_RATIO: -1.000000e+000
CHEM: term
DYE: big

END_COMMENT

BEGIN_DNA
N 3 2
N 3 14
N 2 28
N 3 48
N 5 56
N 3 63
N 5 77
N 9 94
N 4 109
G 11 131
N 6 155
N 5 167
N 8 182
A 10 202
A 10 215
N 6 235
T 14 247
G 46 263
A 10 281
A 10 285
G 27 302
G 34 317
A 44 330
G 19 342
A 20 356
A 10 376
A 15 386
A 14 395
T 17 404
T 58 417
T 39 431
G 58 449
G 36 465
A 58 477
G 58 489
G 31 503
T 20 513
G 36 527
C 52 537
A 52 547
A 49 557
A 58 569
T 45 580
T 58 593
T 36 606
T 28 620
A 62 631
C 62 642
T 62 655
T 62 668
C 62 682
T 47 694
A 62 705
C 62 716
T 62 729
G 62 742
C 62 755
T 62 769
G 62 782
A 49 795
A 62 805
G 62 817
C 62 829
T 62 841
T 62 853
T 62 866
T 54 878
A 62 888
T 62 899
A 62 910
A 59 921
G 62 935
C 59 947
G 59 961
A 62 973
A 62 984
A 62 995
A 62 1006
T 59 1016
G 62 1030
G 62 1043
A 62 1056
A 62 1067
G 62 1079
A 62 1091
G 62 1103
C 62 1114
C 59 1126
A 62 1136
T 62 1148
A 62 1160
C 62 1171
A 62 1182
A 62 1193
G 62 1206
C 62 1219
A 62 1230
G 62 1243
C 62 1255
T 59 1269
A 62 1279
C 62 1290
A 62 1301
T 62 1313
C 62 1326
T 54 1339
C 54 1351
A 59 1361
T 62 1374
T 59 1387
A 62 1397
T 62 1409
C 62 1422
T 62 1434
T 62 1447
G 54 1460
G 62 1473
A 62 1485
A 62 1496
C 62 1507
A 62 1517
A 62 1528
A 62 1540
T 62 1552
T 62 1564
T 62 1576
T 62 1589
G 59 1602
C 62 1613
A 62 1624
A 62 1635
A 62 1646
A 62 1658
A 62 1670
T 59 1681
G 62 1694
T 62 1705
T 62 1718
T 62 1731
A 62 1741
A 62 1752
A 62 1764
A 62 1776
T 62 1788
T 62 1800
G 62 1813
A 62 1825
A 62 1837
T 62 1848
T 62 1861
T 62 1873
G 62 1886
A 62 1898
A 62 1910
G 62 1922
A 62 1934
T 59 1945
G 62 1958
A 62 1970
A 62 1981
A 62 1993
A 62 2005
T 62 2016
G 62 2028
A 62 2041
A 62 2053
G 62 2065
T 62 2077
T 62 2089
A 62 2100
A 62 2112
A 62 2123
C 62 2135
A 62 2146
A 62 2158
T 62 2171
A 62 2182
T 62 2194
G 62 2207
T 62 2220
T 62 2233
C 62 2245
A 62 2255
T 62 2268
C 62 2280
A 62 2291
A 62 2303
A 62 2315
C 62 2327
A 62 2338
T 62 2350
C 62 2363
A 62 2374
T 62 2386
G 62 2399
G 62 2412
G 62 2425
G 62 2438
T 62 2451
T 62 2463
G 62 2475
T 62 2487
A 62 2498
G 62 2511
C 62 2522
A 62 2534
C 59 2545
T 59 2558
A 62 2569
G 62 2582
A 59 2596
T 62 2607
C 54 2619
T 62 2632
A 62 2643
T 62 2654
T 62 2667
G 62 2680
G 62 2693
T 62 2705
A 62 2716
T 62 2727
T 62 2740
A 62 2750
T 62 2762
G 62 2775
A 62 2788
T 62 2799
A 62 2810
A 62 2822
T 62 2834
G 62 2847
A 62 2859
C 62 2870
A 62 2882
C 62 2893
A 62 2904
T 62 2917
G 62 2929
G 62 2942
T 62 2955
G 62 2967
A 59 2981
T 62 2991
G 62 3004
A 62 3016
T 62 3027
A 62 3039
A 62 3050
A 62 3062
G 62 3075
G 62 3087
A 59 3100
T 59 3110
T 62 3122
A 62 3134
G 62 3146
T 62 3159
T 62 3171
C 62 3183
T 62 3195
A 62 3206
C 62 3218
C 62 3230
A 62 3241
C 62 3252
C 62 3265
A 62 3276
A 62 3288
A 62 3300
T 62 3312
G 62 3324
T 62 3336
T 62 3348
T 62 3361
C 62 3373
T 62 3385
A 62 3396
A 62 3407
A 62 3419
T 62 3431
A 62 3442
T 62 3453
A 62 3465
A 62 3477
A 62 3489
G 62 3502
T 62 3513
T 62 3525
G 62 3538
T 62 3550
T 62 3562
A 62 3573
T 62 3585
T 62 3597
G 62 3610
T 62 3622
A 62 3633
C 62 3645
C 54 3657
T 62 3670
A 62 3681
T 62 3693
C 49 3705
T 49 3718
T 62 3730
C 62 3742
T 62 3755
A 62 3766
T 62 3777
A 62 3788
A 62 3800
A 62 3812
A 62 3824
C 62 3835
A 62 3846
A 62 3858
C 62 3870
A 62 3881
G 62 3894
A 62 3907
T 62 3919
G 62 3931
A 62 3944
A 62 3955
A 62 3967
A 62 3979
T 62 3990
G 62 4003
C 62 4014
T 62 4027
A 62 4039
T 62 4050
A 54 4062
C 62 4074
A 62 4085
C 62 4097
T 54 4110
C 62 4122
A 62 4134
T 62 4146
A 62 4157
T 62 4169
T 62 4182
G 62 4195
T 62 4207
A 62 4218
A 62 4230
A 49 4242
G 54 4254
A 62 4267
T 62 4277
A 62 4289
T 62 4300
T 62 4313
G 62 4326
A 62 4338
A 62 4350
A 54 4362
A 62 4373
A 62 4385
A 62 4397
T 62 4408
A 62 4419
T 62 4431
T 62 4443
G 62 4457
A 62 4469
A 62 4480
A 54 4492
A 49 4504
A 62 4516
T 59 4527
G 62 4540
C 62 4551
A 62 4563
C 62 4574
A 62 4586
A 62 4598
A 62 4610
T 62 4622
T 62 4634
A 62 4646
A 62 4658
T 62 4670
T 62 4682
G 62 4695
T 62 4707
G 62 4720
T 62 4732
T 62 4744
T 62 4756
A 62 4767
T 62 4779
G 62 4792
A 62 4804
T 62 4815
G 62 4828
A 62 4840
T 62 4851
A 62 4863
G 62 4876
A 62 4888
G 62 4900
C 62 4912
A 62 4924
T 62 4935
C 62 4947
T 62 4960
T 62 4973
A 62 4984
T 62 4996
T 62 5008
C 62 5020
T 62 5033
C 62 5045
C 49 5057
T 49 5069
G 62 5081
G 62 5094
T 62 5106
T 62 5118
A 62 5129
T 62 5140
A 62 5152
A 62 5163
A 62 5175
T 62 5187
T 62 5200
C 62 5212
A 62 5223
A 62 5235
T 62 5247
C 62 5259
A 62 5271
T 62 5283
T 62 5295
G 62 5308
G 62 5321
G 62 5334
A 62 5346
A 62 5358
T 62 5369
T 62 5381
A 62 5392
A 62 5404
G 49 5417
A 49 5429
G 49 5442
G 62 5454
T 62 5466
A 62 5477
T 62 5488
T 62 5501
C 62 5513
C 62 5525
C 62 5537
A 62 5549
T 62 5561
A 62 5572
A 62 5585
G 62 5597
A 62 5610
A 62 5622
T 62 5633
A 62 5645
G 62 5657
A 62 5670
A 62 5682
G 62 5694
T 62 5706
T 62 5718
G 62 5730
G 62 5743
A 62 5755
C 62 5766
C 62 5779
T 62 5791
A 62 5803
A 62 5815
A 62 5827
G 62 5839
A 62 5852
T 62 5862
T 62 5875
T 62 5887
A 62 5898
C 62 5909
A 62 5921
A 62 5932
A 62 5945
A 46 5957
T 62 5969
A 62 5980
A 62 5992
T 62 6004
T 62 6017
C 62 6029
T 62 6042
T 62 6054
G 62 6067
T 62 6079
G 62 6091
T 62 6103
T 62 6116
A 62 6127
T 62 6138
T 62 6150
G 62 6163
T 62 6175
T 62 6187
A 62 6199
G 62 6211
A 62 6223
A 62 6235
G 62 6248
A 62 6260
G 62 6272
A 62 6284
T 54 6295
A 62 6306
A 62 6318
T 62 6330
A 62 6342
A 62 6354
C 62 6366
G 62 6379
A 62 6391
A 62 6403
A 62 6415
A 62 6427
A 62 6439
T 62 6450
G 62 6463
T 62 6474
A 62 6486
A 62 6498
T 62 6509
G 58 6523
T 58 6534
C 58 6547
A 58 6558
A 58 6569
A 58 6581
A 58 6593
A 49 6605
A 58 6617
G 58 6629
A 58 6641
A 58 6653
T 58 6664
C 58 6676
C 49 6688
G 58 6701
T 58 6712
A 58 6724
T 58 6735
T 58 6746
A 58 6757
T 58 6768
T 49 6781
A 58 6792
G 47 6804
A 58 6815
A 58 6826
A 54 6837
C 54 6847
N 9 6857
C 10 6867
N 8 6875
N 4 6885
A 15 6899
N 6 6913
N 5 6925
G 21 6937
G 20 6949
G 10 6961
N 5 6974
N 9 6986
T 16 6997
N 8 7006
N 7 7020
T 11 7030
N 8 7040
G 19 7051
N 5 7063
N 4 7074
END_DNA

END_SEQUENCE
