# Supplementary material for: Elucidating the path to Plasmodium prolyl-tRNA synthetase inhibitors that overcome halofuginone resistance
Source: Nat Commun. 2022 Aug 25;13:4976. doi: 10.1038/s41467-022-32630-4 (PMC9403976; doi:10.1038/s41467-022-32630-4)
Supplement: Supplementary file 4 — Source Data [file 41467_2022_32630_MOESM4_ESM.zip › Source Data/NCP26_Selection_Sanger_Sequencing/S2 - clone C5/S2_clone_C5_-_Amplified_by_F3R3_-_Sequenced_by_R3.phd.1]

BEGIN_SEQUENCE MAT-10-121_-_NCP26_Selection_2of3_-_6th_cycle_-_clone_C5_-_F3R3-MAT-PfcPRS-R3_D07

BEGIN_COMMENT

CHROMAT_FILE: MAT-10-121_-_NCP26_Selection_2of3_-_6th_cycle_-_clone_C5_-_F3R3-MAT-PfcPRS-R3_D07.ab1
BASECALLER_VERSION: KB 1.4.0
TRACE_PROCESSOR_VERSION: KB 1.4.0
QUALITY_LEVELS: 99
TIME: Wed Sep 30 03:05:43 2020
TRACE_ARRAY_MIN_INDEX: 0
TRACE_ARRAY_MAX_INDEX: 6723
TRIM: -1 -1 -1.000000e+000
TRACE_PEAK_AREA_RATIO: -1.000000e+000
CHEM: term
DYE: big

END_COMMENT

BEGIN_DNA
T 11 2
N 6 10
N 5 22
N 6 41
N 9 54
N 9 65
N 6 77
G 23 95
N 6 111
N 9 124
N 8 144
N 9 159
A 12 167
N 6 186
N 7 200
N 5 217
N 9 231
T 41 242
C 49 257
C 13 268
A 10 275
T 56 287
A 62 298
T 47 310
T 62 324
T 62 337
T 62 351
G 47 366
T 51 377
A 62 388
A 59 397
C 59 407
C 62 419
C 59 431
A 59 440
A 62 451
G 62 464
C 59 478
A 62 489
A 62 500
C 59 510
T 62 523
T 62 537
C 62 550
T 62 563
G 62 577
G 62 591
A 59 605
C 43 613
T 59 626
A 59 635
A 62 647
A 62 658
T 62 669
C 62 681
C 62 694
T 62 706
T 62 720
C 62 732
T 54 745
A 54 755
T 54 766
A 62 777
T 59 788
G 62 802
A 59 814
T 59 825
T 62 838
T 62 850
T 54 862
T 62 875
T 62 888
T 62 900
C 54 912
T 62 923
T 62 936
T 62 948
T 62 960
T 62 972
C 62 984
T 59 996
A 62 1005
A 62 1016
T 62 1028
T 62 1040
T 62 1053
A 62 1063
T 62 1074
T 62 1087
T 62 1100
T 62 1112
T 62 1125
T 62 1137
G 59 1151
T 62 1162
A 62 1172
A 62 1183
C 59 1195
A 62 1204
A 62 1216
A 62 1228
T 62 1240
A 62 1251
A 62 1263
T 59 1275
G 62 1289
G 62 1302
G 62 1316
A 62 1329
A 62 1340
A 62 1351
T 62 1361
A 62 1373
A 62 1384
G 62 1398
A 62 1410
A 62 1421
T 62 1432
T 62 1444
T 62 1456
T 54 1469
C 54 1482
A 62 1491
A 62 1502
C 62 1514
A 62 1525
T 62 1537
T 62 1550
T 62 1563
A 54 1574
A 62 1586
T 62 1598
T 62 1610
T 62 1623
T 54 1635
T 62 1647
T 62 1660
T 59 1672
A 62 1682
T 62 1693
T 62 1706
T 62 1718
C 62 1730
T 49 1743
T 62 1755
T 62 1767
A 62 1778
T 62 1789
T 62 1802
A 62 1812
A 62 1824
A 62 1835
A 62 1847
A 62 1858
A 62 1870
A 62 1882
G 62 1894
C 62 1905
T 62 1918
T 62 1930
G 62 1943
A 62 1956
A 62 1967
C 62 1978
A 62 1989
C 62 2000
A 62 2012
T 62 2024
T 62 2037
C 54 2050
C 49 2062
C 54 2074
A 59 2084
T 62 2097
A 62 2108
T 62 2120
A 62 2132
T 62 2143
A 62 2155
A 62 2167
T 62 2178
A 62 2190
T 59 2202
G 62 2215
C 62 2228
A 62 2239
G 62 2252
C 62 2264
G 62 2277
G 62 2290
G 62 2302
T 62 2314
C 62 2326
T 62 2338
T 62 2350
A 62 2362
A 62 2373
T 62 2384
A 62 2396
T 62 2407
A 62 2419
T 62 2430
A 62 2442
A 62 2454
C 62 2466
A 62 2477
A 62 2488
C 62 2501
C 62 2513
C 62 2526
G 62 2538
A 62 2551
A 62 2563
A 62 2575
T 62 2585
A 62 2597
T 59 2607
C 62 2620
A 62 2631
T 62 2642
A 62 2654
A 62 2666
T 62 2678
A 62 2690
T 62 2701
T 62 2713
C 59 2726
A 62 2737
A 62 2748
T 62 2760
T 62 2772
A 62 2784
A 62 2795
T 62 2807
T 62 2819
C 59 2832
A 62 2842
C 62 2853
T 62 2866
T 62 2878
T 62 2891
T 62 2903
T 62 2915
A 62 2926
C 62 2937
A 62 2947
A 62 2958
T 62 2970
A 62 2982
A 62 2994
C 62 3006
T 62 3018
T 62 3030
G 62 3042
A 62 3055
G 62 3067
T 62 3079
A 62 3090
T 62 3101
A 62 3112
C 62 3123
C 62 3136
A 62 3146
A 62 3158
T 62 3170
C 62 3183
T 62 3195
G 62 3208
A 62 3220
A 62 3232
A 62 3243
A 62 3254
A 62 3266
T 62 3276
T 62 3288
T 62 3300
T 62 3312
C 62 3324
T 62 3336
A 62 3347
T 62 3359
T 62 3371
T 62 3383
T 62 3395
T 62 3407
T 62 3419
T 62 3431
T 62 3442
G 62 3455
A 62 3466
A 62 3477
G 59 3489
T 62 3501
G 62 3513
A 62 3525
T 62 3535
A 62 3547
C 62 3558
C 62 3570
T 54 3582
A 54 3594
A 62 3606
A 62 3618
A 62 3629
T 62 3641
A 62 3652
T 62 3663
T 62 3676
A 62 3687
C 62 3699
T 62 3711
A 62 3722
T 62 3734
C 62 3747
C 62 3759
T 62 3771
T 62 3784
A 62 3796
G 32 3807
A 42 3820
T 62 3831
T 62 3843
T 62 3854
G 62 3867
T 62 3879
T 62 3891
A 62 3902
T 62 3913
C 62 3925
T 62 3937
T 62 3950
C 62 3962
T 62 3974
A 62 3985
C 62 3996
T 62 4009
T 62 4021
C 62 4033
A 56 4043
T 62 4055
T 62 4067
A 62 4079
T 62 4090
T 62 4103
A 62 4114
C 62 4125
T 54 4138
T 49 4150
A 54 4162
A 62 4173
A 62 4185
A 62 4197
G 59 4209
C 62 4221
T 62 4233
T 54 4245
T 54 4257
C 62 4269
C 54 4281
T 49 4293
T 54 4305
T 62 4318
T 62 4330
A 62 4340
A 59 4352
A 62 4363
A 62 4375
T 62 4386
G 62 4399
G 59 4411
T 59 4423
A 62 4435
T 62 4445
C 62 4458
C 54 4470
T 54 4483
T 54 4495
G 62 4507
A 59 4521
T 62 4531
A 62 4543
T 59 4554
G 62 4567
A 62 4579
T 62 4590
T 62 4603
A 62 4614
T 62 4625
T 62 4638
A 62 4650
T 62 4661
T 62 4674
A 62 4685
T 62 4697
T 62 4710
A 62 4721
T 62 4733
T 62 4745
A 62 4757
T 62 4768
T 62 4781
A 62 4793
T 62 4804
T 62 4817
A 62 4829
T 62 4840
T 62 4853
G 62 4866
T 62 4878
T 62 4890
A 62 4901
C 62 4913
T 62 4925
A 62 4937
T 62 4949
T 62 4961
A 62 4973
C 62 4985
T 62 4997
A 62 5009
T 62 5021
T 62 5033
A 62 5045
T 62 5057
T 62 5069
T 54 5082
T 54 5094
T 62 5106
A 62 5117
T 62 5129
T 62 5141
A 62 5153
T 62 5164
T 62 5177
A 62 5189
T 62 5200
T 62 5213
G 62 5226
T 62 5238
T 62 5250
A 62 5262
T 62 5273
T 62 5286
A 62 5297
T 62 5309
T 62 5322
C 62 5334
T 62 5346
G 62 5360
T 62 5372
A 62 5383
A 62 5395
T 62 5407
T 62 5419
C 62 5432
T 62 5444
T 62 5456
C 62 5469
A 62 5480
T 62 5491
T 62 5504
T 62 5516
T 62 5529
T 62 5541
G 62 5554
G 43 5567
C 43 5578
C 62 5591
A 62 5601
T 62 5613
T 62 5626
T 62 5638
C 62 5651
T 62 5663
T 62 5675
C 62 5688
T 62 5700
T 62 5712
G 62 5725
T 62 5737
A 62 5748
C 62 5760
A 62 5771
T 62 5782
C 62 5795
T 62 5808
T 62 5821
C 62 5833
T 62 5846
T 62 5858
T 62 5870
T 62 5883
T 62 5895
T 62 5907
A 62 5918
T 62 5929
C 62 5942
T 62 5954
A 62 5965
C 62 5977
A 62 5989
C 62 6001
G 62 6014
T 62 6026
G 62 6039
C 62 6052
T 62 6064
T 62 6076
T 62 6089
T 62 6101
G 62 6114
A 62 6126
T 47 6137
G 62 6150
T 62 6162
A 62 6174
G 62 6187
T 62 6198
A 62 6210
T 62 6221
C 62 6234
T 62 6246
T 62 6259
C 62 6272
T 62 6283
T 62 6296
T 62 6309
A 62 6320
A 62 6331
T 62 6342
T 62 6355
T 62 6367
G 49 6380
T 62 6391
A 62 6402
C 62 6413
A 62 6424
T 62 6434
A 62 6446
T 36 6456
T 62 6468
N 8 6480
N 9 6490
N 9 6500
N 6 6510
N 4 6522
N 7 6531
G 12 6542
G 19 6552
G 18 6563
N 6 6569
N 9 6580
N 9 6591
N 5 6605
N 6 6612
T 10 6623
T 12 6632
A 16 6645
A 22 6656
A 31 6667
A 58 6678
A 25 6689
END_DNA

END_SEQUENCE
