# Supplementary material for: Elucidating the path to Plasmodium prolyl-tRNA synthetase inhibitors that overcome halofuginone resistance
Source: Nat Commun. 2022 Aug 25;13:4976. doi: 10.1038/s41467-022-32630-4 (PMC9403976; doi:10.1038/s41467-022-32630-4)
Supplement: Supplementary file 4 — Source Data [file 41467_2022_32630_MOESM4_ESM.zip › Source Data/NCP26_Selection_Sanger_Sequencing/S2 - clone C5/S2_clone_C5_-_Amplified_by_F5R5_-_Sequenced_by_R5.phd.1]

BEGIN_SEQUENCE MAT-10-121_-_NCP26_Selection_2of3_-_6th_cycle_-_clone_C5_-_F5R5-MAT-PfcPRS-R5_H09

BEGIN_COMMENT

CHROMAT_FILE: MAT-10-121_-_NCP26_Selection_2of3_-_6th_cycle_-_clone_C5_-_F5R5-MAT-PfcPRS-R5_H09.ab1
BASECALLER_VERSION: KB 1.4.0
TRACE_PROCESSOR_VERSION: KB 1.4.0
QUALITY_LEVELS: 99
TIME: Wed Sep 30 10:49:51 2020
TRACE_ARRAY_MIN_INDEX: 0
TRACE_ARRAY_MAX_INDEX: 7095
TRIM: -1 -1 -1.000000e+000
TRACE_PEAK_AREA_RATIO: -1.000000e+000
CHEM: term
DYE: big

END_COMMENT

BEGIN_DNA
N 4 3
N 3 20
N 5 28
N 3 36
N 9 51
N 6 64
N 4 83
A 10 94
N 7 105
N 6 111
N 5 126
T 10 154
N 9 170
N 9 184
N 9 197
N 8 209
N 9 223
A 11 235
N 6 241
T 40 256
T 21 271
A 33 281
C 18 293
A 12 300
T 45 313
T 58 328
T 49 344
T 41 358
T 47 371
C 58 385
G 30 399
T 39 410
T 27 424
A 30 433
T 33 442
T 28 456
A 46 466
T 37 476
C 41 491
T 43 502
C 62 516
T 56 528
T 56 542
C 62 555
T 26 566
A 51 576
A 59 586
C 43 598
A 30 606
A 59 616
T 59 629
A 62 640
A 59 652
C 59 664
A 59 674
C 59 686
A 59 695
A 59 707
G 56 722
A 54 736
A 30 747
T 32 757
T 62 769
A 62 780
T 59 791
T 62 805
T 62 818
T 62 831
G 54 846
T 62 857
A 59 867
A 51 878
A 56 889
T 59 900
C 62 913
T 59 925
T 62 938
T 59 951
A 59 961
G 59 975
G 59 988
T 62 999
C 62 1011
C 59 1022
A 49 1031
A 59 1042
C 59 1054
T 62 1067
T 62 1080
C 62 1092
T 59 1105
A 62 1115
T 62 1127
T 62 1139
C 62 1152
T 56 1163
T 43 1176
A 59 1186
T 46 1198
G 49 1211
G 43 1224
G 59 1237
A 62 1249
A 59 1260
T 59 1270
A 59 1281
C 59 1291
C 56 1303
T 62 1316
C 62 1329
T 62 1342
T 54 1355
A 62 1365
A 59 1376
T 62 1388
T 62 1400
C 62 1412
C 62 1423
C 59 1435
A 51 1444
A 46 1455
T 56 1468
G 62 1481
A 54 1494
T 42 1504
T 49 1517
G 54 1530
A 62 1542
A 62 1553
T 62 1564
T 62 1576
T 42 1588
A 62 1599
T 62 1610
A 62 1621
A 62 1633
C 62 1645
C 59 1657
A 59 1667
G 59 1681
G 62 1694
A 54 1708
G 40 1719
A 54 1732
A 59 1743
T 59 1753
A 59 1765
A 56 1776
G 36 1789
A 59 1801
T 49 1812
G 62 1825
C 59 1836
T 59 1849
C 56 1861
T 54 1874
A 54 1885
T 54 1897
C 56 1909
A 48 1919
T 62 1931
C 59 1943
A 51 1954
T 62 1967
A 59 1978
A 59 1990
A 62 2001
C 62 2013
A 56 2024
C 59 2036
A 56 2047
A 59 2058
T 62 2071
T 62 2084
A 59 2095
A 50 2107
T 54 2119
T 54 2132
T 62 2144
G 62 2157
T 56 2169
G 54 2182
C 51 2193
A 51 2204
T 62 2216
T 62 2229
T 54 2241
T 54 2253
T 62 2266
C 62 2277
A 51 2287
A 51 2298
T 59 2310
A 59 2321
T 62 2334
T 62 2346
T 54 2359
T 49 2371
T 54 2383
T 62 2396
C 59 2407
A 51 2417
A 49 2428
T 59 2440
A 62 2452
T 62 2464
C 59 2476
T 62 2489
T 49 2501
T 42 2514
A 62 2525
C 62 2536
A 56 2546
A 56 2558
T 54 2571
A 62 2582
T 62 2594
G 56 2607
A 59 2619
G 43 2632
T 59 2644
G 62 2657
T 48 2668
A 48 2679
T 56 2691
A 54 2702
G 28 2715
C 48 2727
A 56 2739
T 62 2751
T 54 2763
T 54 2776
T 54 2788
C 56 2800
A 46 2810
T 54 2822
C 48 2834
T 43 2847
G 54 2860
T 48 2872
T 49 2884
G 54 2896
T 54 2908
T 49 2920
T 49 2932
T 62 2944
A 59 2954
T 59 2966
A 54 2977
G 39 2990
A 59 3002
A 59 3014
G 34 3026
A 62 3038
T 56 3048
A 56 3060
G 59 3072
G 62 3085
T 62 3097
A 62 3108
C 59 3119
A 59 3130
A 59 3142
T 62 3155
A 62 3166
A 59 3178
C 62 3190
A 51 3201
A 50 3213
C 56 3226
T 56 3238
T 56 3251
T 59 3263
A 56 3275
T 56 3286
A 56 3297
T 59 3309
T 59 3322
T 59 3334
A 54 3345
G 34 3358
A 62 3370
A 59 3381
A 56 3393
C 48 3404
A 50 3415
T 59 3427
T 59 3440
T 54 3452
G 43 3465
G 48 3478
T 45 3490
G 49 3502
G 50 3515
T 51 3526
A 59 3538
G 34 3550
A 62 3562
A 59 3574
C 56 3585
T 62 3597
A 54 3608
A 59 3620
T 62 3632
C 62 3645
C 62 3657
T 62 3670
T 62 3682
T 54 3694
A 62 3705
T 62 3717
C 62 3729
A 62 3739
T 62 3751
C 62 3764
A 59 3775
C 59 3786
C 56 3799
A 46 3810
T 56 3822
G 62 3834
T 56 3847
G 62 3859
T 56 3872
C 56 3884
A 56 3895
T 59 3906
T 59 3919
A 59 3930
T 59 3942
C 59 3954
A 59 3965
T 59 3977
A 59 3989
A 59 4001
T 59 4013
A 62 4024
C 59 4036
C 59 4049
A 59 4059
A 56 4071
T 59 4084
A 62 4096
G 43 4108
A 62 4121
T 59 4132
C 59 4145
T 62 4157
A 59 4168
G 38 4181
T 50 4193
G 62 4206
C 59 4218
T 62 4230
A 62 4241
C 62 4252
A 59 4264
A 59 4275
C 62 4287
C 62 4300
C 62 4312
C 56 4325
A 50 4336
T 59 4348
G 62 4360
A 54 4373
T 48 4384
G 62 4397
T 59 4409
T 59 4421
T 54 4433
G 56 4446
A 62 4458
T 46 4469
G 46 4481
A 62 4493
A 56 4505
C 56 4516
A 59 4528
T 62 4539
A 59 4551
T 59 4563
T 56 4576
G 62 4588
T 56 4601
T 49 4613
T 56 4625
A 62 4636
A 59 4648
C 59 4660
T 62 4672
T 62 4685
C 59 4697
A 56 4708
T 62 4720
T 62 4732
T 62 4745
T 62 4757
C 62 4769
A 59 4779
T 62 4791
C 62 4803
T 62 4816
T 62 4829
C 62 4841
A 62 4851
A 62 4862
A 62 4874
T 62 4886
T 62 4899
C 62 4911
A 56 4921
A 56 4933
T 62 4945
T 62 4958
T 62 4970
T 62 4983
A 62 4994
A 62 5005
A 62 5017
C 62 5029
A 62 5040
T 62 5052
T 62 5065
T 62 5077
T 62 5090
T 62 5102
G 62 5115
C 62 5126
A 56 5137
A 62 5149
A 62 5161
A 62 5173
T 62 5184
T 62 5197
T 37 5209
G 46 5222
T 56 5234
T 62 5246
C 62 5258
C 51 5270
A 51 5281
A 51 5292
G 51 5305
A 62 5317
T 51 5329
A 56 5340
A 56 5352
T 56 5364
G 62 5377
A 62 5389
G 43 5402
A 47 5415
T 44 5425
G 62 5438
T 56 5450
A 62 5461
G 38 5474
C 56 5486
T 62 5499
G 62 5512
C 62 5524
T 62 5537
T 46 5549
G 62 5561
T 47 5573
A 56 5584
T 56 5596
G 62 5608
G 62 5621
C 56 5633
T 62 5646
C 62 5658
T 62 5670
T 38 5683
C 62 5695
C 62 5707
A 46 5717
T 62 5729
T 62 5742
T 62 5754
T 62 5767
C 62 5778
G 43 5791
C 47 5803
T 62 5815
T 48 5828
A 62 5839
T 52 5850
A 52 5861
A 62 5873
A 52 5885
A 62 5897
G 52 5910
C 62 5921
T 52 5934
T 54 5946
C 58 5958
A 54 5970
G 52 5982
C 54 5994
A 54 6006
G 52 6018
T 54 6031
A 58 6043
G 31 6055
A 34 6068
A 34 6080
G 46 6092
T 52 6104
A 52 6115
A 47 6127
A 47 6139
A 52 6151
T 58 6162
T 46 6175
T 58 6187
G 58 6200
C 58 6212
A 54 6223
C 58 6235
C 58 6248
T 41 6260
C 58 6273
C 54 6285
A 48 6296
A 58 6308
A 58 6320
T 58 6332
T 58 6344
T 54 6356
T 47 6368
T 41 6381
C 47 6393
T 52 6405
C 58 6417
C 58 6429
T 54 6441
T 52 6454
C 54 6466
A 52 6476
C 54 6488
T 58 6500
T 58 6513
T 54 6525
T 47 6538
T 44 6550
A 58 6560
T 58 6572
T 58 6584
C 58 6596
C 54 6608
T 47 6621
T 47 6633
T 45 6646
A 54 6656
A 50 6668
T 54 6680
A 58 6691
A 51 6703
T 49 6714
A 58 6726
G 50 6739
G 58 6752
T 48 6763
A 58 6774
C 54 6785
A 47 6796
G 49 6808
C 50 6820
T 54 6831
A 58 6842
N 8 6854
N 6 6864
N 6 6872
N 6 6881
N 4 6893
N 4 6900
N 6 6913
T 16 6926
T 12 6938
N 9 6951
N 4 6967
N 5 6976
N 9 6985
N 5 6994
N 4 7005
C 16 7018
A 16 7032
A 30 7044
N 9 7056
END_DNA

END_SEQUENCE
