# Supplementary material for: Elucidating the path to Plasmodium prolyl-tRNA synthetase inhibitors that overcome halofuginone resistance
Source: Nat Commun. 2022 Aug 25;13:4976. doi: 10.1038/s41467-022-32630-4 (PMC9403976; doi:10.1038/s41467-022-32630-4)
Supplement: Supplementary file 4 — Source Data [file 41467_2022_32630_MOESM4_ESM.zip › Source Data/NCP26_Selection_Sanger_Sequencing/S2 - clone A3/S2_clone_A3_-_Amplified_by_F7R7A_-_Sequenced_by_F7.phd.1]

BEGIN_SEQUENCE MAT-10-121_-_NCP26_Selection_2of3_-_6th_cycle_-_clone_A3_-_F7R7A-MAT-PfcPRS-F7_E06

BEGIN_COMMENT

CHROMAT_FILE: MAT-10-121_-_NCP26_Selection_2of3_-_6th_cycle_-_clone_A3_-_F7R7A-MAT-PfcPRS-F7_E06.ab1
BASECALLER_VERSION: KB 1.4.0
TRACE_PROCESSOR_VERSION: KB 1.4.0
QUALITY_LEVELS: 99
TIME: Wed Sep 30 10:48:40 2020
TRACE_ARRAY_MIN_INDEX: 0
TRACE_ARRAY_MAX_INDEX: 5996
TRIM: -1 -1 -1.000000e+000
TRACE_PEAK_AREA_RATIO: -1.000000e+000
CHEM: term
DYE: big

END_COMMENT

BEGIN_DNA
N 6 3
N 2 15
N 2 23
N 3 45
N 4 55
N 4 67
N 4 83
N 5 108
N 6 124
N 4 146
N 8 159
N 8 176
A 13 187
T 41 204
N 9 220
N 8 227
T 35 241
T 54 257
G 49 273
G 49 291
G 44 307
A 49 323
T 18 337
T 34 349
A 37 360
A 33 369
G 17 385
A 58 397
G 58 410
G 20 424
N 9 433
A 25 445
T 23 453
T 58 466
C 54 480
C 58 492
C 30 503
A 14 512
T 58 525
A 54 537
A 54 549
G 49 563
A 54 576
A 29 587
T 29 595
A 49 607
G 45 621
A 62 633
A 54 644
G 38 658
T 47 667
T 54 680
G 62 694
G 49 709
A 47 720
C 24 730
C 62 742
T 62 754
A 62 765
A 62 776
A 62 788
G 62 801
A 47 813
T 24 821
T 62 834
T 62 846
A 62 857
C 54 868
A 36 877
A 62 888
A 62 900
A 62 912
T 62 923
A 62 934
A 62 946
T 59 957
T 62 970
C 62 984
T 62 996
T 62 1009
G 59 1023
T 59 1034
G 59 1048
T 62 1059
T 59 1071
A 62 1081
T 59 1091
T 62 1104
G 59 1118
T 62 1129
T 59 1141
A 59 1152
G 62 1165
A 62 1177
A 62 1188
G 62 1200
A 62 1212
G 62 1223
A 59 1235
T 49 1244
A 62 1256
A 62 1267
T 62 1278
A 62 1289
A 62 1301
C 62 1313
G 62 1327
A 62 1338
A 62 1350
A 62 1362
A 62 1373
A 62 1384
T 59 1395
G 59 1408
T 62 1419
A 62 1430
A 62 1442
T 59 1453
G 59 1467
T 62 1478
C 59 1491
A 62 1501
A 62 1512
A 62 1524
A 62 1535
A 62 1547
A 54 1558
G 54 1571
A 49 1583
A 49 1594
T 62 1604
C 62 1616
C 62 1628
G 62 1642
T 62 1654
A 62 1666
T 62 1677
T 62 1690
A 62 1700
T 62 1712
T 62 1724
A 59 1735
G 62 1749
A 62 1761
A 62 1772
A 62 1784
C 62 1794
A 62 1805
C 62 1816
A 62 1827
A 62 1839
C 62 1851
A 62 1862
A 62 1874
A 62 1886
T 62 1898
G 62 1911
C 62 1923
T 62 1936
T 62 1949
G 62 1961
T 62 1974
T 62 1986
G 62 1998
A 62 2011
T 62 2021
A 62 2032
T 62 2043
T 62 2056
C 62 2068
A 62 2078
T 62 2090
A 62 2102
A 62 2114
A 62 2126
A 62 2138
A 62 2149
C 62 2161
C 62 2173
T 62 2186
C 62 2198
T 62 2211
T 62 2224
C 62 2235
T 62 2248
T 62 2260
A 62 2271
A 62 2282
A 62 2293
A 62 2304
G 62 2317
C 62 2328
A 62 2339
A 62 2351
A 62 2363
G 62 2375
A 62 2388
A 62 2399
A 62 2411
A 62 2422
A 62 2434
A 62 2445
T 62 2456
T 62 2468
A 59 2480
G 62 2493
A 62 2505
C 62 2517
G 62 2530
A 62 2542
T 62 2553
T 62 2566
C 62 2578
A 62 2588
A 62 2600
T 62 2612
T 62 2625
G 62 2637
T 62 2650
T 62 2662
C 62 2674
A 62 2684
A 54 2696
G 62 2708
T 62 2721
T 62 2733
A 62 2744
C 59 2755
G 62 2768
A 62 2780
G 62 2792
T 62 2805
T 62 2817
T 62 2829
T 62 2841
A 59 2852
G 62 2864
T 62 2877
G 62 2889
A 62 2901
A 49 2913
G 62 2925
T 62 2937
C 62 2948
A 62 2959
T 62 2971
G 62 2983
A 62 2996
A 62 3008
T 62 3019
G 62 3032
C 62 3043
A 62 3055
T 62 3067
T 62 3079
A 62 3090
A 62 3102
A 62 3114
T 62 3126
A 62 3137
A 62 3149
A 62 3161
A 62 3173
A 62 3185
G 62 3197
A 62 3209
A 62 3221
A 62 3232
A 62 3244
T 59 3255
G 62 3268
G 62 3280
T 62 3292
A 62 3304
C 62 3315
T 62 3327
T 62 3340
G 62 3352
C 62 3365
A 62 3376
C 62 3387
C 62 3400
A 62 3411
T 62 3423
G 62 3435
G 62 3448
T 62 3461
G 62 3473
T 62 3485
G 62 3498
A 62 3510
A 62 3521
G 62 3533
A 59 3546
T 62 3556
A 62 3568
T 62 3579
T 62 3591
G 62 3604
C 62 3616
A 62 3628
A 62 3639
C 62 3651
A 62 3662
G 62 3675
A 62 3688
A 62 3700
G 62 3712
A 62 3725
A 62 3736
G 62 3748
A 62 3760
A 62 3772
A 62 3783
T 62 3794
T 62 3806
A 62 3818
A 62 3829
A 62 3841
A 62 3853
A 62 3865
A 62 3877
G 62 3890
A 62 3901
A 62 3913
A 62 3925
C 62 3936
T 62 3948
C 62 3960
A 62 3971
A 62 3983
A 62 3995
G 62 4008
A 62 4020
T 62 4031
T 62 4043
A 62 4054
T 62 4066
C 62 4078
A 62 4090
T 62 4102
T 62 4115
A 62 4126
A 62 4138
A 62 4150
C 62 4162
C 62 4174
A 62 4185
A 62 4197
A 62 4209
C 62 4221
A 62 4232
A 62 4244
A 62 4256
C 62 4268
A 43 4280
G 62 4292
T 62 4305
G 62 4317
A 62 4330
A 62 4342
A 62 4354
C 62 4365
G 62 4378
A 62 4390
C 62 4402
A 62 4413
T 62 4425
T 62 4438
A 62 4449
T 62 4461
C 62 4474
T 62 4486
G 62 4499
G 62 4512
T 62 4524
G 62 4536
C 62 4548
T 62 4561
A 62 4572
T 62 4583
G 62 4595
A 62 4608
A 62 4620
A 62 4632
C 62 4643
C 62 4655
T 62 4668
T 62 4681
T 62 4693
A 62 4705
T 62 4716
G 62 4729
T 62 4741
A 62 4752
T 62 4764
C 62 4776
C 62 4788
C 62 4800
G 62 4813
T 62 4826
T 62 4838
A 62 4850
G 62 4862
A 62 4874
T 62 4885
C 62 4898
A 62 4909
A 62 4920
C 62 4932
C 62 4945
A 62 4956
C 62 4968
C 62 4981
T 62 4994
A 62 5005
T 62 5018
G 62 5030
C 62 5042
C 62 5055
A 62 5066
C 62 5077
C 62 5090
A 62 5101
A 62 5113
A 62 5125
T 62 5137
A 62 5149
T 62 5161
G 62 5174
A 62 5186
A 62 5198
A 62 5210
T 62 5222
G 62 5234
T 62 5246
T 62 5259
T 62 5271
C 62 5283
T 62 5296
G 62 5308
G 58 5321
T 58 5333
C 58 5345
A 58 5356
G 54 5368
G 58 5381
G 58 5393
A 58 5406
A 58 5418
A 58 5430
C 58 5441
C 58 5453
A 58 5465
G 58 5478
C 54 5489
T 58 5502
A 58 5514
A 58 5526
A 58 5538
A 58 5550
G 46 5563
A 49 5575
T 44 5586
G 49 5598
G 46 5611
T 47 5623
G 58 5636
T 52 5647
T 47 5660
T 46 5672
A 58 5682
T 58 5694
T 58 5707
T 58 5719
G 58 5732
G 58 5745
T 58 5756
A 58 5767
N 8 5779
N 9 5790
N 7 5801
N 4 5812
N 4 5826
N 4 5833
N 7 5848
T 28 5861
T 31 5874
A 31 5884
A 26 5894
A 40 5910
A 52 5923
T 22 5936
G 41 5949
N 6 5962
END_DNA

END_SEQUENCE
