# Supplementary material for: Elucidating the path to Plasmodium prolyl-tRNA synthetase inhibitors that overcome halofuginone resistance
Source: Nat Commun. 2022 Aug 25;13:4976. doi: 10.1038/s41467-022-32630-4 (PMC9403976; doi:10.1038/s41467-022-32630-4)
Supplement: Supplementary file 4 — Source Data [file 41467_2022_32630_MOESM4_ESM.zip › Source Data/NCP26_Selection_Sanger_Sequencing/S2 - clone A3/S2_clone_A3_-_Amplified_by_F6R6_-_Sequenced_by_R6.phd.1]

BEGIN_SEQUENCE MAT-10-121_-_NCP26_Selection_2of3_-_6th_cycle_-_clone_A3_-_F6R6-MAT-PfcPRS-R6_F03

BEGIN_COMMENT

CHROMAT_FILE: MAT-10-121_-_NCP26_Selection_2of3_-_6th_cycle_-_clone_A3_-_F6R6-MAT-PfcPRS-R6_F03.ab1
BASECALLER_VERSION: KB 1.4.0
TRACE_PROCESSOR_VERSION: KB 1.4.0
QUALITY_LEVELS: 99
TIME: Wed Sep 30 10:47:44 2020
TRACE_ARRAY_MIN_INDEX: 0
TRACE_ARRAY_MAX_INDEX: 8730
TRIM: -1 -1 -1.000000e+000
TRACE_PEAK_AREA_RATIO: -1.000000e+000
CHEM: term
DYE: big

END_COMMENT

BEGIN_DNA
N 2 3
N 5 22
N 3 45
N 4 54
N 4 61
N 4 75
N 9 94
N 6 110
N 8 123
N 6 128
N 5 141
N 5 164
N 4 167
C 12 183
N 8 193
G 19 208
N 9 227
T 13 237
A 49 251
T 30 267
G 32 283
T 18 295
C 54 310
G 39 324
T 41 336
T 58 351
T 51 364
C 19 376
N 7 382
C 30 392
T 58 405
G 58 419
T 58 433
T 58 446
T 58 459
G 36 474
T 28 483
T 58 496
T 54 508
G 58 523
G 28 537
T 25 546
T 62 558
T 26 570
A 50 579
A 47 588
T 47 599
G 47 615
A 47 626
T 32 636
A 62 647
A 56 658
T 47 668
C 62 682
T 62 695
T 62 708
T 62 721
G 62 735
A 62 748
G 62 760
T 62 771
T 62 783
T 62 794
C 62 806
T 62 817
T 62 830
T 62 842
T 62 855
T 62 867
T 59 879
A 62 888
A 59 898
T 62 909
T 62 922
T 49 934
C 62 946
T 62 958
T 62 971
C 62 983
T 62 995
T 62 1007
C 62 1019
T 62 1031
G 59 1044
T 62 1055
T 62 1068
G 62 1080
C 62 1091
A 62 1100
A 62 1111
T 62 1122
A 62 1133
T 62 1144
C 62 1157
T 62 1170
T 62 1183
C 54 1195
A 51 1205
C 62 1216
A 59 1226
C 62 1237
C 59 1250
A 59 1260
T 62 1273
G 62 1285
G 62 1298
T 62 1312
G 62 1324
C 59 1337
A 62 1347
A 62 1358
G 62 1370
T 62 1383
A 62 1394
C 62 1404
C 62 1416
A 59 1426
T 62 1439
T 62 1452
T 62 1465
T 62 1477
C 62 1489
T 62 1501
T 62 1514
T 62 1526
T 62 1538
T 59 1550
A 62 1560
T 62 1571
T 62 1583
T 59 1595
A 62 1605
A 62 1616
T 62 1628
G 62 1641
C 62 1652
A 62 1663
T 62 1675
T 62 1688
C 62 1700
A 62 1710
T 62 1722
G 62 1735
A 59 1748
C 62 1759
T 62 1772
T 62 1784
C 62 1796
A 62 1806
C 59 1817
T 59 1831
A 62 1841
A 62 1853
A 62 1865
A 62 1877
C 62 1888
T 62 1900
C 62 1913
G 62 1925
T 62 1938
A 62 1950
A 62 1961
C 62 1972
T 62 1985
T 62 1997
G 62 2009
A 59 2023
A 62 2034
C 62 2045
A 62 2055
A 62 2067
T 62 2079
T 62 2092
G 62 2104
A 62 2117
A 62 2128
T 62 2140
C 62 2152
G 62 2165
T 62 2177
C 62 2189
T 59 2202
A 62 2213
A 62 2224
T 62 2236
T 62 2248
T 62 2261
T 54 2273
T 49 2285
T 62 2297
C 62 2309
T 62 2321
T 62 2333
T 54 2346
G 62 2357
C 62 2369
T 62 2382
T 62 2394
T 62 2406
T 59 2418
A 62 2428
A 62 2439
G 62 2451
A 62 2463
A 62 2475
G 62 2487
A 62 2499
G 62 2511
G 62 2523
T 62 2534
T 62 2546
T 62 2558
T 62 2570
T 62 2583
A 62 2593
T 62 2605
G 62 2618
A 62 2630
A 62 2641
T 62 2653
A 62 2664
T 62 2676
C 62 2688
A 62 2699
A 62 2711
C 62 2723
A 62 2734
A 62 2746
G 62 2758
C 62 2771
A 62 2783
T 62 2794
T 62 2807
T 62 2819
G 62 2832
T 62 2844
T 62 2856
G 62 2869
T 62 2880
G 62 2893
T 62 2904
T 62 2916
T 62 2928
C 62 2940
T 59 2952
A 62 2962
A 62 2974
T 62 2986
A 62 2997
A 62 3009
T 62 3020
A 62 3032
C 62 3043
G 62 3056
G 62 3069
A 59 3082
T 62 3093
T 62 3105
C 62 3117
T 62 3129
T 62 3142
T 62 3154
T 62 3166
T 62 3178
T 62 3190
G 62 3202
A 62 3214
C 62 3225
A 62 3235
T 62 3247
T 62 3259
A 62 3270
C 62 3282
A 62 3293
T 62 3305
T 62 3318
T 62 3330
T 62 3343
T 49 3355
C 49 3367
G 62 3380
T 62 3391
T 62 3404
A 62 3415
T 62 3426
T 62 3438
A 62 3449
T 62 3461
C 62 3473
T 62 3485
C 62 3498
T 62 3510
T 62 3522
C 62 3534
T 59 3547
A 62 3557
A 62 3569
C 62 3580
A 62 3591
A 62 3603
T 62 3615
A 62 3626
A 62 3638
C 62 3650
A 62 3661
C 62 3673
A 62 3684
A 62 3696
G 62 3709
A 62 3722
A 62 3734
T 62 3745
T 49 3757
A 62 3769
T 62 3780
T 62 3793
T 62 3805
T 62 3818
G 62 3831
T 62 3843
A 62 3854
A 62 3865
A 62 3877
T 62 3888
C 62 3901
T 62 3913
T 62 3925
T 62 3938
A 62 3949
G 62 3961
G 62 3974
T 62 3986
C 62 3998
C 62 4010
A 62 4020
A 62 4032
C 62 4044
T 62 4057
T 62 4069
C 62 4081
T 62 4094
A 62 4105
T 62 4116
T 62 4129
C 62 4141
T 62 4153
T 62 4165
A 62 4177
T 62 4188
G 62 4201
G 62 4213
G 62 4226
A 62 4238
A 62 4250
T 62 4261
A 62 4272
C 62 4283
C 62 4296
T 62 4309
C 62 4321
T 62 4334
T 62 4346
A 62 4357
A 62 4369
T 62 4381
T 62 4393
C 62 4405
C 62 4417
C 62 4429
A 62 4439
A 62 4451
T 62 4463
G 62 4476
A 62 4489
T 62 4500
T 62 4512
G 62 4525
A 62 4537
A 62 4549
T 62 4560
T 62 4572
T 62 4584
A 62 4596
T 62 4607
A 62 4618
A 62 4631
C 62 4643
C 62 4655
A 62 4666
G 62 4679
G 62 4692
A 49 4705
G 62 4717
A 62 4730
A 62 4741
T 62 4752
A 62 4764
A 62 4776
G 62 4788
A 54 4801
T 54 4811
G 62 4824
C 62 4836
T 62 4849
C 62 4861
T 62 4873
A 62 4885
T 62 4897
C 62 4909
A 62 4920
T 62 4932
C 62 4944
A 62 4955
T 62 4967
A 62 4979
A 62 4991
A 62 5003
C 62 5015
A 62 5026
C 62 5038
A 62 5049
A 62 5061
T 62 5074
T 62 5086
A 62 5098
A 62 5110
T 62 5122
T 62 5134
T 62 5147
G 62 5159
T 62 5171
G 62 5184
C 62 5196
A 62 5207
T 62 5218
T 62 5231
T 62 5243
T 62 5255
T 62 5268
C 62 5279
A 56 5289
A 62 5301
T 62 5313
A 62 5325
T 62 5336
T 62 5349
T 62 5361
T 62 5373
T 62 5386
T 62 5398
C 62 5410
A 51 5420
A 62 5431
T 62 5444
A 62 5455
T 62 5467
C 62 5479
T 62 5492
T 62 5504
T 62 5517
A 62 5528
C 62 5540
A 62 5550
A 62 5562
T 62 5575
A 62 5586
T 62 5598
G 62 5611
A 62 5623
G 62 5636
T 62 5648
G 62 5660
T 62 5672
A 62 5684
T 62 5695
A 62 5707
G 62 5719
C 62 5732
A 62 5743
T 62 5755
T 62 5768
T 62 5780
T 62 5793
C 62 5805
A 56 5815
T 62 5827
C 62 5840
T 62 5852
G 62 5865
T 62 5877
T 62 5889
G 62 5902
T 62 5913
T 62 5926
T 62 5938
T 62 5950
A 62 5960
T 56 5972
A 54 5983
G 56 5996
A 62 6008
A 62 6021
G 50 6033
A 62 6045
T 42 6056
A 62 6067
G 52 6079
G 62 6093
T 62 6105
A 62 6116
C 62 6128
A 54 6139
A 62 6151
T 62 6163
A 62 6175
A 62 6187
C 62 6199
A 53 6210
A 62 6223
C 62 6235
T 62 6248
T 62 6260
T 62 6273
A 62 6285
T 62 6296
A 62 6308
T 62 6319
T 62 6332
T 62 6345
A 58 6356
G 54 6369
A 58 6381
A 58 6392
A 58 6405
C 54 6416
A 58 6427
T 58 6439
T 58 6452
T 58 6464
G 58 6477
G 54 6490
T 49 6502
G 58 6514
G 58 6527
T 52 6538
A 58 6550
G 52 6562
A 58 6574
A 58 6586
C 48 6598
T 58 6610
A 58 6621
A 58 6634
T 58 6646
C 58 6658
C 58 6671
T 58 6683
T 58 6695
T 58 6708
A 58 6719
T 54 6731
C 58 6743
A 48 6753
T 58 6765
C 58 6778
A 54 6789
C 58 6801
C 58 6813
A 54 6824
T 58 6837
G 58 6849
T 58 6862
G 58 6874
T 58 6887
C 58 6899
A 52 6910
T 58 6921
T 58 6934
A 58 6945
T 58 6957
C 58 6970
A 52 6981
T 58 6993
A 58 7004
A 58 7017
T 54 7029
A 58 7040
C 53 7052
C 58 7065
A 41 7076
A 58 7088
T 58 7100
A 58 7112
G 50 7125
A 58 7138
T 48 7149
C 58 7161
T 54 7173
A 58 7185
G 52 7198
T 51 7210
G 58 7222
C 51 7234
T 58 7247
A 51 7258
C 51 7269
A 42 7280
A 58 7292
C 58 7304
C 58 7317
C 58 7329
C 58 7342
A 42 7353
T 49 7365
G 58 7377
A 49 7390
T 41 7401
G 58 7414
T 50 7425
T 58 7437
T 58 7450
G 58 7462
A 58 7474
T 39 7485
G 58 7498
A 58 7510
A 49 7522
C 50 7533
A 52 7545
T 54 7556
A 58 7568
T 47 7579
T 58 7592
G 58 7605
T 32 7617
T 58 7629
T 51 7642
A 50 7653
A 58 7664
C 54 7676
T 58 7688
T 58 7701
C 49 7713
A 32 7724
T 54 7736
T 58 7748
T 58 7761
T 58 7773
C 49 7785
A 39 7795
T 58 7807
C 58 7819
T 51 7831
T 54 7844
C 49 7856
A 27 7867
A 58 7878
A 52 7890
T 51 7901
T 58 7914
C 49 7926
A 34 7937
A 54 7949
T 51 7960
T 58 7973
T 58 7985
T 41 7997
A 25 8007
A 58 8020
A 58 8032
C 52 8044
A 50 8055
T 54 8066
T 54 8079
T 54 8091
T 54 8104
T 54 8116
G 51 8129
C 53 8140
A 45 8151
A 54 8162
A 54 8174
A 49 8186
T 49 8197
T 54 8209
T 54 8221
G 49 8234
T 39 8246
T 50 8258
C 53 8270
C 47 8282
A 29 8292
A 54 8303
G 40 8316
A 54 8328
T 32 8339
A 53 8350
A 53 8362
T 39 8373
G 54 8386
A 51 8398
G 42 8410
A 41 8421
T 27 8431
G 32 8444
T 27 8454
A 51 8465
G 22 8478
N 8 8488
T 10 8498
N 9 8510
T 11 8521
N 5 8535
N 5 8547
N 5 8559
N 8 8571
N 9 8579
N 7 8586
G 11 8596
N 5 8606
G 10 8614
N 9 8623
N 5 8633
N 5 8641
N 5 8652
N 6 8660
A 41 8671
N 9 8682
END_DNA

END_SEQUENCE
