# Supplementary material for: Elucidating the path to Plasmodium prolyl-tRNA synthetase inhibitors that overcome halofuginone resistance
Source: Nat Commun. 2022 Aug 25;13:4976. doi: 10.1038/s41467-022-32630-4 (PMC9403976; doi:10.1038/s41467-022-32630-4)
Supplement: Supplementary file 4 — Source Data [file 41467_2022_32630_MOESM4_ESM.zip › Source Data/NCP26_Selection_Sanger_Sequencing/S2 - clone A3/S2_clone_A3_-_Amplified_by_F6R6_-_Sequenced_by_F6.phd.1]

BEGIN_SEQUENCE MAT-10-121_-_NCP26_Selection_2of3_-_6th_cycle_-_clone_A3_-_F6R6-MAT-PfcPRS-F6_E03

BEGIN_COMMENT

CHROMAT_FILE: MAT-10-121_-_NCP26_Selection_2of3_-_6th_cycle_-_clone_A3_-_F6R6-MAT-PfcPRS-F6_E03.ab1
BASECALLER_VERSION: KB 1.4.0
TRACE_PROCESSOR_VERSION: KB 1.4.0
QUALITY_LEVELS: 99
TIME: Wed Sep 30 10:47:50 2020
TRACE_ARRAY_MIN_INDEX: 0
TRACE_ARRAY_MAX_INDEX: 8752
TRIM: -1 -1 -1.000000e+000
TRACE_PEAK_AREA_RATIO: -1.000000e+000
CHEM: term
DYE: big

END_COMMENT

BEGIN_DNA
N 1 3
N 1 28
N 5 40
N 5 55
N 3 70
N 4 96
N 4 107
N 5 130
N 5 152
N 5 170
N 7 187
T 33 199
T 26 211
T 46 226
G 23 243
C 21 255
A 32 266
A 10 278
N 6 300
N 9 312
G 27 328
T 16 339
T 54 354
T 30 368
A 22 379
A 17 397
A 27 410
T 28 421
T 49 434
G 49 451
A 33 464
A 24 473
T 33 484
T 58 497
T 49 510
G 32 526
A 26 539
A 26 547
G 26 562
A 37 574
T 14 582
G 37 597
A 58 609
A 58 619
A 58 631
A 48 642
T 34 652
G 49 667
A 58 679
A 49 690
G 42 704
T 54 715
T 62 727
A 52 738
A 62 749
A 62 760
C 47 772
A 42 781
A 62 793
T 62 806
A 62 818
T 47 829
G 47 844
T 62 856
T 62 869
C 41 883
A 30 892
T 62 903
C 47 917
A 51 927
A 46 938
A 46 950
C 43 962
A 39 972
T 56 984
C 37 998
A 18 1008
T 30 1020
G 62 1034
G 62 1047
G 62 1062
G 49 1075
T 56 1087
T 62 1099
G 62 1112
T 62 1123
A 54 1134
G 62 1147
C 62 1158
A 62 1170
C 54 1180
T 59 1193
A 59 1204
G 59 1217
A 59 1231
T 62 1242
C 62 1254
T 62 1266
A 62 1277
T 62 1288
T 62 1301
G 62 1314
G 59 1328
T 62 1340
A 62 1351
T 59 1361
T 59 1374
A 62 1385
T 59 1396
G 62 1410
A 62 1422
T 62 1433
A 62 1444
A 62 1456
T 59 1467
G 62 1481
A 62 1493
C 62 1504
A 62 1515
C 62 1526
A 62 1537
T 62 1550
G 62 1562
G 62 1575
T 62 1589
G 62 1602
A 59 1615
T 59 1626
G 62 1638
A 59 1651
T 59 1662
A 62 1673
A 62 1685
A 62 1696
G 62 1709
G 62 1722
A 59 1735
T 59 1744
T 62 1757
A 62 1768
G 59 1781
T 62 1794
T 62 1806
C 62 1818
T 43 1831
A 49 1841
C 62 1852
C 62 1865
A 56 1875
C 62 1887
C 59 1900
A 56 1910
A 62 1922
A 62 1935
T 62 1947
G 62 1959
T 62 1971
T 62 1984
T 62 1997
C 62 2008
T 59 2021
A 62 2031
A 62 2043
A 62 2055
T 62 2067
A 62 2078
T 62 2089
A 62 2100
A 62 2112
A 62 2125
G 62 2138
T 62 2150
T 62 2162
G 62 2175
T 62 2187
T 62 2199
A 62 2211
T 62 2222
T 62 2235
G 62 2248
T 62 2260
A 50 2271
C 59 2282
C 56 2294
T 29 2308
A 43 2319
T 56 2332
C 46 2344
T 46 2357
T 56 2369
C 56 2381
T 43 2394
A 56 2405
T 56 2416
A 56 2427
A 62 2439
A 56 2450
A 62 2463
C 62 2474
A 56 2485
A 56 2497
C 62 2509
A 56 2520
G 56 2533
A 62 2546
T 56 2558
G 62 2570
A 43 2583
A 56 2595
A 56 2607
A 51 2619
T 51 2630
G 62 2642
C 24 2654
T 24 2667
A 50 2678
T 56 2690
A 56 2702
C 62 2713
A 36 2724
C 56 2736
T 62 2750
C 62 2762
A 62 2773
T 62 2786
A 62 2797
T 62 2809
T 62 2822
G 62 2834
T 56 2847
A 62 2858
A 62 2869
A 62 2881
G 62 2894
A 62 2906
T 56 2917
A 62 2928
T 62 2939
T 62 2952
G 62 2965
A 62 2977
A 62 2989
A 62 3001
A 62 3012
A 49 3024
A 62 3036
T 62 3047
A 62 3058
T 62 3069
T 62 3082
G 62 3095
A 62 3107
A 62 3119
A 62 3131
A 62 3142
A 62 3154
T 62 3165
G 62 3178
C 62 3189
A 56 3201
C 62 3212
A 56 3223
A 62 3235
A 62 3247
T 62 3259
T 62 3272
A 62 3283
A 62 3295
T 62 3307
T 62 3320
G 62 3333
T 56 3344
G 62 3357
T 62 3369
T 62 3381
T 62 3393
A 62 3404
T 62 3416
G 62 3429
A 62 3441
T 51 3452
G 62 3465
A 62 3477
T 62 3488
A 62 3500
G 51 3512
A 62 3525
G 56 3537
C 62 3549
A 62 3560
T 62 3572
C 62 3584
T 62 3596
T 62 3609
A 62 3621
T 62 3632
T 62 3645
C 62 3657
T 62 3669
C 62 3681
C 62 3693
T 62 3705
G 62 3717
G 62 3730
T 56 3742
T 62 3755
A 62 3766
T 62 3776
A 62 3787
A 62 3799
A 62 3811
T 62 3823
T 62 3835
C 62 3847
A 56 3858
A 62 3870
T 62 3882
C 62 3895
A 62 3906
T 62 3918
T 62 3931
G 62 3943
G 62 3956
G 62 3969
A 62 3982
A 62 3993
T 51 4004
T 62 4017
A 62 4028
A 62 4039
G 56 4052
A 62 4065
G 56 4077
G 62 4089
T 51 4101
A 62 4112
T 62 4123
T 62 4136
C 62 4148
C 62 4160
C 62 4172
A 56 4183
T 62 4196
A 62 4207
A 62 4219
G 56 4232
A 62 4244
A 62 4256
T 56 4267
A 62 4279
G 56 4292
A 62 4304
A 62 4316
G 56 4328
T 62 4340
T 62 4352
G 62 4364
G 62 4377
A 54 4390
C 47 4400
C 62 4413
T 62 4426
A 62 4437
A 56 4449
A 62 4461
G 56 4473
A 62 4486
T 51 4496
T 62 4508
T 62 4521
A 62 4532
C 62 4543
A 42 4554
A 62 4566
A 62 4578
A 43 4591
T 62 4602
A 62 4614
A 62 4626
T 62 4638
T 62 4650
C 62 4663
T 62 4675
T 62 4688
G 62 4701
T 56 4713
G 62 4725
T 56 4737
T 43 4749
A 56 4760
T 54 4771
T 56 4784
G 62 4797
T 56 4808
T 28 4821
A 56 4832
G 56 4845
A 62 4857
A 62 4869
G 51 4881
A 62 4893
G 42 4905
A 62 4917
T 39 4928
A 62 4939
A 62 4951
T 56 4963
A 62 4974
A 56 4987
C 56 4999
G 56 5012
A 62 5024
A 56 5036
A 62 5048
A 62 5060
A 50 5072
T 50 5083
G 56 5095
T 27 5107
A 38 5119
A 27 5131
T 31 5143
G 43 5156
T 20 5168
C 24 5180
A 21 5191
A 56 5203
A 62 5214
A 46 5226
A 62 5238
A 62 5250
G 62 5263
A 62 5275
A 62 5287
T 56 5298
C 62 5310
C 62 5322
G 56 5335
T 56 5348
A 62 5359
T 56 5371
T 62 5383
A 62 5395
T 56 5406
T 62 5419
A 47 5430
G 35 5443
A 62 5455
A 62 5467
A 62 5478
C 62 5490
A 56 5501
C 62 5513
A 46 5524
A 62 5536
C 62 5549
A 56 5560
A 62 5572
A 62 5585
T 56 5597
G 62 5609
C 56 5622
T 56 5634
T 56 5647
G 62 5659
T 46 5671
T 56 5683
G 62 5696
A 62 5708
T 56 5719
A 62 5730
T 53 5741
T 62 5754
C 62 5767
A 43 5777
T 62 5789
A 56 5801
A 62 5813
A 62 5825
A 62 5837
A 62 5849
C 56 5860
C 62 5873
T 56 5886
C 62 5898
T 52 5910
T 62 5923
C 62 5935
T 52 5947
T 38 5959
A 52 5970
A 52 5981
A 62 5993
A 62 6005
G 52 6017
C 62 6029
A 52 6040
A 62 6052
A 62 6064
G 52 6076
A 62 6089
A 62 6100
A 62 6112
A 62 6124
A 62 6135
A 62 6148
T 42 6158
T 62 6171
A 62 6182
G 42 6196
A 62 6208
C 48 6219
G 52 6232
A 62 6244
T 43 6255
T 62 6268
C 48 6280
A 27 6291
A 54 6303
T 54 6314
T 58 6327
G 58 6340
T 42 6351
T 54 6364
C 54 6376
A 37 6387
A 48 6398
G 54 6411
T 54 6423
T 58 6436
A 52 6447
C 54 6458
G 50 6471
A 58 6483
G 46 6496
T 54 6508
T 54 6520
T 52 6532
T 58 6544
A 49 6555
G 50 6568
T 52 6580
G 54 6593
A 52 6604
A 52 6616
G 42 6629
T 52 6640
C 54 6652
A 50 6663
T 54 6675
G 58 6687
A 58 6700
A 58 6712
T 53 6723
G 58 6736
C 47 6748
A 52 6760
T 54 6771
T 54 6784
A 52 6795
A 54 6807
A 58 6819
T 52 6831
A 52 6842
A 58 6854
A 58 6866
A 58 6878
A 58 6890
G 42 6903
A 58 6915
A 58 6926
A 58 6937
A 58 6950
T 34 6961
G 58 6974
G 58 6987
T 32 6998
A 50 7010
C 49 7021
T 53 7033
T 58 7046
G 54 7059
C 50 7071
A 50 7082
C 45 7093
C 51 7106
A 35 7117
T 51 7129
G 58 7141
G 58 7154
T 35 7167
G 58 7179
T 46 7191
G 51 7203
A 48 7216
A 50 7228
G 46 7239
A 58 7252
T 29 7263
A 53 7274
T 39 7285
T 49 7298
G 58 7311
C 50 7322
A 32 7334
A 50 7345
C 51 7357
A 32 7369
G 52 7381
A 58 7394
A 58 7406
G 35 7418
A 58 7431
A 58 7442
G 28 7454
A 58 7466
A 58 7477
A 53 7489
T 34 7500
T 51 7512
A 31 7524
A 42 7535
A 50 7547
A 43 7559
A 58 7571
A 58 7583
G 45 7596
A 58 7607
A 58 7618
A 58 7631
C 37 7642
T 54 7654
C 49 7666
A 25 7678
A 46 7688
A 58 7701
G 50 7714
A 39 7726
T 28 7736
T 54 7749
A 52 7760
T 41 7771
C 51 7784
A 37 7795
T 47 7807
T 58 7820
A 40 7831
A 41 7843
A 44 7854
C 52 7866
C 49 7879
A 14 7890
A 49 7901
A 58 7914
C 53 7926
A 28 7937
A 58 7948
A 54 7960
C 50 7973
A 37 7984
G 53 7997
T 53 8009
G 54 8021
A 40 8034
A 54 8045
A 54 8057
C 37 8068
G 42 8081
A 53 8093
C 42 8104
A 32 8116
T 49 8127
T 54 8140
A 44 8152
T 49 8163
C 53 8175
T 52 8187
G 54 8200
G 49 8213
T 29 8225
G 51 8237
C 27 8249
T 50 8261
A 41 8272
T 39 8283
G 53 8295
A 39 8308
A 54 8318
A 44 8330
C 32 8341
C 54 8354
T 45 8366
T 54 8378
T 41 8390
A 41 8401
T 33 8412
G 51 8425
T 35 8435
A 37 8447
T 37 8457
C 38 8469
C 44 8480
C 54 8491
G 30 8504
N 6 8512
N 7 8523
N 6 8531
N 5 8542
N 4 8555
N 4 8564
N 4 8576
N 5 8584
A 14 8598
N 9 8612
C 12 8625
N 9 8639
N 9 8651
C 24 8664
A 20 8676
A 16 8686
N 6 8696
END_DNA

END_SEQUENCE
