# Supplementary material for: Elucidating the path to Plasmodium prolyl-tRNA synthetase inhibitors that overcome halofuginone resistance
Source: Nat Commun. 2022 Aug 25;13:4976. doi: 10.1038/s41467-022-32630-4 (PMC9403976; doi:10.1038/s41467-022-32630-4)
Supplement: Supplementary file 4 — Source Data [file 41467_2022_32630_MOESM4_ESM.zip › Source Data/NCP26_Selection_Sanger_Sequencing/S2 - clone A3/S2_clone_A3_-_Amplified_by_F7R7A_-_Sequenced_by_R7A.phd.1]

BEGIN_SEQUENCE MAT-10-121_-_NCP26_Selection_2of3_-_6th_cycle_-_clone_A3_-_F7R7A-MAT-PfcPRS-R7A_F06

BEGIN_COMMENT

CHROMAT_FILE: MAT-10-121_-_NCP26_Selection_2of3_-_6th_cycle_-_clone_A3_-_F7R7A-MAT-PfcPRS-R7A_F06.ab1
BASECALLER_VERSION: KB 1.4.0
TRACE_PROCESSOR_VERSION: KB 1.4.0
QUALITY_LEVELS: 99
TIME: Wed Sep 30 10:48:34 2020
TRACE_ARRAY_MIN_INDEX: 0
TRACE_ARRAY_MAX_INDEX: 6052
TRIM: -1 -1 -1.000000e+000
TRACE_PEAK_AREA_RATIO: -1.000000e+000
CHEM: term
DYE: big

END_COMMENT

BEGIN_DNA
N 5 3
N 5 14
N 3 23
N 3 48
N 4 61
N 4 83
N 5 90
N 9 103
N 5 118
N 5 125
N 9 138
N 7 149
C 32 166
T 20 182
G 28 195
G 46 210
T 12 227
N 9 240
N 9 250
N 9 266
N 9 280
N 9 296
G 32 310
A 18 327
C 15 337
C 14 347
A 10 354
G 49 368
A 49 383
A 58 394
A 34 404
C 20 414
A 23 422
T 34 433
T 58 448
T 62 462
C 15 477
A 14 484
T 52 496
A 62 507
T 62 519
T 62 534
T 62 547
G 62 563
G 47 578
T 41 589
G 62 604
G 47 618
C 42 628
A 56 638
T 56 648
A 54 659
G 62 673
G 59 687
T 62 699
G 62 713
G 59 727
T 62 738
T 62 750
G 62 764
A 59 776
T 44 785
C 62 798
T 62 810
A 62 821
A 62 832
C 62 844
G 62 857
G 62 871
G 62 884
A 59 898
T 49 907
A 62 918
C 59 928
A 62 938
T 62 949
A 62 961
A 62 973
A 62 985
G 62 999
G 59 1012
T 62 1022
T 62 1034
T 62 1047
C 59 1059
A 59 1068
T 62 1080
A 59 1091
G 62 1104
C 62 1117
A 62 1128
C 62 1139
C 59 1151
A 59 1161
G 62 1174
A 59 1187
T 62 1198
A 62 1210
A 62 1221
T 59 1232
G 59 1245
T 62 1257
C 62 1269
G 62 1283
T 62 1294
T 62 1307
T 62 1319
C 59 1331
A 62 1340
C 59 1351
T 62 1364
G 62 1376
T 62 1389
T 62 1402
T 62 1414
G 62 1426
T 62 1438
T 62 1450
T 62 1462
G 62 1474
G 59 1487
T 62 1498
T 62 1510
T 59 1522
A 62 1532
A 62 1542
T 62 1554
G 62 1567
A 62 1579
T 62 1590
A 62 1601
A 62 1613
T 62 1624
C 62 1637
T 62 1649
T 62 1662
T 62 1675
G 62 1687
A 62 1700
G 62 1711
T 62 1724
T 62 1736
T 62 1747
C 62 1758
T 62 1771
T 62 1783
T 62 1795
T 62 1808
T 62 1820
T 54 1831
A 62 1841
A 62 1852
T 62 1864
T 62 1876
T 62 1889
C 62 1901
T 62 1913
T 62 1925
C 62 1937
T 62 1950
T 62 1962
C 62 1974
T 54 1986
G 62 1999
T 62 2011
T 62 2023
G 62 2035
C 62 2046
A 62 2057
A 62 2068
T 54 2080
A 62 2091
T 62 2103
C 62 2116
T 62 2129
T 62 2141
C 62 2153
A 62 2164
C 62 2175
A 62 2186
C 62 2198
C 62 2211
A 59 2222
T 62 2235
G 62 2247
G 62 2260
T 59 2274
G 62 2286
C 62 2298
A 62 2309
A 62 2321
G 62 2333
T 62 2346
A 62 2357
C 62 2368
C 62 2380
A 62 2391
T 62 2404
T 62 2417
T 62 2430
T 62 2443
C 62 2455
T 54 2467
T 62 2480
T 62 2492
T 62 2504
T 54 2516
A 42 2526
T 62 2538
T 62 2550
T 62 2562
A 62 2573
A 62 2584
T 62 2596
G 62 2609
C 62 2621
A 62 2632
T 62 2644
T 62 2657
C 62 2669
A 62 2680
T 62 2692
G 62 2704
A 59 2717
C 62 2729
T 62 2741
T 62 2754
C 62 2766
A 62 2776
C 62 2788
T 59 2801
A 62 2812
A 62 2824
A 62 2836
A 62 2848
C 62 2859
T 62 2872
C 62 2884
G 62 2896
T 62 2909
A 62 2920
A 62 2932
C 62 2943
T 62 2956
T 62 2968
G 62 2981
A 62 2994
A 62 3005
C 62 3016
A 62 3027
A 62 3038
T 62 3051
T 62 3063
G 62 3076
A 62 3088
A 62 3100
T 62 3111
C 62 3123
G 62 3136
T 62 3148
C 62 3160
T 62 3173
A 62 3184
A 62 3195
T 62 3207
T 62 3220
T 62 3232
T 54 3244
T 54 3256
T 62 3268
C 62 3280
T 54 3292
T 62 3304
T 62 3316
G 62 3328
C 62 3340
T 54 3352
T 62 3364
T 62 3376
T 62 3388
A 62 3399
A 62 3410
G 62 3422
A 62 3434
A 62 3446
G 54 3458
A 54 3470
G 54 3482
G 62 3494
T 62 3505
T 62 3517
T 62 3529
T 62 3541
T 62 3553
A 62 3564
T 62 3576
G 62 3589
A 62 3601
A 62 3612
T 54 3624
A 62 3635
T 62 3647
C 62 3659
A 62 3671
A 62 3682
C 62 3694
A 62 3706
A 62 3717
G 62 3730
C 62 3743
A 62 3755
T 62 3766
T 62 3779
T 62 3791
G 62 3804
T 62 3816
T 62 3828
G 62 3841
T 62 3852
G 62 3865
T 62 3877
T 62 3889
T 62 3901
C 62 3912
T 62 3925
A 62 3935
A 62 3947
T 62 3959
A 62 3970
A 62 3982
T 62 3994
A 62 4005
C 62 4017
G 62 4030
G 62 4043
A 62 4056
T 62 4067
T 62 4080
C 62 4092
T 62 4104
T 62 4116
T 62 4129
T 62 4141
T 62 4153
T 62 4165
G 62 4177
A 62 4189
C 62 4200
A 62 4211
T 62 4222
T 62 4235
A 62 4246
C 62 4258
A 62 4269
T 62 4281
T 62 4294
T 62 4306
T 62 4319
T 62 4331
C 62 4343
G 62 4356
T 62 4368
T 62 4380
A 62 4391
T 62 4403
T 62 4415
A 62 4426
T 62 4438
C 62 4450
T 62 4463
C 62 4475
T 62 4487
T 62 4500
C 62 4512
T 62 4524
A 62 4535
A 62 4547
C 62 4558
A 62 4569
A 62 4581
T 62 4593
A 62 4605
A 62 4617
C 62 4629
A 62 4640
C 62 4652
A 62 4664
A 62 4676
G 49 4689
A 49 4702
A 62 4714
T 62 4725
T 62 4737
A 62 4749
T 62 4760
T 62 4773
T 62 4786
T 62 4798
G 62 4811
T 62 4823
A 62 4834
A 62 4845
A 62 4857
T 62 4869
C 62 4881
T 62 4894
T 62 4906
T 62 4919
A 62 4930
G 62 4942
G 62 4955
T 62 4967
C 62 4979
C 62 4991
A 62 5002
A 62 5013
C 62 5025
T 62 5038
T 62 5051
C 62 5063
T 62 5075
A 62 5086
T 62 5098
T 62 5111
C 62 5123
T 62 5135
T 62 5147
A 62 5159
T 62 5170
G 62 5183
G 62 5195
G 62 5208
A 62 5220
A 62 5232
T 62 5243
A 62 5255
C 62 5266
C 62 5278
T 62 5291
C 62 5304
T 62 5316
T 62 5329
A 62 5340
A 62 5352
T 62 5363
T 62 5376
C 62 5388
C 62 5400
C 62 5412
A 62 5422
A 62 5434
T 62 5446
G 62 5459
A 62 5472
T 62 5483
T 62 5495
G 62 5508
A 62 5520
A 62 5532
T 62 5543
T 62 5555
T 62 5567
A 62 5579
T 62 5590
A 62 5601
A 62 5613
C 62 5626
C 62 5638
A 62 5649
G 62 5662
G 62 5675
A 62 5688
G 62 5699
A 62 5712
A 62 5723
T 62 5733
A 62 5745
A 62 5756
G 62 5768
A 62 5780
T 39 5790
G 62 5802
C 58 5813
T 12 5824
C 11 5835
N 9 5844
N 9 5853
N 6 5863
N 4 5872
N 4 5888
N 9 5899
N 9 5910
N 7 5921
N 9 5934
T 14 5942
A 15 5951
A 23 5963
A 15 5977
N 7 5982
N 9 5996
A 24 6008
END_DNA

END_SEQUENCE
