# Supplementary material for: Elucidating the path to Plasmodium prolyl-tRNA synthetase inhibitors that overcome halofuginone resistance
Source: Nat Commun. 2022 Aug 25;13:4976. doi: 10.1038/s41467-022-32630-4 (PMC9403976; doi:10.1038/s41467-022-32630-4)
Supplement: Supplementary file 4 — Source Data [file 41467_2022_32630_MOESM4_ESM.zip › Source Data/NCP26_Selection_Sanger_Sequencing/S2 - clone A3/S2_clone_A3_-_Amplified_by_F5R5_-_Sequenced_by_R5.phd.1]

BEGIN_SEQUENCE MAT-10-121_-_NCP26_Selection_2of3_-_6th_cycle_-_clone_A3_-_F5R5-MAT-PfcPRS-R5_F12

BEGIN_COMMENT

CHROMAT_FILE: MAT-10-121_-_NCP26_Selection_2of3_-_6th_cycle_-_clone_A3_-_F5R5-MAT-PfcPRS-R5_F12.ab1
BASECALLER_VERSION: KB 1.4.0
TRACE_PROCESSOR_VERSION: KB 1.4.0
QUALITY_LEVELS: 99
TIME: Wed Sep 30 03:07:01 2020
TRACE_ARRAY_MIN_INDEX: 0
TRACE_ARRAY_MAX_INDEX: 7035
TRIM: -1 -1 -1.000000e+000
TRACE_PEAK_AREA_RATIO: -1.000000e+000
CHEM: term
DYE: big

END_COMMENT

BEGIN_DNA
N 5 2
N 4 10
N 4 27
N 9 50
N 5 70
N 5 83
T 20 93
T 22 109
T 36 123
T 10 136
T 12 146
N 9 164
A 13 172
C 12 181
T 46 195
T 35 209
A 41 220
C 18 232
N 8 238
T 36 250
T 62 265
T 62 280
T 62 294
T 62 307
C 62 320
G 47 334
T 47 345
T 47 358
A 42 369
T 43 377
T 59 390
A 62 400
T 59 410
C 62 424
T 62 437
C 62 449
T 62 462
T 62 476
C 62 488
T 49 500
A 62 510
A 59 520
C 59 531
A 49 540
A 59 550
T 54 563
A 62 574
A 59 586
C 59 598
A 59 607
C 62 619
A 56 629
A 49 641
G 35 655
A 42 669
A 33 681
T 54 691
T 54 703
A 56 714
T 59 725
T 54 739
T 49 752
T 42 765
G 54 779
T 59 790
A 59 801
A 50 812
A 50 822
T 62 833
C 59 846
T 62 859
T 62 871
T 59 884
A 59 895
G 46 908
G 54 922
T 54 933
C 54 945
C 54 956
A 46 965
A 56 976
C 59 988
T 62 1001
T 62 1014
C 54 1026
T 54 1039
A 62 1049
T 62 1061
T 54 1073
C 62 1086
T 59 1098
T 56 1110
A 56 1120
T 46 1132
G 54 1145
G 54 1158
G 48 1171
A 54 1183
A 54 1194
T 56 1204
A 59 1215
C 62 1226
C 59 1238
T 56 1250
C 62 1263
T 54 1276
T 54 1289
A 54 1300
A 51 1310
T 59 1322
T 62 1334
C 54 1347
C 56 1358
C 59 1369
A 46 1379
A 40 1390
T 48 1402
G 54 1415
A 54 1428
T 59 1439
T 56 1451
G 49 1464
A 54 1476
A 56 1487
T 59 1498
T 62 1510
T 56 1522
A 62 1533
T 62 1544
A 62 1555
A 62 1567
C 62 1579
C 62 1591
A 59 1601
G 56 1615
G 54 1628
A 54 1642
G 38 1653
A 54 1666
A 56 1677
T 56 1687
A 54 1698
A 35 1710
G 28 1723
A 42 1735
T 59 1745
G 62 1758
C 59 1770
T 56 1782
C 54 1795
T 54 1807
A 62 1818
T 62 1830
C 62 1842
A 59 1852
T 62 1864
C 62 1877
A 59 1887
T 62 1899
A 62 1911
A 59 1923
A 59 1934
C 62 1946
A 59 1957
C 62 1968
A 59 1979
A 59 1991
T 62 2004
T 62 2016
A 62 2028
A 56 2039
T 62 2051
T 62 2064
T 56 2076
G 62 2089
T 51 2101
G 54 2114
C 48 2125
A 56 2136
T 62 2147
T 62 2160
T 62 2172
T 62 2184
T 62 2196
C 59 2208
A 56 2218
A 49 2229
T 56 2241
A 62 2252
T 59 2264
T 59 2276
T 62 2288
T 62 2301
T 62 2313
T 62 2325
C 54 2337
A 56 2347
A 59 2358
T 59 2370
A 62 2381
T 62 2392
C 62 2405
T 62 2418
T 62 2430
T 49 2442
A 54 2454
C 59 2465
A 56 2475
A 59 2486
T 59 2499
A 62 2510
T 59 2521
G 62 2535
A 54 2547
G 38 2560
T 56 2572
G 54 2584
T 50 2596
A 56 2607
T 62 2618
A 62 2629
G 46 2642
C 48 2654
A 59 2666
T 62 2677
T 62 2689
T 62 2702
T 54 2714
C 42 2726
A 56 2736
T 59 2748
C 56 2760
T 54 2773
G 54 2785
T 56 2797
T 56 2809
G 62 2822
T 59 2833
T 56 2845
T 62 2857
T 62 2869
A 59 2879
T 59 2890
A 54 2901
G 23 2914
A 43 2926
A 34 2938
G 28 2950
A 54 2962
T 46 2972
A 50 2984
G 54 2996
G 62 3009
T 62 3020
A 62 3032
C 62 3043
A 59 3054
A 62 3065
T 59 3077
A 62 3089
A 56 3101
C 59 3113
A 51 3124
A 59 3136
C 56 3148
T 56 3161
T 54 3173
T 48 3185
A 50 3197
T 56 3208
A 48 3219
T 54 3231
T 54 3243
T 38 3255
A 43 3266
G 27 3279
A 62 3291
A 56 3303
A 50 3314
C 50 3325
A 49 3336
T 62 3348
T 54 3360
T 54 3373
G 54 3385
G 46 3398
T 50 3410
G 54 3422
G 50 3435
T 50 3446
A 56 3457
G 28 3470
A 54 3482
A 56 3493
C 51 3504
T 62 3516
A 59 3527
A 56 3539
T 56 3551
C 56 3564
C 56 3576
T 54 3588
T 49 3600
T 49 3613
A 54 3624
T 59 3635
C 59 3647
A 59 3657
T 59 3669
C 56 3681
A 56 3692
C 59 3704
C 59 3716
A 48 3727
T 48 3739
G 62 3751
T 56 3764
G 62 3776
T 56 3789
C 56 3801
A 59 3812
T 59 3823
T 62 3835
A 62 3847
T 59 3858
C 62 3871
A 59 3882
T 59 3893
A 62 3905
A 59 3917
T 59 3929
A 62 3940
C 59 3952
C 42 3965
A 42 3975
A 56 3987
T 56 3999
A 59 4011
G 35 4024
A 62 4037
T 59 4048
C 59 4060
T 62 4072
A 56 4084
G 35 4096
T 50 4108
G 62 4121
C 54 4133
T 56 4145
A 50 4156
C 59 4167
A 43 4178
A 46 4190
C 43 4202
C 54 4214
C 62 4227
C 62 4239
A 56 4250
T 56 4262
G 62 4274
A 59 4287
T 59 4298
G 62 4311
T 59 4323
T 59 4335
T 54 4347
G 54 4359
A 59 4371
T 49 4382
G 54 4395
A 62 4407
A 50 4418
C 59 4430
A 59 4441
T 59 4453
A 59 4464
T 59 4476
T 56 4489
G 62 4502
T 56 4514
T 54 4526
T 38 4538
A 56 4549
A 56 4561
C 59 4573
T 62 4585
T 56 4597
C 54 4610
A 50 4621
T 59 4633
T 62 4645
T 62 4657
T 49 4670
C 54 4682
A 56 4692
T 59 4704
C 62 4716
T 59 4729
T 56 4741
C 62 4753
A 59 4764
A 59 4775
A 62 4787
T 62 4799
T 59 4811
C 59 4824
A 51 4834
A 56 4846
T 59 4858
T 62 4870
T 54 4883
T 54 4895
A 62 4906
A 56 4918
A 56 4930
C 56 4942
A 56 4953
T 62 4965
T 62 4978
T 62 4990
T 54 5002
T 54 5015
G 62 5028
C 62 5039
A 51 5051
A 56 5062
A 59 5074
A 56 5086
T 62 5097
T 54 5110
T 49 5122
G 54 5135
T 62 5147
T 62 5159
C 62 5171
C 46 5184
A 43 5194
A 45 5206
G 45 5218
A 37 5231
T 43 5242
A 59 5254
A 59 5266
T 59 5277
G 49 5291
A 49 5303
G 38 5316
A 59 5329
T 59 5339
G 62 5353
T 59 5364
A 59 5376
G 37 5389
C 56 5401
T 49 5413
G 43 5427
C 62 5439
T 62 5451
T 49 5464
G 62 5476
T 50 5488
A 59 5500
T 44 5511
G 62 5524
G 62 5537
C 56 5549
T 62 5561
C 62 5574
T 62 5586
T 62 5599
C 49 5611
C 62 5623
A 56 5634
T 62 5646
T 62 5658
T 62 5671
T 62 5683
C 62 5696
G 42 5709
C 53 5720
T 56 5732
T 56 5745
A 62 5756
T 56 5768
A 62 5779
A 62 5791
A 62 5803
A 62 5815
G 51 5828
C 62 5840
T 62 5852
T 62 5865
C 62 5877
A 56 5889
G 56 5901
C 62 5913
A 62 5925
G 62 5938
T 62 5950
A 62 5963
G 56 5975
A 62 5988
A 62 6000
G 56 6012
T 62 6024
A 62 6036
A 46 6048
A 62 6060
A 62 6072
T 62 6083
T 62 6096
T 46 6108
G 38 6122
C 62 6134
A 62 6145
C 62 6157
C 62 6170
T 62 6183
C 62 6195
C 41 6208
A 54 6219
A 62 6231
A 62 6243
T 62 6255
T 62 6267
T 62 6280
T 62 6292
T 62 6304
C 62 6317
T 52 6329
C 62 6341
C 34 6354
T 47 6366
T 52 6378
C 43 6391
A 40 6402
C 47 6413
T 52 6426
T 52 6438
T 58 6451
T 58 6463
T 58 6475
A 58 6486
T 54 6498
T 52 6510
C 47 6523
C 52 6535
T 54 6546
T 58 6559
T 58 6571
A 58 6582
A 54 6594
T 54 6605
A 58 6616
A 58 6628
T 58 6639
A 58 6650
G 52 6663
G 49 6676
T 45 6686
A 58 6698
C 58 6709
A 54 6719
G 54 6732
C 44 6743
N 7 6753
N 7 6763
N 5 6774
N 4 6785
N 5 6792
N 4 6808
N 8 6818
T 20 6826
N 7 6837
N 4 6852
T 11 6861
N 9 6869
N 9 6879
N 6 6890
N 6 6900
N 9 6910
N 7 6920
N 6 6928
N 6 6939
N 9 6950
N 6 6961
A 12 6971
A 16 6984
A 10 6996
END_DNA

END_SEQUENCE
