# Supplementary material for: Elucidating the path to Plasmodium prolyl-tRNA synthetase inhibitors that overcome halofuginone resistance
Source: Nat Commun. 2022 Aug 25;13:4976. doi: 10.1038/s41467-022-32630-4 (PMC9403976; doi:10.1038/s41467-022-32630-4)
Supplement: Supplementary file 4 — Source Data [file 41467_2022_32630_MOESM4_ESM.zip › Source Data/NCP26_Selection_Sanger_Sequencing/S2 - clone A3/S2_clone_A3_-_Amplified_by_F3R3_-_Sequenced_by_R3.phd.1]

BEGIN_SEQUENCE MAT-10-121_-_NCP26_Selection_2of3_-_6th_cycle_-_clone_A3_-_F3R3-MAT-PfcPRS-R3_H06

BEGIN_COMMENT

CHROMAT_FILE: MAT-10-121_-_NCP26_Selection_2of3_-_6th_cycle_-_clone_A3_-_F3R3-MAT-PfcPRS-R3_H06.ab1
BASECALLER_VERSION: KB 1.4.0
TRACE_PROCESSOR_VERSION: KB 1.4.0
QUALITY_LEVELS: 99
TIME: Wed Sep 30 03:04:41 2020
TRACE_ARRAY_MIN_INDEX: 0
TRACE_ARRAY_MAX_INDEX: 6737
TRIM: -1 -1 -1.000000e+000
TRACE_PEAK_AREA_RATIO: -1.000000e+000
CHEM: term
DYE: big

END_COMMENT

BEGIN_DNA
N 5 2
N 4 9
N 4 26
N 5 52
N 4 63
N 5 69
N 5 85
N 7 98
N 6 115
N 9 125
N 9 136
N 6 149
N 8 162
A 15 171
N 9 190
A 33 204
T 18 221
C 42 235
T 41 246
C 47 261
C 15 272
A 11 279
T 51 291
A 62 302
T 47 314
T 62 329
T 62 342
T 62 355
G 59 370
T 59 382
A 62 392
A 62 402
C 49 412
C 62 424
C 59 436
A 59 445
A 62 456
G 62 469
C 59 483
A 62 494
A 62 505
C 59 515
T 62 529
T 62 542
C 62 556
T 62 569
G 62 582
G 62 597
A 59 611
C 59 619
T 59 632
A 62 641
A 62 653
A 62 664
T 62 675
C 62 688
C 62 700
T 49 713
T 54 726
C 54 739
T 33 752
A 42 762
T 49 773
A 62 784
T 59 795
G 62 809
A 59 822
T 59 832
T 62 845
T 62 858
T 62 870
T 62 883
T 62 895
T 54 907
C 54 919
T 62 931
T 62 944
T 62 956
T 62 968
T 62 980
C 62 992
T 59 1004
A 62 1013
A 62 1024
T 62 1036
T 62 1049
T 62 1061
A 49 1072
T 62 1083
T 62 1096
T 62 1109
T 62 1121
T 62 1134
T 62 1146
G 59 1160
T 62 1171
A 62 1181
A 62 1192
C 59 1204
A 62 1214
A 62 1225
A 62 1237
T 62 1249
A 62 1261
A 62 1273
T 59 1284
G 62 1298
G 62 1312
G 62 1325
A 62 1339
A 62 1350
A 62 1361
T 62 1372
A 62 1383
A 62 1394
G 62 1408
A 62 1420
A 62 1432
T 62 1442
T 62 1455
T 62 1467
T 62 1480
C 54 1492
A 62 1502
A 62 1513
C 59 1525
A 62 1536
T 62 1548
T 54 1561
T 62 1574
A 62 1585
A 62 1597
T 62 1609
T 62 1621
T 62 1634
T 62 1646
T 62 1659
T 54 1671
T 42 1683
A 49 1694
T 62 1705
T 62 1718
T 62 1730
C 62 1742
T 62 1754
T 62 1767
T 62 1779
A 62 1790
T 62 1801
T 62 1814
A 62 1824
A 62 1836
A 62 1847
A 62 1859
A 62 1871
A 62 1882
A 62 1894
G 62 1907
C 62 1918
T 62 1930
T 62 1943
G 62 1955
A 62 1968
A 62 1980
C 62 1991
A 62 2002
C 62 2013
A 62 2024
T 62 2037
T 62 2050
C 62 2063
C 62 2075
C 62 2087
A 54 2097
T 54 2110
A 62 2121
T 62 2133
A 62 2145
T 62 2156
A 62 2168
A 62 2180
T 62 2192
A 62 2204
T 59 2215
G 62 2229
C 62 2241
A 62 2252
G 62 2265
C 62 2277
G 62 2290
G 62 2303
G 62 2316
T 62 2328
C 62 2340
T 62 2352
T 62 2364
A 62 2375
A 62 2387
T 62 2398
A 62 2410
T 62 2421
A 62 2433
T 62 2444
A 62 2456
A 62 2468
C 62 2480
A 62 2491
A 62 2502
C 62 2515
C 62 2527
C 62 2540
G 62 2552
A 62 2565
A 62 2577
A 54 2589
T 62 2600
A 62 2611
T 59 2621
C 62 2634
A 62 2645
T 62 2657
A 62 2668
A 62 2680
T 62 2692
A 62 2704
T 62 2715
T 62 2728
C 59 2740
A 62 2751
A 62 2762
T 62 2774
T 62 2787
A 62 2798
A 62 2810
T 62 2821
T 62 2834
C 59 2846
A 62 2857
C 62 2868
T 62 2880
T 62 2893
T 62 2905
T 54 2918
T 42 2930
A 62 2940
C 62 2951
A 62 2962
A 62 2973
T 62 2985
A 62 2996
A 62 3008
C 62 3020
T 62 3032
T 62 3045
G 62 3057
A 62 3070
G 62 3082
T 62 3094
A 62 3105
T 62 3115
A 62 3127
C 62 3138
C 62 3150
A 62 3161
A 62 3173
T 62 3185
C 62 3198
T 62 3210
G 62 3223
A 62 3235
A 62 3246
A 62 3258
A 62 3269
A 62 3281
T 62 3291
T 62 3303
T 62 3315
T 62 3327
C 62 3339
T 54 3351
A 62 3362
T 62 3374
T 62 3386
T 62 3398
T 62 3410
T 62 3422
T 62 3434
T 54 3446
T 62 3457
G 62 3470
A 62 3481
A 62 3492
G 56 3504
T 62 3516
G 62 3528
A 62 3540
T 62 3550
A 62 3562
C 62 3573
C 62 3585
T 54 3597
A 54 3609
A 56 3621
A 62 3633
A 62 3644
T 62 3656
A 62 3667
T 62 3678
T 62 3691
A 62 3702
C 62 3714
T 62 3726
A 62 3737
T 62 3749
C 54 3762
C 54 3774
T 62 3787
T 62 3799
A 54 3810
G 28 3822
A 42 3835
T 62 3846
T 62 3858
T 62 3869
G 62 3882
T 62 3893
T 62 3906
A 62 3917
T 62 3928
C 62 3940
T 62 3952
T 62 3964
C 62 3977
T 62 3989
A 62 4000
C 62 4011
T 62 4023
T 62 4036
C 62 4048
A 59 4058
T 62 4070
T 62 4082
A 62 4094
T 62 4105
T 62 4117
A 62 4129
C 62 4140
T 62 4153
T 62 4165
A 62 4176
A 62 4188
A 62 4200
A 62 4212
G 62 4224
C 62 4236
T 62 4248
T 62 4260
T 62 4272
C 62 4284
C 62 4296
T 62 4308
T 62 4320
T 62 4332
T 62 4344
A 62 4355
A 59 4366
A 62 4378
A 62 4389
T 62 4401
G 62 4413
G 62 4426
T 62 4437
A 62 4449
T 62 4460
C 62 4473
C 62 4485
T 62 4497
T 62 4510
G 62 4522
A 59 4535
T 62 4546
A 62 4558
T 59 4569
G 62 4582
A 62 4594
T 62 4605
T 62 4617
A 62 4629
T 62 4640
T 54 4653
A 62 4664
T 62 4676
T 54 4688
A 62 4700
T 62 4712
T 62 4724
A 62 4736
T 62 4747
T 62 4760
A 62 4771
T 62 4783
T 62 4796
A 62 4807
T 62 4819
T 62 4831
A 62 4843
T 62 4855
T 62 4867
G 62 4880
T 62 4892
T 62 4904
A 62 4916
C 62 4927
T 62 4940
A 62 4951
T 62 4963
T 62 4976
A 62 4987
C 62 4999
T 62 5012
A 62 5023
T 62 5035
T 62 5048
A 62 5060
T 62 5071
T 62 5084
T 62 5096
T 54 5108
T 54 5120
A 62 5132
T 62 5143
T 62 5156
A 62 5167
T 62 5179
T 62 5191
A 62 5203
T 62 5214
T 62 5227
G 62 5241
T 62 5252
T 62 5265
A 62 5276
T 62 5287
T 62 5300
A 62 5312
T 62 5323
T 62 5336
C 62 5349
T 62 5361
G 43 5374
T 62 5386
A 62 5398
A 62 5409
T 62 5421
T 62 5433
C 62 5446
T 62 5458
T 62 5471
C 62 5483
A 62 5494
T 62 5506
T 62 5518
T 62 5531
T 62 5543
T 62 5555
G 62 5569
G 62 5581
C 62 5593
C 62 5605
A 62 5616
T 62 5628
T 62 5640
T 62 5653
C 62 5665
T 62 5678
T 62 5690
C 62 5702
T 62 5714
T 62 5727
G 62 5739
T 62 5751
A 62 5763
C 62 5774
A 62 5785
T 62 5797
C 62 5810
T 62 5822
T 62 5835
C 62 5848
T 62 5860
T 62 5872
T 62 5885
T 62 5897
T 62 5909
T 62 5921
A 62 5932
T 62 5944
C 62 5956
T 62 5968
A 62 5980
C 62 5992
A 62 6003
C 62 6015
G 62 6028
T 62 6041
G 62 6053
C 62 6066
T 62 6079
T 62 6091
T 62 6103
T 62 6116
G 62 6129
A 62 6141
T 54 6152
G 54 6165
T 62 6176
A 62 6188
G 56 6201
T 62 6213
A 62 6225
T 62 6236
C 62 6249
T 62 6261
T 62 6274
C 62 6287
T 62 6298
T 62 6311
T 62 6323
A 62 6335
A 62 6346
T 62 6357
T 62 6370
T 62 6382
G 49 6395
T 62 6406
A 62 6417
C 62 6428
A 62 6439
T 62 6450
A 62 6461
T 54 6471
T 62 6484
C 47 6496
N 9 6506
N 9 6517
N 8 6527
N 8 6539
G 10 6552
G 19 6565
G 18 6578
N 8 6588
N 9 6595
G 12 6606
N 9 6617
A 17 6629
T 30 6642
T 23 6651
A 26 6661
A 52 6672
A 54 6682
A 52 6692
A 12 6703
END_DNA

END_SEQUENCE
