# Supplementary material for: Elucidating the path to Plasmodium prolyl-tRNA synthetase inhibitors that overcome halofuginone resistance
Source: Nat Commun. 2022 Aug 25;13:4976. doi: 10.1038/s41467-022-32630-4 (PMC9403976; doi:10.1038/s41467-022-32630-4)
Supplement: Supplementary file 4 — Source Data [file 41467_2022_32630_MOESM4_ESM.zip › Source Data/NCP26_Selection_Sanger_Sequencing/S2 - clone A3/S2_clone_A3_-_Amplified_by_F5R5_-_Sequenced_by_F5.phd.1]

BEGIN_SEQUENCE MAT-10-121_-_NCP26_Selection_2of3_-_6th_cycle_-_clone_A3_-_F5R5-MAT-PfcPRS-F5_E12

BEGIN_COMMENT

CHROMAT_FILE: MAT-10-121_-_NCP26_Selection_2of3_-_6th_cycle_-_clone_A3_-_F5R5-MAT-PfcPRS-F5_E12.ab1
BASECALLER_VERSION: KB 1.4.0
TRACE_PROCESSOR_VERSION: KB 1.4.0
QUALITY_LEVELS: 99
TIME: Wed Sep 30 03:07:06 2020
TRACE_ARRAY_MIN_INDEX: 0
TRACE_ARRAY_MAX_INDEX: 7066
TRIM: -1 -1 -1.000000e+000
TRACE_PEAK_AREA_RATIO: -1.000000e+000
CHEM: term
DYE: big

END_COMMENT

BEGIN_DNA
N 5 2
N 5 10
N 5 29
N 5 36
N 5 55
G 20 74
A 11 93
N 9 108
N 8 120
N 9 135
N 5 148
N 5 157
N 6 178
T 10 188
G 40 205
A 12 221
A 12 227
G 46 243
G 62 258
A 54 271
G 24 282
A 24 296
A 11 315
A 49 326
A 31 336
T 24 344
T 62 357
T 59 371
G 62 387
G 49 403
A 59 417
G 59 428
G 59 442
T 56 453
G 62 465
C 62 477
A 62 487
A 62 498
A 62 509
T 59 521
T 62 534
T 62 547
T 59 561
A 62 572
C 59 582
T 62 596
T 62 609
C 62 623
T 59 636
A 62 646
C 59 657
T 62 671
G 54 683
C 62 697
T 62 711
G 62 723
A 54 737
A 62 747
G 62 759
C 62 771
T 62 783
T 62 796
T 62 809
T 59 821
A 62 831
T 62 842
A 62 853
A 59 864
G 62 878
C 62 890
G 62 904
A 62 917
A 62 928
A 62 939
A 62 950
T 59 961
G 62 974
G 62 988
A 62 1001
A 62 1012
G 62 1024
A 62 1037
G 62 1049
C 62 1060
C 59 1072
A 54 1082
T 62 1094
A 62 1106
C 62 1118
A 62 1128
A 62 1140
G 62 1153
C 59 1167
A 62 1178
G 62 1191
C 62 1203
T 59 1216
A 62 1227
C 62 1239
A 62 1249
T 62 1261
C 62 1274
T 62 1287
C 59 1300
A 59 1310
T 62 1322
T 62 1335
A 62 1346
T 62 1358
C 62 1371
T 62 1383
T 62 1396
G 62 1409
G 62 1422
A 59 1435
A 62 1446
C 62 1457
A 62 1467
A 62 1478
A 62 1490
T 62 1502
T 62 1514
T 62 1527
T 62 1539
G 62 1553
C 62 1564
A 62 1575
A 62 1586
A 62 1597
A 62 1609
A 62 1621
T 59 1632
G 62 1645
T 62 1657
T 62 1669
T 62 1682
A 62 1693
A 49 1704
A 49 1716
A 49 1727
T 62 1739
T 62 1752
G 62 1765
A 62 1777
A 62 1789
T 62 1800
T 62 1813
T 62 1825
G 62 1838
A 62 1851
A 62 1862
G 62 1874
A 54 1887
T 59 1897
G 62 1910
A 62 1922
A 62 1934
A 62 1945
A 62 1957
T 59 1968
G 62 1981
A 62 1993
A 62 2005
G 62 2018
T 62 2029
T 62 2042
A 62 2053
A 62 2064
A 62 2076
C 62 2088
A 62 2099
A 62 2111
T 62 2123
A 62 2135
T 62 2146
G 62 2160
T 62 2172
T 62 2185
C 59 2197
A 62 2208
T 62 2220
C 62 2232
A 62 2244
A 62 2255
A 62 2267
C 62 2279
A 62 2290
T 62 2302
C 62 2315
A 62 2326
T 62 2338
G 62 2351
G 62 2364
G 62 2377
G 62 2390
T 62 2403
T 62 2415
G 62 2427
T 62 2439
A 62 2450
G 62 2462
C 62 2474
A 62 2486
C 59 2497
T 62 2510
A 62 2521
G 62 2534
A 59 2547
T 62 2558
C 62 2570
T 62 2583
A 62 2594
T 62 2605
T 62 2618
G 62 2631
G 62 2644
T 62 2656
A 62 2667
T 62 2678
T 62 2690
A 62 2701
T 62 2713
G 62 2726
A 62 2738
T 62 2749
A 62 2761
A 62 2772
T 62 2784
G 62 2797
A 62 2810
C 62 2821
A 62 2832
C 62 2843
A 62 2854
T 62 2867
G 62 2879
G 62 2892
T 62 2905
G 62 2917
A 59 2930
T 59 2941
G 62 2953
A 59 2966
T 62 2976
A 62 2988
A 54 3000
A 54 3012
G 54 3024
G 54 3037
A 59 3049
T 59 3059
T 62 3071
A 62 3083
G 62 3095
T 62 3107
T 62 3120
C 62 3132
T 62 3144
A 62 3155
C 62 3166
C 62 3178
A 62 3189
C 62 3201
C 62 3213
A 62 3224
A 62 3236
A 62 3248
T 62 3260
G 62 3272
T 62 3284
T 62 3296
T 62 3308
C 62 3320
T 62 3332
A 62 3343
A 62 3355
A 62 3366
T 62 3378
A 62 3389
T 62 3400
A 62 3412
A 62 3424
A 62 3436
G 62 3449
T 62 3460
T 62 3472
G 62 3485
T 62 3496
T 62 3509
A 62 3520
T 62 3531
T 62 3544
G 62 3556
T 62 3568
A 62 3579
C 62 3591
C 62 3603
T 62 3615
A 62 3627
T 62 3639
C 62 3651
T 62 3664
T 62 3676
C 49 3688
T 62 3700
A 62 3711
T 62 3722
A 62 3734
A 62 3745
A 62 3757
A 62 3769
C 62 3780
A 62 3791
A 62 3803
C 62 3815
A 62 3826
G 62 3839
A 59 3852
T 62 3863
G 62 3875
A 62 3888
A 62 3900
A 62 3912
A 62 3923
T 62 3934
G 62 3947
C 62 3959
T 62 3971
A 62 3983
T 62 3994
A 62 4006
C 62 4017
A 62 4029
C 62 4041
T 62 4053
C 54 4066
A 62 4077
T 62 4089
A 62 4101
T 62 4113
T 62 4125
G 62 4138
T 62 4150
A 62 4161
A 62 4173
A 62 4185
G 62 4197
A 62 4209
T 62 4220
A 62 4232
T 62 4242
T 62 4255
G 62 4268
A 62 4281
A 62 4292
A 62 4304
A 62 4316
A 62 4327
A 62 4339
T 62 4350
A 62 4362
T 62 4373
T 62 4385
G 62 4399
A 62 4411
A 62 4423
A 62 4434
A 62 4446
A 62 4458
T 59 4468
G 62 4482
C 62 4493
A 62 4505
C 62 4516
A 62 4527
A 62 4539
A 62 4552
T 62 4563
T 62 4576
A 62 4588
A 62 4600
T 62 4611
T 62 4624
G 62 4637
T 62 4648
G 62 4662
T 62 4673
T 62 4685
T 62 4697
A 62 4709
T 62 4720
G 62 4733
A 62 4745
T 59 4756
G 62 4769
A 62 4782
T 62 4792
A 62 4804
G 62 4817
A 49 4829
G 62 4842
C 62 4854
A 62 4865
T 62 4876
C 62 4889
T 62 4901
T 62 4914
A 62 4926
T 62 4937
T 62 4949
C 62 4962
T 62 4974
C 62 4986
C 62 4998
T 62 5010
G 62 5023
G 62 5035
T 62 5047
T 62 5060
A 62 5071
T 62 5082
A 62 5093
A 62 5105
A 62 5117
T 62 5128
T 62 5141
C 59 5154
A 62 5164
A 62 5176
T 62 5188
C 62 5201
A 62 5212
T 62 5224
T 62 5237
G 62 5250
G 62 5263
G 62 5276
A 62 5288
A 62 5300
T 62 5311
T 62 5323
A 62 5334
A 62 5347
G 62 5360
A 62 5372
G 62 5384
G 49 5397
T 62 5408
A 62 5420
T 54 5430
T 62 5443
C 62 5456
C 62 5468
C 62 5480
A 62 5491
T 62 5504
A 62 5515
A 62 5528
G 62 5540
A 62 5553
A 62 5565
T 62 5576
A 62 5588
G 62 5601
A 62 5613
A 62 5625
G 62 5638
T 62 5649
T 62 5661
G 62 5674
G 62 5688
A 62 5700
C 62 5711
C 62 5723
T 62 5735
A 62 5747
A 62 5760
A 62 5772
G 62 5784
A 54 5797
T 47 5807
T 62 5819
T 46 5832
A 62 5843
C 62 5855
A 62 5866
A 62 5878
A 62 5890
A 62 5903
T 62 5914
A 62 5926
A 62 5938
T 62 5950
T 62 5963
C 62 5976
T 62 5988
T 62 6000
G 62 6014
T 62 6025
G 62 6039
T 62 6050
T 62 6063
A 62 6074
T 54 6085
T 62 6097
G 49 6111
T 62 6122
T 62 6135
A 62 6147
G 62 6160
A 62 6172
A 62 6184
G 62 6196
A 62 6208
G 62 6221
A 54 6233
T 47 6243
A 62 6255
A 62 6267
T 62 6279
A 62 6291
A 62 6303
C 62 6315
G 62 6329
A 62 6341
A 62 6353
A 62 6366
A 62 6378
A 62 6390
T 42 6400
G 54 6414
T 58 6425
A 58 6437
A 58 6450
T 49 6461
G 58 6474
T 58 6486
C 58 6499
A 54 6510
A 58 6521
A 58 6533
A 58 6545
A 58 6557
A 58 6570
G 52 6582
A 58 6594
A 58 6605
T 41 6615
C 46 6628
C 46 6641
G 54 6654
T 58 6664
A 54 6676
T 58 6686
T 54 6698
A 54 6708
T 58 6720
T 58 6732
A 58 6744
G 45 6757
A 58 6767
A 58 6778
A 58 6789
C 52 6799
N 8 6808
N 8 6817
N 6 6827
A 12 6840
N 4 6852
N 4 6872
G 15 6887
N 9 6901
N 7 6918
N 9 6931
N 9 6942
T 16 6953
N 8 6964
N 7 6976
N 7 6987
T 10 6998
G 18 7010
G 17 7023
END_DNA

END_SEQUENCE
