# Supplementary material for: Elucidating the path to Plasmodium prolyl-tRNA synthetase inhibitors that overcome halofuginone resistance
Source: Nat Commun. 2022 Aug 25;13:4976. doi: 10.1038/s41467-022-32630-4 (PMC9403976; doi:10.1038/s41467-022-32630-4)
Supplement: Supplementary file 4 — Source Data [file 41467_2022_32630_MOESM4_ESM.zip › Source Data/NCP26_Selection_Sanger_Sequencing/S2 - clone A3/S2_clone_A3_-_Amplified_by_F3R3_-_Sequenced_by_F3.phd.1]

BEGIN_SEQUENCE MAT-10-121_-_NCP26_Selection_2of3_-_6th_cycle_-_clone_A3_-_F3R3-MAT-PfcPRS-F3_G06

BEGIN_COMMENT

CHROMAT_FILE: MAT-10-121_-_NCP26_Selection_2of3_-_6th_cycle_-_clone_A3_-_F3R3-MAT-PfcPRS-F3_G06.ab1
BASECALLER_VERSION: KB 1.4.0
TRACE_PROCESSOR_VERSION: KB 1.4.0
QUALITY_LEVELS: 99
TIME: Wed Sep 30 03:04:47 2020
TRACE_ARRAY_MIN_INDEX: 0
TRACE_ARRAY_MAX_INDEX: 6755
TRIM: -1 -1 -1.000000e+000
TRACE_PEAK_AREA_RATIO: -1.000000e+000
CHEM: term
DYE: big

END_COMMENT

BEGIN_DNA
N 4 2
N 4 11
N 5 19
N 4 27
N 6 40
N 6 45
N 4 62
A 12 74
N 6 83
A 17 92
C 32 105
T 18 117
A 16 126
C 12 144
N 4 149
T 33 165
C 12 183
A 13 192
A 20 201
A 37 213
A 37 226
G 47 241
C 39 253
A 34 262
C 44 273
G 62 287
T 62 301
G 62 315
T 59 330
A 62 342
G 54 354
A 15 368
T 18 377
A 62 388
A 62 399
A 62 411
A 62 422
A 62 433
A 62 444
G 62 457
A 62 469
A 62 480
G 62 492
A 46 505
T 15 514
G 59 528
T 62 540
A 62 551
C 62 562
A 62 573
A 59 584
G 62 598
A 59 613
A 62 624
G 62 636
A 54 650
A 62 660
A 62 671
T 59 681
G 62 695
G 54 709
C 62 721
C 59 734
A 62 744
A 62 755
A 62 767
A 62 778
A 62 790
T 59 800
G 62 814
A 62 827
A 62 838
G 62 851
A 62 864
A 62 874
T 59 884
T 62 897
A 43 908
C 42 919
A 23 929
G 38 943
A 49 957
A 56 968
T 62 980
A 62 991
A 62 1002
T 62 1014
A 62 1026
A 62 1037
C 54 1050
A 62 1060
A 62 1071
T 62 1084
A 62 1096
A 62 1108
T 62 1120
A 62 1132
A 62 1143
T 62 1155
A 62 1167
A 62 1179
A 62 1191
A 62 1203
A 62 1214
T 62 1225
A 62 1236
A 62 1248
T 62 1260
A 54 1272
G 42 1286
T 54 1298
A 62 1309
A 62 1321
T 62 1332
A 62 1344
G 62 1358
T 62 1370
A 62 1381
A 62 1393
C 62 1405
A 62 1415
A 62 1427
T 62 1439
A 62 1451
A 62 1463
T 62 1475
A 62 1487
A 62 1499
T 62 1511
A 62 1522
A 62 1534
T 62 1546
A 62 1558
A 62 1570
T 62 1582
A 54 1593
A 54 1605
T 62 1617
A 62 1629
A 62 1641
T 62 1653
A 62 1665
A 62 1677
T 49 1689
C 42 1702
A 54 1713
T 62 1725
A 62 1736
T 62 1749
C 59 1762
A 62 1773
A 62 1784
G 62 1797
G 62 1810
A 54 1823
T 62 1834
A 62 1846
C 62 1856
C 62 1869
A 62 1880
T 62 1892
T 62 1906
T 62 1919
T 62 1931
A 62 1942
A 62 1953
A 62 1965
A 62 1977
G 62 1990
G 62 2002
A 62 2015
A 62 2026
A 62 2037
G 62 2050
C 62 2061
T 62 2073
T 62 2086
T 62 2098
T 62 2111
A 62 2122
A 62 2133
G 62 2145
T 62 2157
A 62 2169
A 62 2180
T 62 2192
A 62 2203
A 62 2215
T 62 2227
G 62 2240
A 62 2253
A 62 2265
G 62 2277
T 62 2289
A 62 2301
G 56 2313
A 62 2326
A 62 2337
G 49 2349
A 54 2362
T 59 2372
A 62 2384
A 62 2395
C 62 2407
A 62 2418
A 62 2430
A 62 2442
T 62 2454
C 62 2467
T 62 2479
A 62 2491
A 62 2503
G 62 2515
G 62 2528
A 59 2541
T 59 2551
A 62 2563
G 62 2575
T 62 2587
A 62 2599
A 62 2610
T 62 2621
A 62 2633
T 62 2644
T 62 2657
T 62 2670
T 62 2682
A 62 2693
G 62 2706
G 62 2719
T 62 2731
A 62 2742
T 62 2753
C 62 2765
A 62 2776
C 62 2787
T 62 2800
T 62 2813
C 59 2825
A 62 2836
A 62 2847
A 62 2859
A 62 2871
A 62 2882
A 62 2894
A 62 2905
A 62 2917
T 62 2927
A 62 2939
G 56 2952
A 54 2964
A 54 2976
A 54 2988
A 62 2999
T 62 3010
T 62 3022
T 62 3034
T 62 3046
T 62 3058
C 59 3071
A 59 3081
G 43 3094
A 62 3106
T 59 3117
T 59 3129
G 54 3141
G 56 3154
T 62 3165
A 62 3177
T 62 3188
A 62 3199
C 62 3211
T 62 3223
C 62 3236
A 59 3246
A 59 3258
G 62 3270
T 62 3283
T 62 3295
A 62 3306
T 62 3317
T 62 3330
G 62 3342
T 48 3354
A 62 3366
A 62 3377
A 62 3388
A 62 3400
A 62 3412
G 62 3425
T 62 3435
G 62 3448
A 62 3460
A 62 3472
T 62 3483
T 62 3495
A 62 3506
A 59 3518
T 62 3530
T 62 3542
G 62 3555
A 62 3567
A 62 3579
T 62 3590
A 62 3601
T 62 3613
T 62 3625
A 62 3637
T 62 3648
G 62 3661
A 62 3673
T 62 3684
A 62 3696
T 62 3707
T 62 3720
T 54 3732
C 49 3745
G 54 3758
G 62 3770
G 62 3783
T 62 3794
T 62 3806
G 62 3818
T 59 3830
T 56 3842
A 54 3853
T 54 3864
A 62 3875
T 62 3887
A 62 3899
T 62 3910
T 59 3923
A 62 3934
A 48 3946
G 51 3959
A 62 3971
C 62 3983
C 54 3995
C 49 4007
G 43 4020
C 49 4032
T 56 4045
G 62 4056
C 56 4069
A 46 4080
T 56 4092
A 56 4103
T 59 4115
T 54 4127
A 48 4138
T 54 4150
A 48 4162
T 56 4173
A 48 4185
T 54 4196
G 62 4210
G 62 4223
G 56 4236
A 62 4248
A 59 4260
T 62 4271
G 54 4283
T 54 4295
G 54 4308
T 54 4320
T 54 4332
C 62 4344
A 59 4355
A 49 4366
G 49 4379
C 51 4391
T 62 4404
T 56 4416
T 56 4428
T 62 4440
T 62 4452
T 54 4464
T 62 4476
A 62 4487
A 62 4498
T 62 4510
A 62 4521
A 59 4533
A 62 4545
G 59 4558
A 62 4570
A 62 4582
A 62 4594
T 62 4604
A 62 4616
A 62 4628
A 62 4640
A 54 4652
A 49 4664
A 54 4676
A 62 4688
T 62 4699
T 62 4711
A 62 4723
A 59 4735
A 59 4747
T 62 4759
G 54 4772
T 59 4784
T 62 4796
G 62 4809
A 62 4822
A 62 4833
A 62 4845
A 62 4857
T 62 4868
T 62 4880
C 62 4892
T 62 4905
T 62 4917
A 62 4929
T 62 4940
T 62 4953
T 62 4965
C 49 4977
C 62 4989
C 62 5001
A 62 5012
T 62 5024
T 62 5037
A 62 5048
T 62 5060
T 62 5072
T 62 5085
G 62 5098
T 62 5109
T 62 5122
A 62 5133
C 62 5144
A 62 5155
A 62 5167
A 62 5179
A 62 5191
A 62 5204
A 62 5216
T 62 5227
A 62 5239
A 62 5251
A 62 5263
T 62 5274
T 62 5287
A 62 5299
G 19 5312
A 62 5325
A 56 5337
A 56 5349
A 56 5360
A 56 5372
G 56 5385
A 62 5397
A 62 5409
A 62 5420
A 62 5432
A 56 5444
A 56 5456
A 56 5468
T 51 5479
C 56 5491
A 56 5503
T 62 5515
A 62 5527
T 62 5538
A 62 5551
G 56 5564
A 62 5577
A 62 5589
G 56 5601
G 62 5614
A 54 5626
T 47 5636
T 62 5649
T 62 5661
A 62 5673
G 46 5686
T 56 5698
C 62 5710
C 62 5723
A 54 5734
G 56 5747
A 62 5759
A 62 5771
G 56 5784
T 62 5795
T 62 5807
G 62 5820
C 62 5832
T 62 5844
T 62 5857
G 62 5869
G 56 5882
G 62 5895
T 62 5906
T 62 5919
A 62 5930
C 62 5941
A 62 5952
A 62 5964
A 62 5976
A 46 5989
T 62 6000
A 62 6012
T 47 6023
G 62 6037
G 62 6051
A 62 6063
G 52 6075
A 54 6088
T 54 6098
T 62 6111
C 62 6123
T 62 6135
A 58 6147
A 54 6159
T 58 6171
T 58 6184
T 58 6196
A 58 6208
C 58 6219
C 58 6232
T 58 6244
G 58 6257
A 58 6270
A 52 6282
G 47 6294
A 58 6306
A 54 6318
A 54 6330
T 54 6340
T 54 6352
G 58 6366
C 54 6377
T 54 6389
A 54 6401
T 58 6412
A 54 6424
A 52 6435
G 39 6448
A 58 6459
C 58 6470
C 58 6482
A 54 6492
A 54 6503
C 16 6514
A 11 6522
A 12 6531
G 10 6541
G 13 6553
N 8 6564
A 12 6579
A 13 6589
A 21 6599
A 23 6609
A 10 6619
N 9 6630
A 10 6643
A 18 6653
T 26 6666
T 27 6678
A 14 6690
N 4 6704
N 4 6726
N 4 6741
N 5 6752
END_DNA

END_SEQUENCE
