# Supplementary material for: Elucidating the path to Plasmodium prolyl-tRNA synthetase inhibitors that overcome halofuginone resistance
Source: Nat Commun. 2022 Aug 25;13:4976. doi: 10.1038/s41467-022-32630-4 (PMC9403976; doi:10.1038/s41467-022-32630-4)
Supplement: Supplementary file 4 — Source Data [file 41467_2022_32630_MOESM4_ESM.zip › Source Data/NCP26_Selection_Sanger_Sequencing/S2 - clone A3/S2_clone_A3_-_Amplified_by_F4R4_-_Sequenced_by_R4.phd.1]

BEGIN_SEQUENCE MAT-10-121_-_NCP26_Selection_2of3_-_6th_cycle_-_clone_A3_-_F4R4-MAT-PfcPRS-R4_H09

BEGIN_COMMENT

CHROMAT_FILE: MAT-10-121_-_NCP26_Selection_2of3_-_6th_cycle_-_clone_A3_-_F4R4-MAT-PfcPRS-R4_H09.ab1
BASECALLER_VERSION: KB 1.4.0
TRACE_PROCESSOR_VERSION: KB 1.4.0
QUALITY_LEVELS: 99
TIME: Wed Sep 30 03:06:03 2020
TRACE_ARRAY_MIN_INDEX: 0
TRACE_ARRAY_MAX_INDEX: 8587
TRIM: -1 -1 -1.000000e+000
TRACE_PEAK_AREA_RATIO: -1.000000e+000
CHEM: term
DYE: big

END_COMMENT

BEGIN_DNA
N 6 2
N 9 11
N 6 22
N 4 37
N 6 48
N 5 61
N 5 68
N 9 80
N 4 92
N 5 113
G 12 126
N 9 147
G 15 161
T 13 177
C 10 191
T 12 206
T 13 221
A 42 231
T 35 243
C 21 258
A 19 265
T 50 277
A 52 289
A 62 300
T 52 313
A 62 324
C 56 336
C 33 348
A 24 357
A 62 369
T 62 383
A 62 395
G 62 408
A 41 424
T 39 433
C 62 446
T 59 459
A 59 470
G 62 483
T 59 499
G 62 511
C 62 524
T 59 537
A 62 548
C 62 558
A 62 568
A 62 579
C 54 591
C 62 604
C 62 616
C 59 629
A 59 639
T 62 653
G 59 665
A 59 681
T 59 692
G 62 704
T 62 717
T 62 730
T 62 743
G 62 756
A 59 768
T 59 779
G 62 792
A 59 805
A 62 815
C 59 827
A 59 836
T 62 848
A 62 859
T 62 872
T 62 885
G 62 899
T 62 912
T 62 925
T 59 938
A 62 948
A 62 959
C 62 971
T 62 983
T 62 996
C 59 1009
A 59 1019
T 62 1031
T 62 1044
T 49 1057
T 54 1070
C 59 1083
A 59 1091
T 62 1103
C 62 1116
T 62 1129
T 62 1142
C 59 1155
A 62 1164
A 62 1174
A 62 1186
T 62 1198
T 62 1211
C 59 1224
A 62 1233
A 62 1244
T 62 1257
T 62 1270
T 62 1283
T 54 1296
A 54 1306
A 62 1317
A 62 1329
C 59 1341
A 59 1351
T 62 1364
T 62 1377
T 62 1390
T 62 1403
T 62 1416
G 62 1429
C 62 1441
A 62 1451
A 62 1462
A 62 1473
A 62 1485
T 62 1497
T 62 1509
T 62 1522
G 62 1535
T 62 1547
T 62 1560
C 62 1572
C 59 1584
A 62 1594
A 62 1605
G 62 1618
A 54 1631
T 62 1642
A 62 1653
A 62 1665
T 62 1677
G 62 1690
A 62 1703
G 62 1716
A 54 1729
T 59 1739
G 62 1752
T 62 1764
A 62 1775
G 62 1788
C 62 1800
T 62 1814
G 62 1826
C 62 1838
T 62 1852
T 62 1864
G 62 1876
T 62 1889
A 62 1900
T 62 1911
G 54 1924
G 54 1937
C 62 1948
T 62 1961
C 62 1973
T 62 1986
T 62 1998
C 62 2010
C 62 2022
A 59 2032
T 62 2044
T 62 2057
T 62 2069
T 62 2082
C 62 2094
G 62 2107
C 62 2118
T 62 2131
T 62 2143
A 62 2154
T 62 2165
A 62 2176
A 62 2188
A 62 2199
A 62 2211
G 62 2224
C 62 2235
T 62 2248
T 62 2260
C 62 2272
A 62 2283
G 62 2295
C 62 2308
A 62 2320
G 62 2332
T 62 2344
A 62 2356
G 62 2368
A 62 2381
A 62 2393
G 62 2405
T 62 2416
A 62 2428
A 54 2439
A 62 2451
A 62 2463
T 62 2474
T 62 2486
T 62 2498
G 62 2511
C 62 2523
A 62 2534
C 62 2546
C 62 2558
T 62 2570
C 62 2583
C 62 2595
A 62 2606
A 62 2617
A 62 2629
T 62 2640
T 62 2652
T 62 2664
T 62 2677
T 62 2689
C 62 2701
T 62 2713
C 62 2725
C 62 2736
T 62 2748
T 62 2760
C 62 2772
A 62 2783
C 62 2794
T 62 2806
T 62 2818
T 62 2831
T 62 2843
T 62 2855
A 62 2865
T 62 2876
T 62 2889
C 62 2901
C 62 2912
T 62 2924
T 62 2937
T 62 2949
A 62 2960
A 62 2971
T 62 2982
A 62 2993
A 62 3005
T 62 3016
A 62 3028
G 62 3041
G 62 3054
T 62 3065
A 62 3077
C 62 3088
A 62 3099
G 62 3112
C 62 3124
T 62 3137
A 62 3148
G 62 3161
A 59 3174
T 62 3184
A 62 3196
T 62 3207
T 62 3219
C 54 3232
T 62 3244
T 62 3256
C 62 3268
A 62 3279
T 62 3290
A 62 3302
C 62 3313
C 62 3326
A 62 3336
T 62 3348
C 62 3361
T 62 3374
C 62 3386
C 62 3398
T 62 3410
A 62 3421
T 62 3433
A 62 3444
C 62 3455
A 62 3466
A 62 3478
A 62 3490
T 62 3501
C 62 3514
T 62 3526
A 62 3537
G 62 3550
A 62 3563
A 62 3574
T 62 3585
A 62 3596
T 62 3607
C 62 3620
A 62 3631
A 62 3642
A 54 3654
G 54 3667
A 62 3679
C 62 3690
T 62 3702
A 62 3714
A 62 3726
T 62 3737
T 62 3750
T 54 3762
T 54 3774
A 62 3785
C 62 3797
A 59 3807
G 62 3820
C 62 3832
T 62 3845
T 62 3857
C 62 3869
T 62 3881
T 54 3893
C 49 3905
T 54 3917
T 62 3929
C 62 3941
A 62 3951
T 43 3963
T 49 3975
T 28 3987
T 19 4000
T 31 4011
G 43 4023
T 62 4034
G 62 4047
A 62 4059
G 54 4070
C 62 4082
T 62 4094
G 62 4107
T 62 4118
A 62 4130
T 62 4141
G 62 4153
T 62 4165
C 62 4177
C 62 4189
T 62 4201
T 62 4213
C 62 4225
T 62 4238
T 62 4250
G 62 4262
C 62 4273
C 62 4285
A 62 4296
T 62 4307
A 62 4319
A 62 4331
A 62 4342
A 62 4354
A 62 4365
T 62 4377
T 62 4389
C 62 4401
T 62 4413
C 62 4426
G 62 4438
A 62 4450
G 62 4462
T 62 4474
T 62 4486
C 62 4498
T 62 4509
A 62 4521
A 62 4532
T 62 4543
A 62 4555
A 54 4566
A 42 4579
T 54 4590
G 62 4603
G 62 4616
A 62 4628
G 62 4640
T 62 4652
T 62 4664
G 62 4677
G 62 4689
T 62 4701
T 62 4713
G 62 4725
T 62 4737
T 62 4749
T 62 4761
A 62 4772
A 62 4783
A 62 4795
T 62 4806
T 62 4819
C 62 4831
C 62 4843
C 62 4855
A 62 4866
A 62 4877
C 62 4889
G 62 4901
T 62 4914
A 62 4926
C 62 4937
C 62 4949
A 62 4960
C 62 4972
A 62 4983
G 62 4996
T 62 5009
A 62 5020
T 62 5031
T 62 5044
C 62 5056
C 62 5069
A 62 5079
T 62 5091
T 62 5103
G 62 5116
A 59 5129
T 62 5140
T 62 5152
T 62 5164
A 49 5175
A 49 5187
T 62 5198
T 62 5211
T 62 5223
A 62 5234
A 62 5246
G 49 5259
A 62 5271
G 62 5283
G 59 5296
T 62 5306
A 62 5318
A 62 5330
A 62 5342
T 62 5353
C 62 5365
A 62 5377
C 62 5389
G 62 5402
A 62 5414
T 62 5425
A 62 5437
C 62 5449
G 62 5462
A 62 5474
T 62 5485
C 62 5498
G 62 5511
A 62 5523
A 62 5535
T 62 5546
C 62 5559
C 62 5571
A 62 5582
T 62 5593
T 62 5606
T 62 5618
T 62 5630
G 62 5643
G 62 5656
A 62 5668
A 62 5679
A 62 5691
C 62 5702
A 62 5713
C 62 5725
T 62 5737
G 62 5750
A 62 5763
A 62 5775
T 62 5786
A 62 5797
C 62 5809
A 62 5820
T 62 5832
A 62 5844
A 62 5856
T 62 5868
T 62 5880
G 54 5894
T 62 5905
T 62 5917
T 62 5930
C 62 5942
A 62 5953
C 62 5964
T 62 5976
T 62 5989
G 62 6002
T 62 6014
T 62 6026
G 62 6039
G 49 6052
T 62 6063
C 62 6075
T 62 6086
T 62 6099
A 62 6110
T 62 6121
A 62 6133
G 62 6146
C 62 6158
A 62 6169
A 62 6181
T 62 6192
T 62 6204
T 62 6217
C 62 6230
T 62 6241
T 62 6254
C 62 6266
A 62 6277
G 62 6289
G 62 6302
T 54 6314
A 62 6325
A 62 6337
A 62 6349
T 54 6360
T 62 6372
A 62 6384
G 52 6397
A 62 6409
A 54 6422
T 54 6432
C 62 6445
T 62 6457
C 62 6469
C 62 6481
A 62 6493
T 62 6505
A 62 6516
T 62 6528
T 62 6541
T 62 6553
T 58 6565
G 58 6578
T 52 6590
A 58 6601
A 58 6613
C 58 6624
C 58 6636
C 54 6649
A 42 6660
A 58 6672
G 58 6685
C 58 6697
A 58 6709
A 58 6721
C 54 6732
T 58 6744
T 58 6757
C 58 6770
T 58 6782
G 58 6795
G 58 6808
A 58 6820
C 46 6831
T 58 6843
A 54 6854
A 58 6866
A 54 6878
T 58 6889
C 58 6902
C 58 6914
T 54 6926
T 58 6939
C 58 6951
T 54 6963
A 58 6975
T 52 6986
A 58 6998
T 58 7009
G 58 7022
A 58 7035
T 41 7045
T 58 7058
T 58 7070
T 58 7083
T 58 7095
T 58 7107
T 58 7119
C 58 7131
T 52 7143
T 58 7155
T 58 7168
T 58 7180
T 58 7192
C 53 7203
T 52 7215
A 51 7226
A 50 7238
T 53 7249
T 58 7262
T 50 7274
A 54 7286
T 41 7297
T 58 7310
T 58 7322
T 58 7335
T 58 7347
T 58 7359
G 49 7373
T 32 7384
A 58 7395
A 58 7407
C 49 7419
A 46 7430
A 58 7441
A 58 7454
T 52 7465
A 54 7477
A 53 7490
T 37 7501
G 58 7515
G 58 7528
G 58 7541
A 58 7553
A 58 7565
A 48 7577
T 40 7588
A 54 7600
A 58 7612
G 50 7625
A 58 7637
A 27 7649
T 28 7660
T 58 7672
T 41 7684
T 58 7697
C 51 7709
A 39 7720
A 43 7731
C 44 7743
A 51 7754
T 51 7766
T 58 7779
T 44 7792
A 58 7803
A 42 7814
T 39 7826
T 58 7838
T 58 7850
T 58 7862
T 58 7874
T 58 7886
T 32 7898
A 50 7909
T 41 7920
T 58 7932
T 58 7944
C 50 7956
T 58 7967
T 58 7979
T 40 7991
A 40 8002
T 40 8012
T 33 8024
A 28 8034
A 54 8046
A 49 8057
A 49 8069
A 54 8081
A 54 8092
A 49 8104
G 33 8116
C 41 8127
T 42 8138
T 33 8150
G 44 8162
A 37 8173
A 44 8185
C 31 8195
A 30 8206
C 40 8216
A 15 8225
T 21 8233
N 9 8244
N 6 8255
N 5 8270
N 4 8281
N 9 8295
N 4 8309
N 6 8321
A 15 8333
A 15 8344
A 17 8356
N 9 8368
N 5 8382
N 9 8404
N 9 8424
N 6 8443
G 14 8455
G 14 8466
G 21 8478
G 23 8489
G 26 8500
G 25 8512
G 20 8523
N 7 8535
N 5 8554
N 4 8570
END_DNA

END_SEQUENCE
