# Supplementary material for: Elucidating the path to Plasmodium prolyl-tRNA synthetase inhibitors that overcome halofuginone resistance
Source: Nat Commun. 2022 Aug 25;13:4976. doi: 10.1038/s41467-022-32630-4 (PMC9403976; doi:10.1038/s41467-022-32630-4)
Supplement: Supplementary file 4 — Source Data [file 41467_2022_32630_MOESM4_ESM.zip › Source Data/NCP26_Selection_Sanger_Sequencing/S2 - clone A3/S2_clone_A3_-_Amplified_by_F2R2_-_Sequenced_by_R2.phd.1]

BEGIN_SEQUENCE MAT-10-121_-_NCP26_Selection_2of3_-_6th_cycle_-_clone_A3_-_F2R2-MAT-PfcPRS-R2_H03

BEGIN_COMMENT

CHROMAT_FILE: MAT-10-121_-_NCP26_Selection_2of3_-_6th_cycle_-_clone_A3_-_F2R2-MAT-PfcPRS-R2_H03.ab1
BASECALLER_VERSION: KB 1.4.0
TRACE_PROCESSOR_VERSION: KB 1.4.0
QUALITY_LEVELS: 99
TIME: Wed Sep 30 03:03:57 2020
TRACE_ARRAY_MIN_INDEX: 0
TRACE_ARRAY_MAX_INDEX: 7226
TRIM: -1 -1 -1.000000e+000
TRACE_PEAK_AREA_RATIO: -1.000000e+000
CHEM: term
DYE: big

END_COMMENT

BEGIN_DNA
N 4 2
N 5 9
N 6 17
N 9 26
N 5 37
N 4 65
N 7 81
T 25 93
T 49 107
T 19 122
C 10 141
N 6 148
T 19 160
T 49 175
T 58 191
T 17 204
A 47 216
A 26 229
A 52 240
T 22 251
G 58 268
G 34 283
T 28 293
A 30 305
T 30 314
C 54 329
C 62 341
T 54 353
T 62 367
G 62 382
A 31 397
T 29 406
A 42 417
T 38 426
G 62 441
A 38 454
T 37 463
T 49 477
A 62 488
T 47 498
T 59 512
A 62 524
T 59 534
T 59 548
A 62 559
T 59 571
T 59 584
A 62 596
T 59 607
T 59 621
A 62 632
T 59 643
T 59 657
A 62 668
T 59 679
T 59 693
A 62 704
T 59 715
T 62 729
G 59 743
T 62 755
T 59 768
A 62 779
C 62 789
T 59 802
A 59 812
T 62 825
T 42 838
A 62 849
C 62 861
T 59 874
A 59 884
T 62 897
T 59 910
A 62 921
T 62 933
T 62 946
T 62 958
T 62 971
T 54 984
A 62 994
T 62 1005
T 59 1018
A 62 1028
T 62 1040
T 59 1053
A 62 1064
T 62 1075
T 62 1088
G 59 1102
T 62 1114
T 59 1127
A 62 1137
T 62 1148
T 59 1161
A 62 1172
T 62 1183
T 62 1196
C 62 1209
T 59 1221
G 59 1235
T 62 1247
A 62 1258
A 62 1269
T 62 1280
T 62 1293
C 62 1305
T 62 1317
T 62 1330
C 59 1342
A 59 1352
T 62 1364
T 62 1377
T 62 1389
T 62 1401
T 62 1414
G 62 1427
G 59 1440
C 62 1451
C 59 1463
A 59 1473
T 62 1485
T 62 1497
T 62 1510
C 62 1522
T 54 1534
T 62 1546
C 62 1558
T 62 1571
T 62 1583
G 62 1595
T 62 1607
A 62 1618
C 62 1629
A 62 1639
T 62 1651
C 62 1663
T 62 1676
T 62 1689
C 62 1701
T 54 1714
T 62 1726
T 62 1738
T 62 1750
T 62 1762
T 62 1774
A 62 1784
T 62 1795
C 62 1807
T 62 1820
A 62 1831
C 62 1842
A 62 1853
C 62 1864
G 62 1877
T 62 1890
G 62 1902
C 62 1915
T 62 1928
T 62 1941
T 62 1953
T 62 1965
G 62 1978
A 62 1990
T 59 2000
G 62 2013
T 62 2024
A 62 2036
G 62 2048
T 62 2060
A 62 2072
T 62 2082
C 62 2095
T 62 2107
T 62 2120
C 62 2132
T 49 2145
T 54 2157
T 54 2169
A 54 2180
A 62 2191
T 62 2203
T 62 2215
T 62 2227
G 62 2240
T 62 2252
A 62 2263
C 62 2274
A 62 2285
T 62 2297
A 62 2308
T 62 2320
T 62 2333
C 59 2346
A 59 2356
G 62 2370
G 62 2382
A 62 2395
G 62 2407
C 62 2419
G 62 2432
T 62 2443
G 62 2455
A 59 2468
T 59 2479
T 62 2491
A 62 2502
A 62 2514
A 62 2525
A 62 2537
G 62 2550
A 59 2562
T 59 2572
T 62 2584
C 62 2596
A 62 2607
C 62 2618
A 62 2629
A 62 2641
A 62 2653
A 62 2665
T 62 2676
T 62 2688
T 62 2700
T 62 2712
A 62 2724
T 62 2735
T 62 2747
A 62 2759
C 62 2770
A 62 2781
T 62 2793
C 62 2805
C 62 2818
T 62 2830
G 62 2842
T 62 2855
G 62 2867
T 62 2879
T 62 2891
T 62 2902
T 62 2914
T 62 2926
A 62 2936
T 62 2947
A 62 2958
T 62 2970
A 62 2981
T 62 2992
A 62 3004
A 62 3016
A 62 3028
C 62 3040
T 62 3052
A 62 3063
C 62 3075
T 62 3087
A 62 3099
T 62 3110
A 62 3122
A 62 3134
T 62 3145
T 62 3158
A 62 3169
T 62 3180
G 62 3193
T 62 3205
A 62 3216
A 62 3228
A 62 3240
G 62 3252
G 62 3265
G 62 3277
T 42 3288
G 54 3300
T 62 3312
A 62 3323
T 62 3334
A 62 3345
A 62 3357
T 62 3369
A 62 3380
A 62 3392
C 62 3404
C 62 3416
T 62 3429
C 62 3441
T 62 3454
T 62 3466
G 62 3478
C 62 3490
A 62 3501
T 62 3512
A 62 3523
T 62 3534
T 62 3547
T 62 3559
T 62 3571
T 62 3583
T 62 3595
A 62 3606
T 62 3617
C 62 3629
T 62 3641
C 62 3653
T 62 3665
T 62 3677
C 62 3689
A 62 3700
T 62 3711
C 54 3723
A 62 3734
A 62 3745
A 62 3757
A 62 3769
T 62 3780
A 62 3791
T 62 3802
A 54 3814
A 62 3826
T 62 3838
T 62 3850
T 62 3862
T 62 3875
A 62 3886
C 62 3897
T 62 3910
A 62 3921
T 62 3933
A 62 3944
T 62 3956
T 62 3968
T 62 3981
T 62 3993
C 62 4005
T 62 4017
T 62 4029
T 62 4041
A 62 4052
T 62 4063
C 54 4076
A 62 4086
T 62 4098
T 62 4110
T 62 4123
T 62 4135
T 62 4147
A 62 4158
A 62 4169
T 62 4181
A 62 4192
G 62 4205
C 62 4217
C 59 4230
A 62 4240
A 54 4251
A 54 4264
G 54 4276
G 62 4288
A 59 4301
C 62 4312
T 62 4324
T 62 4336
A 62 4348
A 62 4360
A 62 4371
C 62 4383
A 62 4394
A 62 4406
C 62 4418
C 62 4431
T 62 4443
G 62 4456
G 62 4469
T 62 4481
T 62 4493
G 62 4506
G 49 4518
A 42 4530
T 62 4541
A 62 4553
T 62 4563
T 62 4576
A 62 4587
A 54 4599
G 56 4612
A 62 4624
A 62 4636
T 62 4647
A 62 4659
T 62 4670
T 49 4682
A 62 4694
T 62 4705
T 62 4718
T 62 4731
A 62 4742
A 62 4754
A 62 4766
T 62 4777
T 62 4790
G 62 4803
T 62 4814
T 62 4827
T 62 4839
T 62 4851
C 62 4863
G 62 4876
T 62 4887
C 62 4899
A 62 4910
A 62 4922
C 62 4933
A 62 4944
A 62 4956
A 62 4968
T 62 4980
C 62 4993
T 62 5005
T 62 5017
A 62 5029
A 62 5041
G 62 5053
T 62 5065
T 62 5077
G 62 5090
T 62 5101
T 62 5114
T 62 5126
G 62 5139
T 62 5150
T 62 5162
T 62 5174
T 62 5186
T 62 5198
A 62 5209
A 62 5221
A 62 5232
A 62 5244
T 62 5256
A 62 5267
T 62 5279
T 62 5291
T 62 5304
G 62 5317
A 62 5329
T 62 5340
A 62 5352
A 62 5364
A 62 5376
T 62 5387
T 62 5400
T 62 5412
T 49 5425
T 62 5437
T 62 5449
A 62 5460
A 62 5472
G 62 5485
T 62 5497
C 62 5509
G 62 5522
A 62 5534
C 62 5545
A 62 5557
G 62 5569
T 62 5582
T 62 5594
T 62 5606
T 62 5619
G 62 5632
T 62 5643
T 62 5655
A 62 5667
T 62 5678
T 62 5691
T 62 5703
A 62 5714
A 62 5726
T 62 5738
G 54 5752
T 62 5763
A 62 5775
C 62 5787
A 62 5798
T 62 5810
A 62 5822
T 62 5834
T 62 5847
A 62 5859
G 46 5872
A 62 5885
A 62 5897
A 62 5909
A 62 5921
T 62 5932
A 62 5944
A 62 5956
T 62 5967
T 62 5980
T 62 5993
T 62 6005
T 46 6018
C 62 6030
T 62 6042
T 62 6055
C 62 6067
T 62 6079
T 62 6092
A 62 6103
T 62 6115
C 62 6127
T 62 6139
T 62 6152
T 62 6164
T 62 6177
A 62 6188
A 62 6199
A 62 6211
A 62 6223
A 62 6235
C 62 6247
A 62 6258
A 58 6270
A 58 6283
T 58 6294
T 58 6307
C 58 6320
T 58 6332
T 58 6345
T 58 6357
A 58 6369
A 58 6381
T 58 6392
A 58 6404
T 58 6416
A 58 6428
T 58 6439
T 58 6452
T 58 6465
G 58 6479
T 58 6491
A 58 6503
G 54 6516
A 58 6528
A 58 6540
T 54 6551
T 58 6564
C 58 6576
T 58 6588
C 58 6601
T 58 6614
A 58 6625
A 58 6637
A 58 6649
T 58 6661
T 58 6673
C 58 6686
A 52 6697
T 58 6708
T 58 6721
T 58 6734
C 58 6746
T 54 6758
A 58 6769
A 58 6781
T 58 6793
A 58 6804
A 58 6816
A 58 6828
T 58 6839
C 58 6851
T 58 6863
T 58 6875
T 58 6887
A 58 6899
A 58 6910
T 54 6920
A 58 6932
G 12 6944
N 6 6953
N 9 6963
N 4 6974
N 5 6989
N 4 6997
N 6 7009
N 7 7022
N 7 7036
A 13 7049
A 12 7062
N 6 7079
N 9 7090
C 10 7102
N 9 7113
N 4 7126
N 9 7136
N 6 7146
A 10 7156
N 6 7164
A 25 7173
N 6 7183
END_DNA

END_SEQUENCE
