# Supplementary material for: Elucidating the path to Plasmodium prolyl-tRNA synthetase inhibitors that overcome halofuginone resistance
Source: Nat Commun. 2022 Aug 25;13:4976. doi: 10.1038/s41467-022-32630-4 (PMC9403976; doi:10.1038/s41467-022-32630-4)
Supplement: Supplementary file 4 — Source Data [file 41467_2022_32630_MOESM4_ESM.zip › Source Data/NCP26_Selection_Sanger_Sequencing/S2 - clone A3/S2_clone_A3_-_Amplified_by_F4R4_-_Sequenced_by_F4.phd.1]

BEGIN_SEQUENCE MAT-10-121_-_NCP26_Selection_2of3_-_6th_cycle_-_clone_A3_-_F4R4-MAT-PfcPRS-F4_G09

BEGIN_COMMENT

CHROMAT_FILE: MAT-10-121_-_NCP26_Selection_2of3_-_6th_cycle_-_clone_A3_-_F4R4-MAT-PfcPRS-F4_G09.ab1
BASECALLER_VERSION: KB 1.4.0
TRACE_PROCESSOR_VERSION: KB 1.4.0
QUALITY_LEVELS: 99
TIME: Wed Sep 30 03:06:09 2020
TRACE_ARRAY_MIN_INDEX: 0
TRACE_ARRAY_MAX_INDEX: 8611
TRIM: -1 -1 -1.000000e+000
TRACE_PEAK_AREA_RATIO: -1.000000e+000
CHEM: term
DYE: big

END_COMMENT

BEGIN_DNA
N 6 2
N 4 11
N 5 18
N 5 25
N 5 33
N 9 55
N 6 71
N 6 82
N 9 99
N 9 118
N 9 134
N 4 148
N 5 153
N 9 169
A 15 180
A 18 194
N 9 213
A 10 226
A 10 244
T 14 252
A 54 263
A 58 273
A 62 285
A 34 296
A 38 308
A 46 318
A 21 328
T 37 337
T 62 350
A 62 362
A 38 374
A 51 385
T 32 396
G 25 412
T 44 423
T 62 437
G 62 452
A 59 465
A 62 476
A 62 486
A 59 497
T 59 507
T 62 519
C 62 532
T 62 545
T 62 559
A 62 570
T 59 582
T 62 595
T 62 608
C 62 620
C 62 632
C 59 643
A 49 652
T 62 665
T 54 679
A 62 690
T 59 702
T 59 715
T 54 728
G 54 742
T 59 754
T 59 767
A 62 777
C 62 787
A 59 797
A 62 808
A 62 820
A 62 832
A 62 844
A 62 855
T 62 866
A 62 877
A 62 889
A 62 901
T 62 912
T 62 925
A 54 937
G 31 951
A 49 964
A 62 975
A 62 987
A 62 998
A 62 1009
G 62 1022
A 62 1034
A 62 1045
A 62 1056
A 62 1067
A 62 1078
A 62 1089
A 62 1101
T 54 1111
C 42 1124
A 62 1134
T 62 1146
A 62 1158
T 62 1170
A 62 1182
G 59 1196
A 62 1208
A 54 1220
G 54 1233
G 62 1246
A 59 1258
T 59 1267
T 62 1279
T 62 1292
A 59 1303
G 56 1316
T 62 1328
C 62 1341
C 59 1353
A 59 1362
G 50 1376
A 62 1388
A 62 1400
G 59 1412
T 62 1424
T 62 1435
G 62 1448
C 59 1460
T 62 1472
T 54 1485
G 54 1497
G 54 1511
G 62 1523
T 62 1535
T 62 1547
A 62 1558
C 62 1568
A 62 1578
A 62 1589
A 62 1601
A 62 1613
T 62 1625
A 62 1636
T 59 1647
G 62 1661
G 62 1675
A 62 1687
G 56 1699
A 54 1712
T 59 1722
T 62 1734
C 54 1746
T 62 1759
A 62 1770
A 62 1781
T 62 1793
T 62 1806
T 62 1818
A 62 1829
C 62 1840
C 62 1852
T 54 1865
G 54 1878
A 59 1891
A 59 1903
G 51 1914
A 62 1927
A 59 1938
A 59 1949
T 62 1959
T 62 1972
G 62 1985
C 56 1996
T 54 2009
A 62 2020
T 62 2032
A 59 2043
A 59 2055
G 56 2067
A 59 2080
C 62 2091
C 62 2103
A 62 2114
A 62 2126
C 62 2138
A 62 2149
A 59 2160
G 59 2173
T 56 2186
G 62 2198
A 62 2211
A 62 2223
A 62 2234
C 62 2245
A 62 2256
A 62 2268
T 62 2280
T 62 2292
A 62 2304
T 59 2315
G 62 2329
T 62 2340
A 62 2352
T 62 2363
T 62 2376
C 62 2388
A 49 2399
G 51 2412
T 56 2424
G 62 2436
T 59 2449
T 62 2461
T 54 2473
C 49 2484
C 62 2496
A 62 2506
A 56 2517
A 59 2529
A 59 2541
T 59 2552
G 62 2565
G 56 2578
A 59 2590
T 59 2601
T 62 2613
C 62 2625
G 50 2638
A 62 2650
T 62 2661
C 62 2673
G 62 2686
T 59 2698
A 62 2709
T 62 2720
C 62 2733
G 56 2745
T 59 2757
G 62 2770
A 59 2782
T 59 2793
T 62 2805
T 62 2817
A 62 2828
C 62 2839
C 62 2851
T 62 2863
C 62 2875
T 62 2888
T 62 2900
A 62 2911
A 59 2922
A 62 2934
T 62 2945
T 54 2957
A 49 2968
A 49 2979
A 62 2991
T 62 3002
C 59 3015
A 51 3026
A 51 3037
T 56 3049
G 62 3062
G 59 3074
A 62 3087
A 62 3099
T 59 3109
A 62 3121
C 59 3132
T 56 3144
G 62 3157
T 51 3169
G 62 3182
G 56 3195
T 62 3206
A 62 3218
C 62 3229
G 59 3241
T 54 3253
T 54 3266
G 62 3278
G 59 3291
G 59 3303
A 62 3316
A 56 3327
T 62 3337
T 49 3349
T 49 3361
A 49 3372
A 62 3383
A 62 3395
C 62 3407
A 62 3418
A 62 3429
C 62 3442
C 59 3454
A 56 3465
A 56 3476
C 56 3489
T 62 3501
C 59 3514
C 59 3526
A 56 3536
T 62 3548
T 54 3561
T 54 3573
A 54 3584
T 62 3595
T 62 3607
A 56 3619
G 43 3631
A 62 3643
A 62 3655
C 62 3666
T 62 3678
C 62 3690
G 45 3703
A 56 3715
G 51 3727
A 62 3740
A 59 3751
T 62 3762
T 62 3773
T 54 3785
T 49 3797
T 54 3809
A 56 3820
T 54 3831
G 62 3845
G 62 3857
C 56 3869
A 59 3880
A 59 3891
G 59 3904
A 62 3916
A 62 3928
G 59 3940
G 62 3952
A 59 3964
C 59 3974
A 56 3986
T 62 3997
A 56 4009
C 59 4021
A 56 4032
G 59 4045
C 56 4057
T 49 4070
C 54 4082
A 59 4093
C 62 4105
A 62 4116
A 62 4127
A 59 4139
A 62 4151
A 59 4163
T 62 4174
G 62 4187
A 62 4199
A 56 4211
G 43 4223
A 62 4235
A 56 4247
G 43 4259
A 62 4271
A 59 4282
G 50 4294
C 62 4305
T 62 4317
G 62 4330
T 59 4342
A 62 4353
A 62 4365
A 62 4376
A 62 4388
T 62 4399
T 62 4411
A 62 4423
G 48 4436
T 54 4447
C 49 4460
T 62 4472
T 62 4484
T 54 4496
G 62 4508
A 62 4521
T 59 4531
A 62 4542
T 62 4553
T 56 4566
C 49 4578
T 56 4590
A 62 4601
G 50 4614
A 62 4626
T 62 4637
T 62 4649
T 62 4661
G 62 4674
T 59 4685
A 62 4697
T 62 4708
A 62 4719
G 59 4732
G 62 4745
A 62 4758
G 59 4770
A 59 4782
T 59 4792
G 54 4805
G 54 4818
T 59 4829
A 62 4841
T 59 4852
G 54 4865
A 62 4877
A 54 4889
G 48 4901
A 62 4913
A 59 4925
T 59 4935
A 62 4947
T 59 4958
C 62 4971
T 59 4983
A 62 4995
G 56 5008
C 59 5020
T 62 5032
G 62 5045
T 59 5057
A 62 5069
C 62 5080
C 62 5092
T 62 5104
A 62 5116
T 62 5127
T 62 5140
A 62 5152
T 62 5163
T 62 5175
A 62 5187
A 62 5198
A 62 5210
G 62 5223
G 62 5236
A 62 5247
A 62 5259
T 62 5270
A 62 5282
A 62 5294
A 62 5306
A 62 5318
A 62 5330
G 62 5342
T 59 5353
G 62 5366
A 62 5378
A 62 5390
G 49 5402
G 62 5415
A 62 5427
G 59 5439
A 62 5451
A 62 5463
A 62 5474
A 62 5486
A 62 5498
T 54 5508
T 62 5520
T 62 5533
G 62 5546
G 62 5559
A 62 5571
G 62 5583
G 49 5596
T 47 5606
G 62 5619
C 62 5631
A 62 5642
A 62 5653
A 62 5666
T 62 5677
T 62 5689
T 62 5701
T 62 5714
A 62 5725
C 62 5737
T 62 5749
T 62 5761
C 62 5774
T 56 5786
A 62 5798
C 62 5809
T 62 5821
G 62 5834
C 56 5846
T 62 5859
G 62 5871
A 62 5883
A 62 5895
G 56 5907
C 62 5919
T 62 5931
T 62 5943
T 62 5955
T 62 5967
A 62 5979
T 62 5990
A 62 6001
A 62 6013
G 62 6026
C 62 6038
G 62 6051
A 62 6063
A 56 6075
A 56 6087
A 62 6099
T 41 6109
G 62 6122
G 62 6135
A 62 6147
A 62 6159
G 56 6172
A 62 6184
G 62 6196
C 62 6207
C 62 6220
A 62 6231
T 62 6242
A 62 6254
C 62 6266
A 62 6278
A 62 6290
G 62 6303
C 62 6315
A 62 6327
G 52 6340
C 62 6352
T 62 6364
A 62 6376
C 62 6387
A 62 6399
T 62 6410
C 62 6423
T 58 6436
C 58 6448
A 54 6460
T 58 6471
T 58 6484
A 58 6496
T 58 6507
C 58 6520
T 58 6532
T 58 6545
G 58 6557
G 54 6571
A 58 6582
A 58 6595
C 54 6606
A 58 6617
A 58 6628
A 58 6641
T 58 6651
T 58 6664
T 58 6676
T 58 6689
G 58 6702
C 58 6714
A 54 6725
A 58 6737
A 58 6748
A 58 6761
A 54 6773
T 42 6783
G 49 6797
T 39 6807
T 58 6820
T 54 6833
A 58 6844
A 58 6856
A 58 6868
A 54 6880
T 54 6891
T 58 6904
G 58 6917
A 58 6929
A 48 6941
T 54 6952
T 58 6965
T 58 6978
G 58 6991
A 58 7003
A 58 7015
G 46 7027
A 51 7039
T 33 7049
G 51 7062
A 58 7074
A 51 7087
A 58 7099
A 53 7111
T 42 7122
G 58 7135
A 58 7148
A 58 7160
G 40 7172
T 44 7183
T 48 7195
A 50 7207
A 58 7218
A 48 7231
C 58 7243
A 33 7254
A 58 7267
T 54 7279
A 58 7291
T 46 7302
G 51 7316
T 47 7327
T 58 7340
C 49 7353
A 50 7364
T 58 7375
C 58 7388
A 53 7400
A 58 7411
A 51 7423
C 54 7435
A 41 7446
T 58 7458
C 58 7471
A 53 7482
T 53 7495
G 58 7508
G 58 7522
G 41 7535
G 58 7548
T 41 7559
T 50 7572
G 58 7584
T 35 7596
A 58 7608
G 50 7620
C 50 7632
A 49 7644
C 46 7655
T 50 7667
A 58 7679
G 40 7692
A 58 7704
T 50 7716
C 58 7728
T 39 7741
A 43 7752
T 46 7763
T 43 7777
G 49 7789
G 21 7803
T 40 7814
A 39 7825
T 29 7835
T 28 7848
A 52 7859
T 38 7870
G 54 7884
A 49 7896
T 27 7906
A 49 7917
A 30 7929
T 35 7939
G 54 7952
A 40 7965
C 50 7976
A 39 7987
C 51 7998
A 37 8010
T 49 8021
G 54 8034
G 39 8047
T 39 8058
G 54 8070
A 28 8084
T 21 8093
G 44 8106
A 31 8118
T 26 8127
A 31 8137
A 54 8150
A 49 8162
G 40 8174
G 39 8185
A 18 8196
T 10 8204
T 28 8214
A 11 8225
N 9 8236
N 6 8249
N 4 8262
N 4 8271
N 4 8288
N 5 8298
N 5 8308
N 5 8317
N 5 8328
N 5 8337
A 10 8347
N 9 8356
N 6 8366
G 12 8376
N 9 8384
N 4 8394
N 9 8401
N 7 8407
N 5 8416
T 17 8425
N 5 8435
T 12 8442
N 4 8448
N 9 8457
N 5 8467
N 5 8476
N 4 8486
A 16 8494
N 4 8499
N 4 8511
N 9 8517
N 7 8527
N 4 8558
N 4 8571
END_DNA

END_SEQUENCE
