# Supplementary material for: Elucidating the path to Plasmodium prolyl-tRNA synthetase inhibitors that overcome halofuginone resistance
Source: Nat Commun. 2022 Aug 25;13:4976. doi: 10.1038/s41467-022-32630-4 (PMC9403976; doi:10.1038/s41467-022-32630-4)
Supplement: Supplementary file 4 — Source Data [file 41467_2022_32630_MOESM4_ESM.zip › Source Data/NCP26_Selection_Sanger_Sequencing/S2 - clone A3/S2_clone_A3_-_Amplified_by_F2R2_-_Sequenced_by_F2.phd.1]

BEGIN_SEQUENCE MAT-10-121_-_NCP26_Selection_2of3_-_6th_cycle_-_clone_A3_-_F2R2-MAT-PfcPRS-F2_G03

BEGIN_COMMENT

CHROMAT_FILE: MAT-10-121_-_NCP26_Selection_2of3_-_6th_cycle_-_clone_A3_-_F2R2-MAT-PfcPRS-F2_G03.ab1
BASECALLER_VERSION: KB 1.4.0
TRACE_PROCESSOR_VERSION: KB 1.4.0
QUALITY_LEVELS: 99
TIME: Wed Sep 30 03:04:02 2020
TRACE_ARRAY_MIN_INDEX: 0
TRACE_ARRAY_MAX_INDEX: 7240
TRIM: -1 -1 -1.000000e+000
TRACE_PEAK_AREA_RATIO: -1.000000e+000
CHEM: term
DYE: big

END_COMMENT

BEGIN_DNA
N 6 2
N 4 11
N 4 25
N 4 36
N 5 56
A 27 77
N 4 98
N 9 113
N 6 132
N 6 146
N 9 159
T 13 172
A 15 181
G 14 199
A 47 210
G 30 225
A 20 239
A 22 246
T 14 253
T 62 265
C 54 279
T 42 290
A 62 301
C 44 312
A 30 321
A 59 330
A 62 343
T 62 354
A 59 366
T 59 376
A 62 389
T 59 399
T 59 414
A 62 426
A 62 437
A 59 449
G 62 463
A 62 476
A 59 487
T 49 496
T 62 508
T 54 521
G 59 536
T 62 548
T 62 562
T 54 575
T 62 587
T 59 600
A 62 609
A 62 619
A 62 630
A 59 641
G 62 655
A 59 667
T 43 676
A 62 687
A 59 699
G 62 712
A 62 725
A 62 736
G 62 749
A 62 761
A 54 772
A 49 783
A 62 794
A 62 805
T 59 815
T 62 827
A 62 838
T 59 850
T 62 863
T 62 877
T 62 889
C 62 902
T 59 914
A 54 925
A 42 936
T 62 948
A 62 959
T 59 970
G 59 984
T 62 996
A 62 1007
C 59 1019
A 59 1029
T 62 1041
T 62 1054
A 62 1066
A 62 1077
A 62 1089
T 62 1101
A 62 1112
A 62 1124
C 59 1136
A 62 1146
A 62 1158
A 62 1170
A 62 1182
C 62 1194
T 62 1206
G 62 1219
T 62 1232
C 62 1245
G 62 1257
A 62 1270
C 62 1281
T 62 1293
T 62 1305
A 62 1316
A 62 1327
A 62 1339
A 62 1350
A 62 1361
A 62 1373
T 62 1383
T 62 1395
T 62 1407
A 62 1419
T 62 1430
C 54 1443
A 62 1453
A 62 1465
A 62 1477
T 62 1489
A 62 1500
T 62 1511
T 62 1524
T 62 1537
T 62 1550
A 62 1560
A 62 1572
A 62 1583
A 62 1595
A 62 1606
C 62 1618
A 62 1628
A 62 1640
A 62 1652
C 62 1664
A 62 1675
A 62 1686
C 62 1699
T 62 1712
T 62 1724
A 62 1736
A 62 1748
G 62 1760
A 59 1773
T 62 1784
T 62 1796
T 62 1808
G 62 1821
T 62 1833
T 62 1845
G 62 1858
A 62 1870
C 59 1881
G 62 1894
A 62 1906
A 62 1917
A 62 1929
A 62 1940
C 62 1951
A 62 1962
A 62 1973
T 62 1986
T 62 1998
T 54 2011
A 54 2022
A 62 2034
A 62 2045
T 62 2057
A 62 2068
A 62 2080
T 62 2092
A 62 2104
T 62 2115
T 62 2128
C 49 2141
T 49 2153
T 49 2166
A 49 2177
A 62 2189
T 62 2200
A 62 2212
T 62 2223
C 62 2236
C 54 2248
A 62 2259
A 62 2270
C 62 2282
C 62 2295
A 59 2306
G 62 2319
G 62 2331
T 62 2344
T 62 2356
G 62 2368
T 62 2380
T 62 2393
T 62 2405
A 62 2416
A 62 2427
G 62 2440
T 62 2452
C 62 2464
C 62 2476
T 62 2488
T 62 2500
T 62 2513
G 62 2525
G 62 2538
C 62 2549
T 62 2562
A 62 2573
T 62 2584
T 62 2596
A 62 2607
A 62 2619
A 62 2630
A 62 2642
A 62 2654
T 59 2664
G 62 2677
A 62 2690
T 62 2700
A 62 2712
A 62 2724
A 62 2736
G 62 2748
A 62 2761
A 62 2772
A 62 2784
A 62 2795
T 62 2806
A 62 2817
T 62 2828
A 62 2840
G 62 2853
T 62 2865
A 62 2877
A 62 2889
A 62 2901
A 62 2912
T 62 2923
T 62 2936
A 62 2947
T 62 2958
A 62 2970
T 62 2982
T 62 2994
T 62 3007
T 62 3019
G 62 3032
A 62 3044
T 54 3055
G 54 3068
A 62 3080
A 62 3091
G 62 3103
A 62 3115
G 62 3127
A 59 3139
T 59 3149
A 62 3161
A 62 3172
A 54 3184
A 54 3196
A 62 3208
A 62 3219
T 62 3230
A 62 3242
T 59 3253
G 62 3266
C 62 3278
A 62 3289
A 62 3301
G 62 3313
A 62 3326
G 62 3338
G 62 3350
T 62 3362
T 62 3373
A 62 3385
T 62 3396
T 62 3408
A 54 3420
T 62 3431
A 62 3443
C 62 3455
A 62 3465
C 62 3478
C 54 3490
C 49 3502
T 62 3515
T 62 3528
T 62 3540
A 62 3551
C 62 3563
A 62 3573
T 62 3585
A 62 3596
A 62 3608
T 62 3620
T 62 3632
A 62 3644
T 62 3655
A 62 3667
G 62 3680
T 62 3692
A 62 3703
G 62 3716
T 62 3728
T 62 3740
T 62 3752
A 62 3763
T 62 3774
A 62 3786
T 62 3797
A 62 3809
T 62 3820
A 54 3832
A 54 3844
A 62 3856
A 62 3868
A 62 3880
C 62 3892
A 62 3903
C 62 3915
A 62 3926
G 54 3939
G 62 3951
A 59 3965
T 62 3975
G 62 3988
T 62 4000
A 62 4011
A 54 4023
T 62 4035
A 62 4046
A 62 4058
A 62 4070
A 54 4082
T 54 4094
T 62 4106
T 54 4118
T 54 4130
G 62 4143
T 62 4155
G 62 4168
A 62 4180
A 62 4191
T 62 4202
C 62 4214
T 54 4227
T 49 4239
T 54 4251
T 62 4263
A 62 4274
A 62 4286
T 62 4297
C 62 4310
A 62 4321
C 62 4332
G 62 4345
C 62 4357
T 62 4370
C 62 4382
C 62 4394
T 62 4407
G 62 4419
A 62 4432
A 62 4443
T 62 4454
A 62 4466
T 59 4477
G 62 4490
T 62 4501
A 62 4513
C 62 4525
A 62 4536
A 62 4548
A 62 4560
T 62 4572
T 62 4584
A 62 4596
A 62 4608
A 62 4620
G 62 4633
A 62 4645
A 62 4657
G 62 4670
A 62 4682
T 62 4692
A 62 4704
C 62 4716
T 62 4728
A 62 4740
C 62 4752
A 62 4764
T 62 4775
C 62 4789
A 62 4800
A 62 4812
A 62 4824
A 62 4836
G 62 4849
C 62 4861
A 62 4872
C 62 4884
G 62 4897
T 62 4909
G 62 4921
T 62 4934
A 62 4946
G 62 4958
A 62 4970
T 62 4981
A 62 4993
A 62 5005
A 62 5017
A 54 5029
A 62 5041
A 62 5053
G 62 5066
A 62 5077
A 62 5089
G 62 5102
A 62 5114
T 59 5124
G 59 5137
T 62 5148
A 62 5160
C 62 5172
A 62 5183
A 62 5195
G 62 5208
A 62 5221
A 62 5233
G 62 5245
A 62 5258
A 62 5269
A 62 5281
T 59 5292
G 62 5305
G 62 5318
C 62 5330
C 62 5342
A 62 5353
A 62 5365
A 62 5377
A 62 5389
A 62 5401
T 59 5412
G 62 5425
A 62 5438
A 62 5449
G 62 5462
A 62 5474
A 62 5486
T 62 5497
T 62 5509
A 62 5521
C 62 5533
A 62 5544
G 62 5557
A 62 5570
A 62 5582
T 62 5593
A 62 5605
A 62 5617
T 62 5629
A 62 5641
A 62 5653
C 62 5665
A 62 5677
A 62 5689
T 62 5701
A 62 5713
A 62 5725
T 62 5737
A 62 5749
A 62 5761
T 62 5773
A 62 5785
A 62 5797
A 62 5809
A 62 5822
A 62 5834
T 62 5845
A 62 5857
A 62 5869
T 62 5880
A 62 5893
G 62 5906
T 62 5918
A 62 5930
A 62 5943
T 62 5954
A 62 5966
G 62 5979
T 62 5991
A 62 6003
A 62 6016
C 62 6027
A 62 6039
A 62 6051
T 62 6063
A 62 6074
A 62 6087
T 62 6099
A 62 6111
A 62 6124
T 62 6135
A 62 6147
A 62 6160
T 62 6171
A 62 6184
A 62 6196
T 62 6208
A 62 6220
A 62 6233
T 62 6244
A 62 6256
A 62 6269
T 62 6281
A 62 6293
A 62 6305
T 62 6317
C 62 6330
A 62 6342
T 62 6354
A 62 6366
T 62 6378
C 54 6391
A 62 6402
A 62 6414
G 62 6427
G 62 6440
A 47 6453
T 47 6464
A 62 6476
C 62 6487
C 62 6500
A 62 6512
T 62 6524
T 62 6537
T 62 6550
T 34 6563
A 62 6574
A 62 6585
A 62 6597
A 62 6610
G 62 6622
G 62 6635
A 62 6647
A 62 6659
A 58 6671
G 58 6683
C 54 6695
T 58 6707
T 58 6719
T 58 6732
T 58 6744
A 58 6755
A 58 6767
G 58 6780
T 58 6791
A 58 6802
A 58 6814
T 58 6825
A 58 6837
A 58 6849
T 37 6860
G 54 6874
A 58 6885
A 58 6897
G 46 6909
T 54 6919
A 58 6931
G 54 6944
N 8 6954
N 8 6965
N 7 6976
N 4 6990
N 5 6999
N 6 7010
N 7 7020
N 9 7031
A 10 7041
T 11 7049
N 9 7061
N 5 7073
N 8 7081
T 20 7090
N 9 7099
N 5 7109
N 6 7125
N 4 7134
A 15 7144
G 34 7154
N 6 7162
N 9 7174
A 47 7186
A 25 7198
END_DNA

END_SEQUENCE
