# Supplementary material for: Elucidating the path to Plasmodium prolyl-tRNA synthetase inhibitors that overcome halofuginone resistance
Source: Nat Commun. 2022 Aug 25;13:4976. doi: 10.1038/s41467-022-32630-4 (PMC9403976; doi:10.1038/s41467-022-32630-4)
Supplement: Supplementary file 4 — Source Data [file 41467_2022_32630_MOESM4_ESM.zip › Source Data/NCP26_Selection_Sanger_Sequencing/S3 - clone B7/S3_clone_B7_-_Amplified_by_F4R4_-_Sequenced_by_R4.phd.1]

BEGIN_SEQUENCE MAT-10-121_-_NCP26_Selection_3of3_-_6th_cycle_-_clone_B7_-_F4R4-MAT-PfcPRS-R4_D09

BEGIN_COMMENT

CHROMAT_FILE: MAT-10-121_-_NCP26_Selection_3of3_-_6th_cycle_-_clone_B7_-_F4R4-MAT-PfcPRS-R4_D09.ab1
BASECALLER_VERSION: KB 1.4.0
TRACE_PROCESSOR_VERSION: KB 1.4.0
QUALITY_LEVELS: 99
TIME: Wed Sep 30 10:50:13 2020
TRACE_ARRAY_MIN_INDEX: 0
TRACE_ARRAY_MAX_INDEX: 8616
TRIM: -1 -1 -1.000000e+000
TRACE_PEAK_AREA_RATIO: -1.000000e+000
CHEM: term
DYE: big

END_COMMENT

BEGIN_DNA
C 13 3
N 3 18
N 3 40
N 4 55
N 4 62
N 8 78
N 5 91
N 4 103
N 5 122
N 9 138
N 8 151
N 9 169
N 6 179
N 5 203
N 7 214
T 28 232
C 13 245
A 13 251
T 29 263
T 20 278
A 39 288
T 39 300
C 18 315
A 18 322
T 40 335
A 52 346
A 54 358
T 42 370
A 52 382
C 42 394
C 21 407
A 18 415
A 54 426
T 53 440
A 47 452
G 62 468
A 41 482
T 18 491
C 49 506
T 46 517
A 47 528
G 62 543
T 62 556
G 62 571
G 47 585
T 56 596
A 51 607
C 42 617
A 29 626
A 54 637
C 62 650
C 62 662
C 62 675
C 59 688
A 59 697
T 62 711
G 62 723
A 59 739
T 59 749
G 59 763
T 62 774
T 62 787
T 62 800
G 59 814
A 59 825
T 59 835
G 59 849
A 62 861
A 62 872
C 62 883
A 62 892
T 62 904
A 62 915
T 62 927
T 62 941
G 62 955
T 62 967
T 62 980
T 59 993
A 62 1003
A 62 1013
C 62 1025
T 62 1038
T 62 1050
C 59 1063
A 59 1073
T 62 1085
T 62 1098
T 62 1111
T 62 1123
C 59 1135
A 59 1144
T 62 1156
C 62 1169
T 62 1182
T 62 1194
C 59 1206
A 51 1216
A 62 1226
A 62 1238
T 62 1250
T 62 1262
C 59 1275
A 62 1284
A 62 1295
T 62 1308
T 62 1321
T 62 1334
T 54 1346
A 62 1357
A 62 1368
A 62 1379
C 59 1391
A 59 1401
T 62 1413
T 62 1427
T 62 1440
T 62 1452
T 62 1465
G 59 1478
C 62 1489
A 62 1500
A 62 1511
A 62 1522
A 62 1534
T 62 1545
T 62 1558
T 62 1570
G 62 1584
T 62 1596
T 62 1608
C 62 1620
C 59 1632
A 62 1641
A 62 1652
G 62 1666
A 59 1679
T 62 1690
A 62 1701
A 62 1713
T 62 1724
G 62 1738
A 62 1750
G 62 1763
A 59 1776
T 59 1786
G 62 1799
T 62 1811
A 62 1822
G 62 1835
C 62 1847
T 62 1861
G 62 1873
C 62 1885
T 62 1899
T 62 1911
G 62 1923
T 59 1936
A 62 1947
T 62 1958
G 62 1970
G 62 1984
C 62 1995
T 62 2009
C 62 2020
T 62 2033
T 62 2046
C 62 2057
C 62 2069
A 59 2079
T 62 2091
T 62 2104
T 54 2117
T 54 2129
C 62 2141
G 62 2154
C 62 2165
T 62 2178
T 59 2191
A 62 2201
T 62 2213
A 62 2223
A 62 2235
A 62 2247
A 62 2258
G 62 2271
C 62 2283
T 62 2296
T 62 2308
C 62 2320
A 62 2331
G 62 2343
C 62 2355
A 62 2367
G 62 2379
T 59 2393
A 62 2404
G 62 2416
A 62 2429
A 62 2440
G 54 2453
T 62 2465
A 62 2476
A 62 2487
A 62 2499
A 62 2511
T 62 2522
T 62 2535
T 54 2547
G 62 2560
C 62 2572
A 62 2583
C 62 2594
C 62 2607
T 62 2620
C 62 2632
C 62 2644
A 62 2654
A 62 2666
A 62 2678
T 62 2690
T 62 2702
T 62 2714
T 62 2727
T 62 2739
C 62 2750
T 62 2763
C 62 2774
C 62 2786
T 62 2799
T 62 2811
C 62 2823
A 62 2833
C 62 2844
T 62 2857
T 62 2869
T 62 2882
T 62 2894
T 62 2906
A 62 2916
T 62 2928
T 62 2940
C 62 2952
C 62 2964
T 62 2976
T 62 2988
T 62 3001
A 62 3012
A 62 3023
T 54 3034
A 62 3045
A 62 3057
T 62 3069
A 62 3080
G 62 3093
G 62 3106
T 62 3118
A 62 3130
C 62 3141
A 62 3152
G 62 3165
C 62 3177
T 59 3190
A 62 3202
G 62 3214
A 62 3227
T 62 3238
A 62 3250
T 62 3261
T 62 3273
C 62 3286
T 62 3298
T 62 3311
C 62 3323
A 62 3333
T 62 3345
A 62 3356
C 62 3368
C 62 3381
A 59 3391
T 62 3404
C 62 3416
T 62 3429
C 62 3441
C 62 3453
T 62 3466
A 62 3477
T 62 3489
A 62 3500
C 62 3512
A 62 3522
A 62 3534
A 62 3546
T 62 3558
C 62 3570
T 62 3583
A 62 3594
G 62 3607
A 62 3620
A 62 3631
T 62 3643
A 62 3654
T 62 3665
C 62 3678
A 62 3689
A 62 3701
A 62 3713
G 62 3725
A 62 3738
C 62 3749
T 62 3761
A 62 3772
A 62 3784
T 62 3796
T 62 3809
T 54 3821
T 54 3834
A 62 3845
C 62 3856
A 59 3867
G 62 3880
C 62 3892
T 62 3905
T 62 3918
C 62 3929
T 62 3942
T 62 3954
C 62 3966
T 62 3978
T 62 3990
C 62 4002
A 62 4012
T 62 4024
T 62 4036
T 62 4048
T 49 4061
T 62 4073
G 62 4085
T 62 4097
G 62 4109
A 62 4121
G 62 4133
C 62 4145
T 62 4157
G 62 4169
T 62 4181
A 62 4193
T 62 4204
G 62 4216
T 62 4228
C 62 4240
C 62 4252
T 62 4265
T 62 4277
C 62 4289
T 62 4302
T 62 4314
G 62 4326
C 62 4338
C 62 4350
A 62 4360
T 62 4372
A 62 4383
A 62 4395
A 43 4407
A 45 4419
A 34 4431
T 45 4442
T 50 4455
C 50 4467
T 62 4479
C 62 4491
G 62 4504
A 62 4516
G 62 4528
T 62 4540
T 62 4552
C 62 4564
T 62 4576
A 62 4587
A 62 4599
T 62 4611
A 62 4622
A 62 4634
A 62 4646
T 62 4658
G 62 4670
G 62 4683
A 62 4696
G 49 4708
T 62 4720
T 62 4732
G 62 4744
G 62 4757
T 62 4769
T 62 4781
G 62 4793
T 62 4805
T 62 4817
T 62 4829
A 62 4840
A 62 4852
A 62 4863
T 62 4875
T 62 4887
C 62 4899
C 62 4912
C 62 4923
A 62 4934
A 62 4946
C 62 4958
G 62 4970
T 62 4983
A 62 4995
C 62 5006
C 62 5018
A 62 5029
C 62 5041
A 62 5053
G 62 5065
T 62 5078
A 62 5090
T 62 5101
T 62 5114
C 62 5126
C 62 5138
A 62 5149
T 62 5161
T 62 5174
G 62 5186
A 54 5199
T 62 5210
T 62 5222
T 62 5234
A 62 5245
A 62 5257
T 62 5268
T 62 5281
T 62 5293
A 62 5304
A 62 5316
G 62 5329
A 37 5341
G 46 5353
G 62 5366
T 62 5377
A 62 5388
A 62 5400
A 62 5412
T 62 5424
C 62 5436
A 62 5447
C 62 5459
G 62 5472
A 62 5484
T 62 5496
A 62 5508
C 62 5519
G 62 5532
A 62 5545
T 62 5556
C 62 5569
G 62 5581
A 62 5594
A 62 5606
T 62 5617
C 62 5629
C 62 5641
A 62 5652
T 62 5664
T 62 5677
T 62 5689
T 62 5702
G 62 5714
G 62 5727
A 62 5739
A 62 5750
A 62 5762
C 62 5773
A 62 5784
C 62 5795
T 62 5808
G 62 5820
A 62 5834
A 62 5845
T 62 5857
A 62 5868
C 62 5880
A 62 5891
T 62 5903
A 62 5915
A 62 5927
T 62 5939
T 62 5952
G 62 5964
T 62 5976
T 62 5989
T 62 6001
C 62 6013
A 62 6023
C 62 6035
T 62 6047
T 62 6060
G 62 6072
T 62 6085
T 62 6097
G 62 6109
G 62 6122
T 62 6133
C 62 6145
T 62 6157
T 62 6169
A 62 6180
T 62 6192
A 62 6203
G 62 6216
C 62 6228
A 62 6239
A 62 6251
T 62 6263
T 62 6275
T 62 6288
C 62 6300
T 62 6312
T 62 6324
C 58 6336
A 58 6347
G 58 6359
G 58 6372
T 54 6384
A 58 6395
A 58 6407
A 58 6419
T 54 6430
T 58 6442
A 58 6454
G 52 6467
A 58 6479
A 58 6491
T 58 6502
C 58 6514
T 58 6526
C 58 6538
C 58 6551
A 48 6562
T 58 6574
A 58 6585
T 58 6597
T 58 6610
T 58 6622
T 49 6634
G 58 6647
T 54 6659
A 58 6670
A 58 6681
C 58 6693
C 58 6705
C 58 6717
A 54 6728
A 58 6740
G 58 6753
C 58 6765
A 58 6777
A 58 6789
C 58 6800
T 58 6812
T 58 6825
C 58 6837
T 58 6849
G 49 6862
G 58 6875
A 58 6887
C 46 6898
T 58 6910
A 54 6921
A 58 6933
A 58 6945
T 58 6956
C 58 6968
C 58 6981
T 58 6993
T 58 7006
C 58 7018
T 58 7030
A 58 7041
T 53 7052
A 58 7064
T 58 7075
G 58 7088
A 58 7100
T 41 7111
T 58 7124
T 58 7136
T 58 7148
T 58 7160
T 58 7172
T 58 7184
C 58 7196
T 54 7208
T 58 7220
T 58 7232
T 58 7244
T 51 7256
C 54 7267
T 41 7279
A 48 7290
A 58 7302
T 49 7313
T 58 7325
T 48 7338
A 51 7349
T 49 7360
T 58 7373
T 58 7385
T 58 7397
T 58 7409
T 58 7421
G 58 7434
T 50 7445
A 58 7456
A 58 7468
C 51 7479
A 53 7490
A 58 7502
A 58 7515
T 53 7526
A 58 7538
A 51 7550
T 47 7561
G 58 7575
G 58 7588
G 58 7601
A 58 7613
A 58 7624
A 48 7636
T 50 7647
A 54 7659
A 58 7671
G 50 7683
A 58 7696
A 47 7708
T 38 7718
T 58 7730
T 58 7742
T 58 7755
C 51 7767
A 50 7778
A 58 7789
C 51 7801
A 53 7812
T 58 7824
T 58 7837
T 53 7849
A 50 7861
A 44 7872
T 44 7884
T 58 7896
T 58 7908
T 58 7920
T 58 7933
T 58 7945
T 43 7957
A 50 7968
T 47 7979
T 58 7991
T 58 8003
C 53 8015
T 58 8027
T 58 8039
T 47 8052
A 52 8062
T 49 8073
T 53 8086
A 50 8097
A 58 8108
A 58 8119
A 58 8132
A 58 8143
A 58 8155
A 58 8166
G 47 8179
C 51 8189
T 58 8201
T 54 8213
G 58 8226
A 58 8237
A 44 8249
C 39 8259
A 40 8270
C 49 8281
A 35 8292
T 44 8303
T 54 8315
C 49 8327
C 46 8338
C 50 8349
A 32 8359
T 18 8369
N 7 8379
N 5 8388
N 4 8403
N 5 8414
N 5 8426
N 5 8438
N 9 8449
N 5 8461
N 5 8473
N 4 8482
N 4 8496
N 5 8505
N 5 8515
N 5 8525
C 11 8534
G 19 8545
G 37 8554
G 42 8564
G 24 8574
END_DNA

END_SEQUENCE
