# Supplementary material for: Elucidating the path to Plasmodium prolyl-tRNA synthetase inhibitors that overcome halofuginone resistance
Source: Nat Commun. 2022 Aug 25;13:4976. doi: 10.1038/s41467-022-32630-4 (PMC9403976; doi:10.1038/s41467-022-32630-4)
Supplement: Supplementary file 4 — Source Data [file 41467_2022_32630_MOESM4_ESM.zip › Source Data/NCP26_Selection_Sanger_Sequencing/S3 - clone B7/S3_clone_B7_-_Amplified_by_F2R2_-_Sequenced_by_R2.phd.1]

BEGIN_SEQUENCE MAT-10-121_-_NCP26_Selection_3of3_-_6th_cycle_-_clone_B7_-_F2R2-MAT-PfcPRS-R2_F05

BEGIN_COMMENT

CHROMAT_FILE: MAT-10-121_-_NCP26_Selection_3of3_-_6th_cycle_-_clone_B7_-_F2R2-MAT-PfcPRS-R2_F05.ab1
BASECALLER_VERSION: KB 1.4.0
TRACE_PROCESSOR_VERSION: KB 1.4.0
QUALITY_LEVELS: 99
TIME: Wed Sep 30 03:04:49 2020
TRACE_ARRAY_MIN_INDEX: 0
TRACE_ARRAY_MAX_INDEX: 7233
TRIM: -1 -1 -1.000000e+000
TRACE_PEAK_AREA_RATIO: -1.000000e+000
CHEM: term
DYE: big

END_COMMENT

BEGIN_DNA
N 5 2
N 6 10
N 5 22
N 5 29
N 5 41
N 4 68
N 6 85
T 20 97
T 49 110
T 19 126
C 10 145
N 7 151
T 26 164
T 58 178
T 11 194
T 10 207
N 5 217
N 6 232
N 9 243
T 12 253
G 62 271
G 31 286
T 24 295
A 31 308
T 31 316
C 62 331
C 62 343
T 54 355
T 62 370
G 62 384
A 26 399
T 24 408
A 43 419
T 46 428
G 62 443
A 59 456
T 49 465
T 59 479
A 62 490
T 59 500
T 59 514
A 62 525
T 59 536
T 59 550
A 62 561
T 59 572
T 59 586
A 62 597
T 59 609
T 59 622
A 62 633
T 59 645
T 59 658
A 62 669
T 59 681
T 59 694
A 62 705
T 59 717
T 62 730
G 54 745
T 62 756
T 59 769
A 62 780
C 62 791
T 59 803
A 59 814
T 62 826
T 42 840
A 43 851
C 38 862
T 33 875
A 59 885
T 59 898
T 49 911
A 62 922
T 62 934
T 62 947
T 62 960
T 62 972
T 59 985
A 62 995
T 62 1006
T 59 1019
A 62 1029
T 62 1041
T 59 1054
A 62 1065
T 62 1076
T 62 1089
G 54 1103
T 62 1115
T 59 1127
A 62 1138
T 62 1149
T 59 1162
A 62 1173
T 62 1184
T 62 1197
C 62 1210
T 62 1222
G 59 1236
T 62 1248
A 62 1259
A 62 1270
T 62 1281
T 62 1293
C 62 1306
T 62 1318
T 62 1330
C 59 1343
A 59 1353
T 62 1364
T 62 1377
T 62 1390
T 62 1402
T 62 1414
G 62 1427
G 59 1441
C 62 1452
C 59 1464
A 59 1473
T 62 1485
T 62 1498
T 54 1510
C 49 1522
T 62 1535
T 62 1547
C 62 1559
T 62 1571
T 62 1583
G 62 1596
T 62 1607
A 62 1618
C 62 1629
A 59 1639
T 62 1651
C 62 1663
T 62 1676
T 62 1689
C 62 1701
T 62 1714
T 62 1726
T 62 1738
T 62 1751
T 62 1762
T 62 1774
A 62 1784
T 62 1795
C 62 1808
T 62 1820
A 62 1831
C 62 1842
A 62 1853
C 62 1865
G 62 1877
T 62 1890
G 62 1902
C 62 1915
T 62 1928
T 62 1941
T 62 1953
T 62 1965
G 62 1978
A 62 1990
T 59 2000
G 62 2013
T 62 2024
A 62 2035
G 56 2048
T 62 2060
A 62 2071
T 62 2082
C 62 2095
T 49 2107
T 49 2120
C 54 2132
T 49 2145
T 49 2157
T 54 2169
A 62 2180
A 62 2191
T 62 2203
T 62 2215
T 62 2227
G 62 2240
T 62 2251
A 62 2263
C 62 2274
A 62 2285
T 62 2296
A 62 2308
T 62 2320
T 62 2333
C 54 2345
A 59 2356
G 62 2369
G 62 2382
A 62 2395
G 62 2406
C 62 2418
G 62 2431
T 62 2443
G 62 2455
A 59 2468
T 59 2478
T 62 2491
A 62 2502
A 62 2513
A 62 2525
A 54 2537
G 54 2549
A 59 2561
T 59 2571
T 62 2583
C 62 2595
A 62 2606
C 62 2617
A 62 2628
A 62 2640
A 62 2652
A 62 2664
T 62 2676
T 62 2688
T 62 2700
T 62 2712
A 62 2723
T 62 2734
T 62 2747
A 62 2758
C 62 2770
A 62 2780
T 62 2792
C 62 2805
C 62 2817
T 62 2829
G 62 2842
T 62 2854
G 62 2866
T 62 2878
T 62 2890
T 62 2902
T 62 2914
T 62 2925
A 62 2936
T 62 2947
A 62 2958
T 62 2969
A 62 2980
T 62 2992
A 62 3003
A 62 3015
A 62 3027
C 62 3039
T 62 3051
A 62 3062
C 62 3074
T 62 3087
A 62 3098
T 62 3110
A 62 3121
A 62 3133
T 62 3145
T 62 3157
A 62 3168
T 62 3180
G 62 3193
T 62 3204
A 62 3216
A 62 3227
A 62 3239
G 62 3252
G 62 3264
G 62 3276
T 62 3287
G 62 3300
T 54 3311
A 54 3322
T 62 3333
A 54 3345
A 49 3357
T 54 3368
A 62 3380
A 59 3392
C 62 3404
C 62 3416
T 62 3428
C 62 3441
T 54 3453
T 54 3466
G 62 3478
C 62 3490
A 59 3500
T 62 3511
A 62 3523
T 62 3534
T 62 3546
T 62 3558
T 49 3570
T 49 3582
T 42 3594
A 62 3605
T 62 3616
C 62 3628
T 62 3641
C 62 3653
T 62 3665
T 62 3677
C 62 3689
A 62 3699
T 62 3710
C 62 3723
A 62 3733
A 62 3745
A 62 3756
A 62 3768
T 62 3779
A 62 3791
T 62 3802
A 62 3814
A 62 3826
T 62 3837
T 62 3850
T 62 3862
T 62 3874
A 62 3885
C 62 3897
T 62 3909
A 62 3920
T 62 3932
A 62 3944
T 62 3955
T 62 3968
T 62 3980
T 62 3992
C 62 4005
T 62 4016
T 62 4029
T 62 4041
A 56 4052
T 62 4063
C 56 4075
A 48 4086
T 62 4097
T 62 4110
T 62 4122
T 62 4134
T 62 4146
A 62 4157
A 59 4168
T 62 4180
A 62 4192
G 46 4205
C 59 4217
C 62 4229
A 62 4240
A 62 4251
A 62 4263
G 62 4276
G 54 4288
A 59 4301
C 62 4311
T 62 4324
T 62 4336
A 62 4347
A 62 4359
A 62 4371
C 62 4383
A 62 4394
A 62 4406
C 62 4418
C 62 4430
T 62 4443
G 62 4455
G 62 4468
T 62 4481
T 62 4493
G 62 4505
G 62 4518
A 62 4530
T 62 4540
A 62 4552
T 62 4563
T 62 4576
A 62 4587
A 62 4599
G 50 4612
A 62 4624
A 62 4636
T 62 4647
A 62 4659
T 62 4670
T 62 4682
A 62 4694
T 62 4705
T 62 4718
T 62 4731
A 62 4742
A 62 4754
A 62 4766
T 62 4777
T 62 4790
G 62 4803
T 62 4814
T 62 4826
T 62 4839
T 62 4851
C 62 4863
G 62 4876
T 62 4887
C 62 4899
A 62 4910
A 62 4921
C 62 4933
A 62 4944
A 62 4956
A 62 4968
T 62 4980
C 62 4993
T 62 5005
T 62 5017
A 62 5029
A 62 5041
G 62 5053
T 62 5065
T 62 5077
G 62 5090
T 62 5101
T 62 5114
T 62 5126
G 59 5139
T 62 5150
T 62 5162
T 62 5174
T 62 5186
T 62 5198
A 62 5209
A 49 5220
A 62 5232
A 62 5244
T 62 5255
A 62 5267
T 62 5278
T 62 5291
T 62 5304
G 62 5317
A 62 5329
T 62 5340
A 62 5352
A 62 5364
A 62 5376
T 62 5387
T 62 5400
T 62 5412
T 62 5424
T 62 5437
T 62 5449
A 62 5460
A 62 5472
G 62 5485
T 62 5497
C 62 5509
G 62 5522
A 62 5534
C 62 5545
A 62 5557
G 62 5569
T 62 5582
T 62 5594
T 62 5606
T 62 5619
G 62 5632
T 62 5643
T 62 5655
A 62 5667
T 62 5678
T 62 5691
T 62 5703
A 62 5714
A 62 5726
T 62 5738
G 35 5751
T 56 5763
A 62 5775
C 62 5787
A 62 5798
T 62 5810
A 62 5822
T 62 5834
T 62 5847
A 62 5859
G 40 5872
A 62 5885
A 62 5897
A 62 5909
A 62 5921
T 56 5932
A 62 5944
A 62 5956
T 62 5967
T 62 5980
T 62 5992
T 62 6005
T 62 6018
C 62 6030
T 62 6042
T 62 6055
C 62 6067
T 62 6079
T 62 6092
A 62 6103
T 62 6115
C 62 6127
T 62 6139
T 62 6152
T 62 6164
T 54 6177
A 62 6188
A 62 6199
A 62 6211
A 62 6223
A 58 6235
C 54 6247
A 47 6257
A 58 6270
A 49 6282
T 48 6294
T 58 6307
C 58 6320
T 58 6332
T 58 6344
T 58 6357
A 58 6369
A 54 6381
T 54 6392
A 58 6404
T 54 6416
A 58 6428
T 58 6439
T 58 6452
T 58 6465
G 58 6479
T 52 6491
A 47 6503
G 52 6515
A 58 6528
A 49 6540
T 35 6551
T 41 6564
C 58 6576
T 54 6589
C 58 6601
T 54 6614
A 58 6625
A 54 6637
A 58 6649
T 54 6661
T 58 6674
C 58 6686
A 58 6697
T 58 6709
T 58 6722
T 58 6735
C 58 6747
T 54 6759
A 54 6771
A 58 6783
T 52 6795
A 58 6806
A 58 6818
A 58 6831
T 51 6842
C 58 6855
T 58 6867
T 58 6879
T 54 6892
A 58 6903
A 58 6915
T 50 6926
A 58 6937
G 41 6950
T 53 6961
A 58 6973
G 11 6985
N 9 6994
N 8 7004
N 7 7015
N 6 7024
N 6 7031
N 6 7044
A 29 7057
N 9 7070
N 7 7090
C 25 7102
C 26 7113
A 17 7123
T 30 7135
G 30 7147
T 13 7162
A 31 7171
A 10 7180
END_DNA

END_SEQUENCE
