# Supplementary material for: Elucidating the path to Plasmodium prolyl-tRNA synthetase inhibitors that overcome halofuginone resistance
Source: Nat Commun. 2022 Aug 25;13:4976. doi: 10.1038/s41467-022-32630-4 (PMC9403976; doi:10.1038/s41467-022-32630-4)
Supplement: Supplementary file 4 — Source Data [file 41467_2022_32630_MOESM4_ESM.zip › Source Data/NCP26_Selection_Sanger_Sequencing/S3 - clone B7/S3_clone_B7_-_Amplified_by_F4R4_-_Sequenced_by_F4.phd.1]

BEGIN_SEQUENCE MAT-10-121_-_NCP26_Selection_3of3_-_6th_cycle_-_clone_B7_-_F4R4-MAT-PfcPRS-F4_C09

BEGIN_COMMENT

CHROMAT_FILE: MAT-10-121_-_NCP26_Selection_3of3_-_6th_cycle_-_clone_B7_-_F4R4-MAT-PfcPRS-F4_C09.ab1
BASECALLER_VERSION: KB 1.4.0
TRACE_PROCESSOR_VERSION: KB 1.4.0
QUALITY_LEVELS: 99
TIME: Wed Sep 30 10:50:19 2020
TRACE_ARRAY_MIN_INDEX: 0
TRACE_ARRAY_MAX_INDEX: 8618
TRIM: -1 -1 -1.000000e+000
TRACE_PEAK_AREA_RATIO: -1.000000e+000
CHEM: term
DYE: big

END_COMMENT

BEGIN_DNA
N 3 4
N 1 14
N 1 34
N 3 42
N 3 62
N 5 70
N 5 77
N 5 88
N 9 108
N 5 131
N 5 138
T 23 151
N 9 164
N 9 179
N 5 195
N 4 204
N 7 211
T 10 226
N 6 238
N 9 254
N 5 269
A 16 284
A 11 301
T 19 309
N 7 320
A 10 342
A 31 354
A 31 365
A 58 375
A 15 386
T 21 395
T 49 408
A 50 420
A 52 431
A 39 443
T 33 454
G 24 471
T 26 481
T 49 495
G 22 512
A 45 524
A 58 533
A 58 544
A 31 555
T 41 565
T 58 577
C 58 591
T 58 603
T 54 616
A 58 628
T 41 639
T 62 652
T 62 665
C 62 678
C 62 690
C 32 701
A 26 709
T 62 722
T 49 736
A 62 747
T 62 758
T 62 771
T 62 784
G 47 799
T 54 810
T 47 823
A 62 833
C 54 844
A 33 852
A 62 864
A 62 875
A 62 888
A 62 899
A 62 911
T 62 921
A 62 932
A 62 944
A 62 956
T 62 967
T 62 980
A 59 991
G 44 1006
A 62 1018
A 62 1029
A 62 1041
A 62 1051
A 62 1063
G 62 1076
A 62 1087
A 62 1098
A 62 1109
A 62 1120
A 62 1131
A 62 1142
A 62 1153
T 59 1163
C 59 1176
A 62 1186
T 62 1198
A 62 1210
T 62 1221
A 59 1233
G 38 1247
A 54 1260
A 62 1271
G 62 1284
G 62 1297
A 59 1309
T 49 1318
T 62 1330
T 62 1342
A 59 1353
G 59 1366
T 62 1379
C 62 1391
C 59 1403
A 59 1412
G 56 1426
A 62 1438
A 62 1450
G 59 1462
T 62 1473
T 62 1485
G 62 1498
C 62 1509
T 62 1522
T 62 1534
G 62 1546
G 62 1560
G 62 1573
T 62 1584
T 62 1596
A 62 1606
C 62 1616
A 62 1627
A 62 1638
A 62 1650
A 62 1662
T 62 1673
A 62 1685
T 59 1696
G 62 1709
G 62 1723
A 62 1736
G 59 1748
A 59 1760
T 59 1770
T 62 1783
C 62 1794
T 62 1807
A 62 1818
A 62 1829
T 62 1841
T 62 1854
T 62 1866
A 62 1877
C 62 1888
C 62 1900
T 62 1913
G 62 1926
A 62 1939
A 62 1951
G 59 1963
A 62 1975
A 62 1986
A 59 1997
T 62 2008
T 62 2020
G 62 2033
C 59 2044
T 59 2057
A 62 2068
T 59 2080
A 59 2091
A 59 2103
G 50 2116
A 59 2128
C 62 2139
C 62 2151
A 62 2162
A 62 2174
C 62 2186
A 62 2197
A 62 2209
G 62 2221
T 62 2235
G 62 2246
A 62 2260
A 62 2271
A 62 2283
C 62 2294
A 62 2305
A 62 2316
T 62 2329
T 62 2341
A 62 2353
T 62 2364
G 62 2378
T 62 2390
A 62 2401
T 62 2413
T 62 2426
C 62 2438
A 59 2448
G 56 2461
T 62 2474
G 62 2486
T 62 2499
T 62 2511
T 62 2523
C 62 2534
C 59 2546
A 62 2556
A 56 2567
A 56 2579
A 59 2591
T 56 2603
G 62 2615
G 59 2628
A 59 2641
T 62 2652
T 62 2664
C 62 2676
G 59 2689
A 62 2701
T 62 2713
C 62 2725
G 62 2737
T 62 2750
A 62 2761
T 62 2772
C 62 2784
G 62 2797
T 56 2809
G 62 2822
A 59 2834
T 62 2845
T 62 2857
T 62 2869
A 62 2880
C 62 2891
C 49 2903
T 62 2916
C 62 2928
T 62 2941
T 62 2953
A 62 2964
A 62 2976
A 62 2987
T 62 2998
T 62 3011
A 62 3021
A 62 3033
A 62 3045
T 62 3056
C 59 3069
A 56 3080
A 56 3091
T 59 3103
G 62 3116
G 59 3129
A 62 3142
A 62 3153
T 62 3164
A 62 3176
C 62 3187
T 62 3200
G 62 3212
T 62 3225
G 62 3237
G 62 3250
T 62 3262
A 62 3274
C 59 3284
G 62 3297
T 62 3309
T 62 3322
G 62 3334
G 62 3347
G 62 3360
A 62 3372
A 62 3383
T 62 3394
T 62 3406
T 62 3418
A 62 3429
A 62 3441
A 62 3452
C 62 3464
A 62 3475
A 62 3487
C 62 3499
C 62 3512
A 62 3522
A 62 3535
C 62 3547
T 62 3560
C 62 3572
C 62 3584
A 62 3595
T 62 3607
T 62 3620
T 62 3632
A 62 3643
T 62 3654
T 62 3667
A 62 3678
G 50 3691
A 62 3703
A 62 3715
C 62 3726
T 62 3738
C 62 3750
G 59 3763
A 62 3776
G 30 3787
A 50 3800
A 49 3812
T 34 3822
T 50 3834
T 43 3846
T 43 3859
T 62 3871
A 62 3882
T 62 3893
G 62 3906
G 62 3919
C 62 3931
A 62 3942
A 62 3953
G 59 3966
A 62 3978
A 62 3990
G 62 4002
G 54 4014
A 59 4027
C 62 4037
A 62 4048
T 62 4060
A 62 4072
C 62 4084
A 62 4095
G 59 4108
C 56 4121
T 62 4134
C 62 4146
A 59 4157
C 62 4168
A 62 4179
A 62 4191
A 62 4203
A 62 4215
A 62 4227
T 62 4238
G 62 4251
A 62 4263
A 62 4275
G 56 4288
A 62 4300
A 62 4312
G 59 4324
A 62 4336
A 62 4347
G 62 4359
C 62 4370
T 62 4383
G 62 4395
T 62 4407
A 62 4419
A 62 4430
A 62 4442
A 62 4454
T 62 4465
T 62 4477
A 62 4489
G 51 4502
T 62 4514
C 62 4526
T 62 4538
T 62 4550
T 62 4563
G 62 4575
A 62 4587
T 62 4598
A 62 4609
T 62 4621
T 62 4633
C 62 4645
T 62 4657
A 62 4669
G 56 4681
A 62 4694
T 62 4705
T 62 4717
T 62 4729
G 62 4742
T 62 4753
A 62 4765
T 62 4776
A 62 4787
G 62 4800
G 62 4813
A 62 4825
G 56 4837
A 59 4850
T 59 4860
G 62 4873
G 62 4885
T 62 4897
A 62 4909
T 62 4920
G 62 4933
A 62 4945
A 62 4957
G 46 4969
A 62 4982
A 62 4993
T 62 5004
A 62 5016
T 62 5027
C 62 5040
T 62 5052
A 62 5064
G 56 5076
C 62 5089
T 49 5102
G 49 5114
T 62 5126
A 62 5137
C 62 5148
C 62 5161
T 62 5173
A 62 5185
T 62 5197
T 62 5209
A 62 5221
T 62 5232
T 62 5245
A 62 5256
A 49 5268
A 49 5279
G 62 5292
G 62 5305
A 62 5317
A 62 5328
T 62 5339
A 62 5351
A 62 5363
A 62 5375
A 62 5387
A 62 5399
G 62 5411
T 62 5423
G 62 5435
A 62 5447
A 62 5459
G 62 5471
G 62 5484
A 62 5496
G 56 5508
A 62 5520
A 62 5532
A 62 5544
A 62 5555
A 62 5567
T 62 5578
T 62 5590
T 62 5602
G 62 5615
G 62 5628
A 62 5641
G 62 5652
G 62 5665
T 62 5676
G 62 5688
C 62 5700
A 62 5711
A 62 5723
A 62 5735
T 62 5746
T 62 5759
T 62 5771
T 62 5783
A 62 5794
C 62 5806
T 62 5819
T 62 5831
C 62 5843
T 62 5856
A 62 5867
C 62 5878
T 62 5891
G 62 5903
C 62 5915
T 62 5928
G 62 5940
A 62 5953
A 62 5964
G 62 5976
C 62 5988
T 62 6000
T 62 6012
T 46 6024
T 62 6036
A 62 6047
T 62 6059
A 62 6070
A 62 6082
G 62 6094
C 62 6107
G 62 6120
A 62 6132
A 62 6143
A 62 6155
A 62 6167
T 62 6178
G 62 6191
G 62 6203
A 62 6215
A 62 6227
G 52 6240
A 62 6252
G 62 6264
C 62 6275
C 62 6288
A 54 6299
T 62 6311
A 62 6322
C 62 6334
A 58 6345
A 58 6358
G 58 6370
C 58 6383
A 58 6395
G 54 6407
C 58 6419
T 58 6432
A 58 6443
C 58 6455
A 58 6466
T 58 6478
C 58 6491
T 58 6503
C 58 6516
A 58 6527
T 58 6539
T 58 6551
A 58 6563
T 58 6574
C 58 6587
T 58 6599
T 58 6612
G 58 6624
G 58 6637
A 58 6649
A 58 6661
C 54 6672
A 58 6683
A 58 6694
A 58 6707
T 54 6718
T 58 6730
T 58 6743
T 58 6755
G 58 6768
C 58 6779
A 54 6790
A 58 6802
A 58 6814
A 58 6826
A 58 6838
T 47 6849
G 58 6862
T 48 6873
T 58 6885
T 58 6898
A 54 6909
A 58 6921
A 58 6932
A 58 6945
T 54 6956
T 58 6968
G 58 6981
A 58 6993
A 54 7005
T 58 7016
T 58 7029
T 58 7041
G 58 7054
A 58 7066
A 58 7077
G 50 7090
A 58 7102
T 28 7113
G 58 7125
A 58 7137
A 47 7149
A 58 7161
A 58 7173
T 41 7184
G 58 7197
A 58 7209
A 58 7221
G 49 7233
T 51 7245
T 49 7257
A 51 7268
A 58 7280
A 58 7292
C 58 7304
A 58 7315
A 58 7327
T 51 7339
A 58 7351
T 51 7363
G 58 7376
T 51 7387
T 58 7400
C 58 7412
A 54 7423
T 58 7435
C 58 7447
A 58 7459
A 58 7470
A 58 7483
C 58 7494
A 58 7506
T 58 7517
C 58 7530
A 58 7541
T 58 7554
G 58 7566
G 58 7579
G 58 7592
G 58 7605
T 41 7616
T 58 7629
G 58 7641
T 46 7653
A 49 7664
C 41 7675
C 53 7688
A 46 7699
C 58 7710
T 51 7723
A 54 7735
G 35 7748
A 58 7761
T 41 7772
C 58 7784
T 52 7796
A 58 7808
T 47 7819
T 58 7832
G 58 7844
G 51 7858
T 41 7869
A 53 7880
T 39 7891
T 46 7904
A 51 7915
T 53 7926
G 58 7940
A 58 7952
T 31 7963
A 58 7974
A 53 7987
T 47 7998
G 58 8011
A 54 8023
C 50 8035
A 40 8046
C 52 8058
A 41 8069
T 52 8081
G 58 8093
G 58 8107
T 50 8119
G 58 8131
A 39 8144
T 32 8154
G 51 8167
A 58 8179
T 31 8190
A 43 8201
A 49 8213
A 58 8225
G 53 8237
G 53 8250
A 38 8262
T 19 8271
T 41 8284
A 49 8295
G 22 8307
T 37 8317
T 50 8329
C 52 8341
T 42 8351
A 32 8362
C 10 8372
N 9 8382
N 6 8391
N 4 8406
N 5 8418
N 7 8430
A 11 8441
N 6 8450
N 5 8461
N 5 8471
N 9 8481
T 15 8490
T 53 8504
T 13 8517
C 10 8528
N 7 8535
N 4 8544
N 4 8557
N 4 8567
END_DNA

END_SEQUENCE
