# Supplementary material for: Elucidating the path to Plasmodium prolyl-tRNA synthetase inhibitors that overcome halofuginone resistance
Source: Nat Commun. 2022 Aug 25;13:4976. doi: 10.1038/s41467-022-32630-4 (PMC9403976; doi:10.1038/s41467-022-32630-4)
Supplement: Supplementary file 4 — Source Data [file 41467_2022_32630_MOESM4_ESM.zip › Source Data/NCP26_Selection_Sanger_Sequencing/S3 - clone B7/S3_clone_B7_-_Amplified_by_F2R2_-_Sequenced_by_F2.phd.1]

BEGIN_SEQUENCE MAT-10-121_-_NCP26_Selection_3of3_-_6th_cycle_-_clone_B7_-_F2R2-MAT-PfcPRS-F2_E05

BEGIN_COMMENT

CHROMAT_FILE: MAT-10-121_-_NCP26_Selection_3of3_-_6th_cycle_-_clone_B7_-_F2R2-MAT-PfcPRS-F2_E05.ab1
BASECALLER_VERSION: KB 1.4.0
TRACE_PROCESSOR_VERSION: KB 1.4.0
QUALITY_LEVELS: 99
TIME: Wed Sep 30 03:04:55 2020
TRACE_ARRAY_MIN_INDEX: 0
TRACE_ARRAY_MAX_INDEX: 7245
TRIM: -1 -1 -1.000000e+000
TRACE_PEAK_AREA_RATIO: -1.000000e+000
CHEM: term
DYE: big

END_COMMENT

BEGIN_DNA
N 6 2
N 4 10
N 4 33
N 4 39
N 4 58
N 7 70
A 10 78
N 7 98
G 21 113
A 24 128
N 8 146
T 36 159
T 17 171
A 15 181
N 9 199
A 25 210
G 35 225
A 16 238
A 16 244
T 14 253
T 62 265
C 47 279
T 51 290
A 62 301
C 51 312
A 30 321
A 46 331
A 62 343
T 62 354
A 59 366
T 59 376
A 62 389
T 59 400
T 59 414
A 62 426
A 62 437
A 59 449
G 62 463
A 62 476
A 59 487
T 49 496
T 62 509
T 62 521
G 59 536
T 62 549
T 62 562
T 62 575
T 62 587
T 59 600
A 62 609
A 62 619
A 62 630
A 59 641
G 59 655
A 59 667
T 59 676
A 62 688
A 59 699
G 62 712
A 62 725
A 62 737
G 62 750
A 62 762
A 62 772
A 62 783
A 62 794
A 62 805
T 59 815
T 62 828
A 62 839
T 59 851
T 49 864
T 43 877
T 30 890
C 27 903
T 26 915
A 23 925
A 18 936
T 25 948
A 25 959
T 24 971
G 42 985
T 56 997
A 56 1008
C 59 1020
A 59 1029
T 62 1041
T 54 1055
A 62 1066
A 62 1078
A 62 1090
T 62 1102
A 62 1113
A 62 1125
C 59 1137
A 62 1147
A 62 1158
A 62 1171
A 62 1183
C 62 1195
T 62 1207
G 62 1220
T 62 1233
C 62 1246
G 62 1259
A 62 1271
C 62 1282
T 62 1294
T 62 1306
A 62 1317
A 62 1329
A 62 1340
A 62 1351
A 62 1363
A 62 1374
T 62 1385
T 62 1397
T 62 1409
A 62 1420
T 62 1431
C 54 1445
A 62 1455
A 62 1466
A 62 1478
T 62 1490
A 62 1501
T 62 1513
T 62 1526
T 62 1539
T 54 1551
A 49 1562
A 54 1573
A 62 1585
A 62 1596
A 62 1608
C 62 1620
A 62 1630
A 62 1641
A 62 1654
C 62 1666
A 62 1676
A 62 1688
C 62 1701
T 54 1713
T 49 1726
A 49 1738
A 62 1749
G 62 1762
A 59 1775
T 62 1786
T 62 1798
T 62 1810
G 62 1823
T 62 1835
T 62 1847
G 62 1860
A 62 1872
C 59 1883
G 62 1896
A 62 1908
A 62 1919
A 62 1931
A 62 1942
C 62 1953
A 62 1964
A 62 1975
T 62 1988
T 62 2000
T 62 2013
A 62 2024
A 62 2036
A 62 2047
T 62 2059
A 62 2070
A 62 2082
T 62 2094
A 62 2106
T 62 2117
T 62 2130
C 49 2143
T 54 2155
T 62 2168
A 54 2179
A 62 2191
T 62 2203
A 62 2214
T 62 2225
C 62 2238
C 59 2250
A 62 2261
A 62 2272
C 62 2285
C 62 2297
A 59 2308
G 62 2321
G 62 2334
T 62 2347
T 62 2359
G 62 2371
T 62 2383
T 62 2395
T 62 2407
A 62 2418
A 62 2429
G 62 2442
T 62 2454
C 62 2466
C 62 2478
T 62 2490
T 62 2503
T 62 2515
G 62 2527
G 62 2540
C 62 2552
T 62 2564
A 62 2575
T 62 2586
T 62 2599
A 62 2610
A 62 2621
A 62 2633
A 62 2645
A 62 2656
T 59 2667
G 62 2680
A 62 2692
T 62 2703
A 62 2715
A 62 2727
A 62 2739
G 62 2751
A 62 2763
A 62 2775
A 62 2786
A 62 2798
T 62 2809
A 62 2820
T 62 2831
A 62 2843
G 62 2856
T 62 2868
A 62 2880
A 62 2892
A 62 2904
A 62 2915
T 62 2926
T 62 2939
A 62 2950
T 62 2961
A 54 2973
T 42 2985
T 49 2997
T 54 3010
T 54 3022
G 62 3035
A 62 3047
T 59 3058
G 62 3071
A 62 3083
A 62 3094
G 54 3106
A 62 3118
G 62 3130
A 59 3142
T 62 3152
A 62 3164
A 54 3176
A 62 3187
A 62 3199
A 62 3211
A 62 3223
T 62 3233
A 62 3245
T 59 3256
G 62 3269
C 62 3281
A 59 3293
A 54 3304
G 54 3317
A 62 3329
G 62 3341
G 62 3354
T 62 3365
T 62 3377
A 54 3388
T 62 3399
T 62 3412
A 62 3423
T 62 3435
A 62 3446
C 62 3458
A 59 3469
C 62 3481
C 62 3493
C 62 3506
T 62 3519
T 62 3531
T 62 3544
A 62 3555
C 62 3566
A 62 3577
T 62 3588
A 62 3600
A 62 3612
T 62 3623
T 62 3636
A 54 3647
T 62 3659
A 62 3670
G 62 3683
T 62 3695
A 62 3707
G 62 3720
T 62 3731
T 62 3744
T 62 3756
A 62 3767
T 62 3778
A 62 3789
T 62 3801
A 62 3812
T 62 3824
A 62 3836
A 54 3848
A 62 3860
A 62 3872
A 62 3884
C 62 3896
A 62 3907
C 62 3918
A 62 3930
G 59 3942
G 62 3955
A 59 3969
T 59 3979
G 62 3992
T 59 4004
A 62 4015
A 62 4027
T 62 4039
A 62 4050
A 62 4062
A 62 4074
A 54 4086
T 54 4098
T 54 4110
T 54 4122
T 62 4134
G 62 4147
T 62 4159
G 62 4172
A 62 4184
A 62 4195
T 62 4206
C 62 4218
T 54 4231
T 62 4243
T 62 4255
T 62 4267
A 62 4278
A 56 4290
T 54 4301
C 62 4314
A 59 4325
C 62 4337
G 62 4349
C 62 4361
T 62 4374
C 62 4387
C 62 4398
T 62 4411
G 62 4423
A 62 4436
A 59 4447
T 62 4458
A 62 4470
T 59 4481
G 62 4494
T 62 4506
A 54 4517
C 62 4529
A 62 4540
A 59 4552
A 59 4564
T 62 4576
T 62 4589
A 59 4600
A 56 4612
A 62 4624
G 54 4637
A 62 4650
A 62 4661
G 62 4674
A 59 4686
T 62 4696
A 62 4708
C 62 4720
T 62 4732
A 62 4744
C 62 4756
A 62 4768
T 62 4780
C 62 4793
A 62 4804
A 62 4816
A 62 4828
A 62 4840
G 62 4853
C 62 4865
A 62 4876
C 62 4888
G 62 4901
T 62 4913
G 62 4925
T 62 4938
A 62 4950
G 59 4962
A 62 4975
T 62 4985
A 62 4997
A 62 5009
A 62 5021
A 62 5033
A 62 5045
A 62 5057
G 62 5070
A 62 5081
A 62 5093
G 59 5106
A 59 5118
T 47 5128
G 59 5141
T 62 5152
A 62 5165
C 62 5176
A 62 5187
A 62 5199
G 59 5212
A 62 5225
A 62 5237
G 59 5250
A 62 5262
A 49 5274
A 62 5285
T 59 5296
G 62 5309
G 62 5322
C 62 5334
C 62 5346
A 62 5357
A 62 5369
A 62 5381
A 62 5393
A 62 5405
T 54 5416
G 62 5430
A 62 5442
A 62 5454
G 62 5466
A 62 5479
A 62 5490
T 62 5501
T 62 5513
A 62 5525
C 62 5537
A 54 5548
G 62 5561
A 62 5574
A 62 5586
T 62 5597
A 62 5609
A 62 5621
T 62 5633
A 62 5645
A 62 5657
C 62 5669
A 62 5681
A 62 5693
T 62 5705
A 62 5717
A 62 5729
T 62 5741
A 62 5753
A 62 5765
T 62 5777
A 62 5789
A 62 5801
A 62 5813
A 62 5825
A 62 5838
T 62 5849
A 62 5861
A 62 5873
T 62 5885
A 62 5897
G 62 5910
T 62 5922
A 62 5934
A 62 5946
T 62 5958
A 62 5970
G 62 5983
T 62 5995
A 62 6007
A 62 6019
C 62 6031
A 62 6042
A 62 6054
T 62 6066
A 62 6078
A 62 6091
T 58 6103
A 58 6115
A 58 6127
T 58 6139
A 58 6151
A 58 6163
T 58 6175
A 58 6187
A 58 6200
T 58 6211
A 58 6224
A 58 6236
T 58 6248
A 58 6260
A 58 6273
T 58 6284
A 58 6296
A 58 6309
T 58 6321
C 58 6334
A 54 6345
T 58 6357
A 58 6369
T 58 6381
C 54 6395
A 54 6406
A 58 6418
G 58 6430
G 58 6443
A 45 6457
T 54 6467
A 54 6480
C 54 6491
C 38 6504
A 47 6515
T 54 6527
T 58 6540
T 58 6553
T 58 6566
A 54 6577
A 58 6589
A 58 6601
A 58 6613
G 52 6626
G 58 6639
A 54 6651
A 48 6663
A 49 6675
G 51 6687
C 50 6699
T 58 6711
T 58 6723
T 58 6736
T 58 6749
A 52 6760
A 51 6772
G 53 6784
T 54 6796
A 58 6808
A 51 6820
T 58 6831
A 58 6843
A 58 6856
T 46 6867
G 58 6881
A 58 6893
A 58 6905
G 58 6918
T 51 6929
A 58 6941
G 50 6953
A 58 6965
A 58 6977
G 49 6989
A 46 7000
N 8 7009
N 7 7019
N 4 7028
A 10 7042
N 6 7055
N 9 7064
N 7 7073
T 10 7083
N 6 7096
N 7 7105
N 7 7119
A 13 7129
A 29 7139
A 28 7148
G 14 7157
G 20 7174
A 22 7184
A 41 7194
A 11 7203
END_DNA

END_SEQUENCE
