# Supplementary material for: Elucidating the path to Plasmodium prolyl-tRNA synthetase inhibitors that overcome halofuginone resistance
Source: Nat Commun. 2022 Aug 25;13:4976. doi: 10.1038/s41467-022-32630-4 (PMC9403976; doi:10.1038/s41467-022-32630-4)
Supplement: Supplementary file 4 — Source Data [file 41467_2022_32630_MOESM4_ESM.zip › Source Data/NCP26_Selection_Sanger_Sequencing/S3 - clone B7/S3_clone_B7_-_Amplified_by_F5R5_-_Sequenced_by_R5.phd.1]

BEGIN_SEQUENCE MAT-10-121_-_NCP26_Selection_3of3_-_6th_cycle_-_clone_B7_-_F5R5-MAT-PfcPRS-R5_D02

BEGIN_COMMENT

CHROMAT_FILE: MAT-10-121_-_NCP26_Selection_3of3_-_6th_cycle_-_clone_B7_-_F5R5-MAT-PfcPRS-R5_D02.ab1
BASECALLER_VERSION: KB 1.4.0
TRACE_PROCESSOR_VERSION: KB 1.4.0
QUALITY_LEVELS: 99
TIME: Wed Sep 30 10:47:11 2020
TRACE_ARRAY_MIN_INDEX: 0
TRACE_ARRAY_MAX_INDEX: 7097
TRIM: -1 -1 -1.000000e+000
TRACE_PEAK_AREA_RATIO: -1.000000e+000
CHEM: term
DYE: big

END_COMMENT

BEGIN_DNA
N 5 3
N 3 14
N 5 21
N 5 29
N 6 40
N 9 50
N 4 59
N 4 78
N 5 88
T 24 105
N 5 120
T 10 149
T 30 164
T 22 178
T 14 190
N 9 200
G 12 217
A 14 228
N 7 234
T 36 250
T 22 265
A 32 275
C 18 287
N 9 294
T 29 306
T 58 322
T 58 337
T 58 351
T 58 365
C 58 378
G 22 393
T 39 402
T 35 416
A 30 426
T 23 435
T 33 449
A 50 458
T 39 468
C 47 483
T 54 495
C 62 508
T 62 520
T 37 533
C 43 547
T 31 558
A 56 568
A 62 578
C 31 590
A 23 597
A 62 608
T 62 620
A 62 632
A 62 644
C 44 656
A 36 665
C 59 677
A 59 686
A 59 698
G 51 713
A 62 726
A 59 738
T 59 747
T 62 760
A 62 771
T 59 782
T 62 795
T 54 808
T 54 821
G 54 836
T 56 846
A 62 857
A 59 867
A 62 878
T 59 889
C 62 902
T 62 914
T 62 927
T 59 940
A 59 951
G 50 964
G 54 977
T 48 988
C 62 1000
C 49 1011
A 39 1020
A 56 1031
C 59 1042
T 62 1055
T 62 1068
C 54 1080
T 54 1093
A 62 1103
T 62 1114
T 62 1127
C 62 1139
T 56 1151
T 59 1163
A 59 1174
T 46 1185
G 49 1198
G 43 1212
G 48 1224
A 62 1236
A 56 1247
T 56 1257
A 56 1268
C 59 1278
C 56 1290
T 50 1303
C 59 1315
T 51 1328
T 62 1341
A 56 1351
A 50 1362
T 59 1374
T 62 1386
C 49 1398
C 43 1409
C 40 1420
A 43 1430
A 39 1441
T 43 1454
G 49 1466
A 43 1479
T 46 1489
T 48 1502
G 49 1515
A 56 1527
A 56 1537
T 59 1549
T 59 1561
T 48 1573
A 56 1583
T 56 1595
A 56 1606
A 59 1617
C 59 1629
C 54 1641
A 46 1651
G 56 1665
G 59 1678
A 54 1691
G 36 1702
A 42 1716
A 56 1726
T 49 1737
A 56 1748
A 51 1759
G 41 1772
A 62 1784
T 44 1795
G 54 1808
C 46 1819
T 56 1832
C 54 1844
T 33 1857
A 54 1868
T 59 1879
C 56 1891
A 51 1902
T 59 1914
C 56 1926
A 56 1937
T 56 1949
A 56 1960
A 50 1972
A 50 1983
C 56 1995
A 50 2006
C 56 2017
A 45 2028
A 48 2040
T 59 2053
T 62 2066
A 62 2077
A 59 2088
T 59 2101
T 59 2113
T 50 2125
G 56 2139
T 38 2150
G 54 2163
C 50 2174
A 51 2185
T 62 2197
T 62 2210
T 56 2222
T 43 2234
T 56 2246
C 46 2258
A 49 2268
A 49 2278
T 46 2291
A 54 2302
T 56 2314
T 56 2327
T 56 2339
T 54 2351
T 54 2364
T 56 2376
C 46 2387
A 51 2397
A 49 2408
T 56 2420
A 56 2432
T 56 2443
C 56 2456
T 54 2469
T 54 2481
T 46 2494
A 59 2504
C 51 2516
A 50 2526
A 43 2537
T 33 2550
A 54 2561
T 48 2573
G 43 2586
A 43 2599
G 37 2611
T 50 2623
G 56 2636
T 43 2648
A 51 2659
T 50 2670
A 56 2682
G 40 2694
C 51 2706
A 59 2718
T 59 2730
T 59 2742
T 59 2755
T 59 2767
C 59 2779
A 51 2789
T 59 2801
C 56 2813
T 50 2826
G 56 2839
T 50 2851
T 56 2863
G 56 2875
T 50 2887
T 59 2899
T 59 2911
T 56 2923
A 56 2933
T 51 2945
A 49 2955
G 23 2969
A 48 2981
A 50 2992
G 28 3005
A 59 3017
T 41 3027
A 46 3038
G 34 3051
G 54 3064
T 51 3075
A 59 3087
C 56 3098
A 50 3109
A 56 3121
T 51 3133
A 59 3145
A 51 3157
C 59 3169
A 50 3180
A 59 3192
C 59 3204
T 59 3217
T 59 3229
T 48 3242
A 50 3253
T 50 3265
A 50 3276
T 56 3288
T 51 3300
T 46 3312
A 46 3323
G 23 3336
A 56 3348
A 50 3360
A 45 3371
C 56 3383
A 51 3394
T 59 3406
T 59 3418
T 56 3430
G 48 3443
G 36 3456
T 30 3468
G 59 3481
G 49 3493
T 34 3505
A 51 3516
G 18 3528
A 59 3540
A 50 3552
C 43 3563
T 62 3575
A 62 3587
A 59 3598
T 59 3611
C 59 3623
C 59 3635
T 56 3648
T 59 3660
T 56 3672
A 54 3684
T 50 3695
C 51 3707
A 49 3718
T 51 3730
C 51 3742
A 46 3753
C 49 3765
C 46 3777
A 46 3788
T 45 3801
G 48 3812
T 35 3826
G 48 3838
T 34 3850
C 56 3862
A 51 3873
T 51 3885
T 51 3897
A 56 3909
T 46 3920
C 49 3933
A 51 3944
T 51 3956
A 56 3967
A 51 3979
T 46 3991
A 56 4003
C 50 4015
C 56 4027
A 51 4038
A 56 4050
T 50 4063
A 56 4074
G 31 4087
A 59 4100
T 51 4111
C 59 4123
T 56 4136
A 49 4147
G 31 4160
T 34 4172
G 59 4185
G 46 4197
T 50 4209
A 59 4221
C 56 4232
A 50 4243
A 56 4254
C 59 4267
C 59 4279
C 59 4291
C 59 4304
A 43 4315
T 56 4327
G 59 4339
A 59 4353
T 51 4364
G 56 4376
T 50 4388
T 56 4400
T 51 4412
G 56 4425
A 59 4437
T 49 4448
G 59 4461
A 59 4473
A 56 4484
C 51 4496
A 51 4507
T 51 4519
A 51 4531
T 51 4543
T 50 4555
G 59 4568
T 43 4581
T 59 4593
T 59 4605
A 62 4616
A 59 4628
C 59 4640
T 62 4652
T 62 4664
C 59 4677
A 51 4688
T 62 4700
T 62 4712
T 59 4725
T 38 4737
C 43 4749
A 51 4760
T 59 4772
C 59 4784
T 59 4796
T 59 4809
C 59 4821
A 56 4831
A 59 4842
A 62 4854
T 59 4867
T 62 4879
C 59 4891
A 51 4902
A 59 4913
T 62 4926
T 62 4938
T 49 4950
T 56 4963
A 59 4974
A 56 4985
A 56 4997
C 51 5010
A 50 5021
T 56 5033
T 62 5045
T 56 5058
T 50 5070
T 50 5083
G 56 5096
C 38 5107
A 35 5118
A 42 5130
A 62 5141
A 49 5153
T 56 5165
T 56 5177
T 50 5189
G 38 5203
T 36 5215
T 51 5227
C 51 5239
C 38 5251
A 27 5262
A 25 5273
G 22 5286
A 51 5299
T 22 5310
A 30 5321
A 31 5333
T 28 5345
G 30 5358
A 26 5371
G 16 5383
A 50 5396
T 27 5407
G 56 5419
T 39 5431
A 56 5443
G 39 5456
C 56 5468
T 56 5481
G 62 5493
C 47 5505
T 62 5518
T 62 5531
G 62 5543
T 38 5555
A 56 5567
T 56 5578
G 62 5590
G 56 5603
C 42 5615
T 56 5628
C 56 5640
T 46 5653
T 56 5665
C 56 5677
C 56 5689
A 42 5699
T 62 5712
T 62 5724
T 56 5736
T 47 5749
C 47 5761
G 27 5773
C 46 5785
T 46 5798
T 38 5809
A 47 5821
T 35 5833
A 35 5844
A 34 5856
A 62 5868
A 62 5880
G 50 5893
C 62 5904
T 54 5917
T 62 5929
C 48 5942
A 34 5953
G 38 5965
C 62 5977
A 62 5989
G 28 6001
T 27 6014
A 47 6026
G 19 6038
A 47 6051
A 52 6063
G 35 6075
T 52 6087
A 52 6098
A 54 6110
A 58 6122
A 54 6134
T 52 6146
T 58 6158
T 52 6170
G 54 6184
C 52 6196
A 35 6207
C 49 6219
C 52 6231
T 40 6244
C 47 6256
C 41 6269
A 34 6280
A 58 6291
A 58 6304
T 52 6315
T 58 6328
T 58 6340
T 50 6352
T 52 6365
C 41 6377
T 29 6389
C 52 6401
C 52 6413
T 50 6425
T 54 6438
C 52 6450
A 31 6461
C 54 6472
T 54 6485
T 58 6497
T 58 6509
T 58 6522
T 54 6534
A 52 6545
T 49 6556
T 58 6569
C 54 6581
C 58 6593
T 54 6605
T 58 6618
T 58 6630
A 50 6641
A 58 6653
T 50 6665
A 58 6676
A 58 6688
T 50 6700
A 58 6711
G 52 6724
G 58 6737
T 50 6748
A 58 6760
C 53 6771
A 42 6782
G 51 6794
C 51 6806
T 58 6818
A 58 6829
N 8 6841
N 7 6851
N 7 6859
N 6 6868
N 4 6881
N 4 6898
N 6 6908
N 9 6919
T 10 6930
N 5 6938
N 4 6952
N 9 6963
A 17 6972
N 9 6984
N 5 6995
C 16 7005
A 23 7015
A 46 7025
A 24 7034
END_DNA

END_SEQUENCE
