# Supplementary material for: Elucidating the path to Plasmodium prolyl-tRNA synthetase inhibitors that overcome halofuginone resistance
Source: Nat Commun. 2022 Aug 25;13:4976. doi: 10.1038/s41467-022-32630-4 (PMC9403976; doi:10.1038/s41467-022-32630-4)
Supplement: Supplementary file 4 — Source Data [file 41467_2022_32630_MOESM4_ESM.zip › Source Data/NCP26_Selection_Sanger_Sequencing/S3 - clone B7/S3_clone_B7_-_Amplified_by_F3R3_-_Sequenced_by_R3.phd.1]

BEGIN_SEQUENCE MAT-10-121_-_NCP26_Selection_3of3_-_6th_cycle_-_clone_B7_-_F3R3-MAT-PfcPRS-R3_F08

BEGIN_COMMENT

CHROMAT_FILE: MAT-10-121_-_NCP26_Selection_3of3_-_6th_cycle_-_clone_B7_-_F3R3-MAT-PfcPRS-R3_F08.ab1
BASECALLER_VERSION: KB 1.4.0
TRACE_PROCESSOR_VERSION: KB 1.4.0
QUALITY_LEVELS: 99
TIME: Wed Sep 30 03:05:35 2020
TRACE_ARRAY_MIN_INDEX: 0
TRACE_ARRAY_MAX_INDEX: 6745
TRIM: -1 -1 -1.000000e+000
TRACE_PEAK_AREA_RATIO: -1.000000e+000
CHEM: term
DYE: big

END_COMMENT

BEGIN_DNA
N 7 2
N 5 9
N 5 21
N 6 48
N 4 60
N 5 65
N 5 94
N 5 111
N 9 128
N 4 145
N 7 158
A 15 167
N 9 186
A 17 200
T 17 216
C 39 231
T 37 242
C 47 256
C 15 268
A 11 274
T 56 286
A 62 298
T 59 309
T 62 323
T 62 337
T 62 350
G 59 365
T 56 376
A 59 387
A 59 396
C 59 406
C 62 418
C 59 430
A 59 439
A 62 451
G 62 463
C 59 477
A 62 488
A 62 498
C 59 509
T 62 522
T 62 536
C 62 549
T 62 562
G 62 576
G 62 590
A 59 604
C 49 612
T 59 624
A 62 634
A 62 645
A 62 656
T 62 668
C 62 680
C 62 693
T 62 705
T 54 718
C 62 731
T 59 744
A 62 754
T 62 765
A 62 775
T 59 787
G 62 800
A 59 813
T 59 823
T 62 836
T 62 849
T 62 861
T 62 874
T 62 886
T 49 898
C 49 910
T 54 922
T 62 934
T 62 947
T 62 959
T 62 971
C 62 982
T 59 994
A 62 1004
A 62 1014
T 62 1026
T 62 1039
T 62 1051
A 62 1061
T 62 1072
T 62 1085
T 62 1098
T 62 1110
T 62 1123
T 62 1135
G 59 1149
T 62 1160
A 62 1170
A 62 1181
C 59 1193
A 62 1202
A 62 1214
A 62 1226
T 62 1238
A 62 1249
A 62 1261
T 59 1273
G 54 1287
G 54 1300
G 62 1314
A 62 1327
A 62 1338
A 62 1349
T 62 1359
A 62 1371
A 62 1382
G 62 1396
A 62 1408
A 62 1419
T 62 1430
T 62 1442
T 62 1454
T 62 1467
C 59 1479
A 62 1489
A 62 1500
C 59 1512
A 62 1523
T 62 1535
T 49 1548
T 42 1561
A 62 1572
A 62 1583
T 62 1595
T 62 1608
T 62 1620
T 62 1633
T 62 1645
T 62 1657
T 62 1669
A 62 1680
T 62 1691
T 62 1704
T 62 1716
C 62 1728
T 49 1740
T 62 1753
T 62 1765
A 62 1776
T 62 1787
T 62 1799
A 62 1810
A 62 1821
A 62 1833
A 62 1844
A 62 1856
A 62 1868
A 62 1879
G 62 1892
C 62 1903
T 62 1915
T 62 1928
G 62 1941
A 62 1954
A 62 1965
C 62 1976
A 62 1987
C 62 1998
A 62 2009
T 62 2021
T 62 2035
C 49 2047
C 49 2060
C 49 2071
A 62 2082
T 62 2094
A 62 2106
T 62 2118
A 62 2129
T 62 2141
A 62 2152
A 62 2164
T 62 2176
A 62 2188
T 59 2199
G 62 2213
C 62 2225
A 62 2237
G 62 2250
C 62 2262
G 62 2274
G 62 2288
G 62 2300
T 62 2312
C 62 2324
T 62 2336
T 62 2348
A 62 2360
A 62 2371
T 62 2382
A 62 2394
T 62 2405
A 62 2417
T 62 2428
A 62 2440
A 62 2452
C 62 2464
A 62 2475
A 62 2486
C 62 2499
C 62 2511
C 62 2524
G 62 2536
A 62 2549
A 62 2561
A 62 2572
T 62 2583
A 62 2595
T 59 2605
C 62 2618
A 62 2629
T 62 2640
A 62 2652
A 62 2664
T 62 2676
A 62 2688
T 62 2699
T 62 2711
C 59 2724
A 62 2735
A 62 2746
T 62 2758
T 62 2770
A 62 2782
A 62 2793
T 62 2805
T 62 2817
C 59 2830
A 62 2840
C 62 2852
T 62 2864
T 62 2877
T 62 2889
T 54 2901
T 54 2913
A 62 2924
C 62 2935
A 62 2945
A 62 2956
T 62 2969
A 62 2980
A 62 2992
C 62 3004
T 62 3016
T 62 3028
G 62 3041
A 62 3054
G 62 3065
T 62 3078
A 62 3089
T 62 3099
A 62 3111
C 62 3122
C 62 3134
A 62 3145
A 62 3157
T 62 3169
C 62 3182
T 54 3194
G 62 3207
A 62 3219
A 62 3230
A 62 3242
A 62 3253
A 62 3265
T 62 3275
T 62 3287
T 62 3299
T 54 3311
C 54 3323
T 62 3335
A 62 3346
T 62 3358
T 62 3370
T 54 3382
T 62 3394
T 62 3406
T 62 3418
T 62 3430
T 62 3441
G 62 3454
A 62 3465
A 62 3476
G 59 3489
T 62 3500
G 62 3512
A 62 3524
T 62 3534
A 62 3546
C 62 3557
C 62 3569
T 54 3582
A 54 3594
A 62 3605
A 62 3617
A 62 3629
T 62 3640
A 62 3652
T 62 3663
T 62 3675
A 62 3687
C 62 3699
T 62 3711
A 62 3722
T 62 3734
C 62 3747
C 62 3759
T 62 3771
T 62 3784
A 62 3795
G 45 3807
A 62 3820
T 62 3831
T 62 3843
T 62 3855
G 62 3867
T 62 3879
T 62 3891
A 62 3902
T 62 3913
C 62 3925
T 62 3938
T 62 3950
C 62 3962
T 62 3974
A 62 3985
C 62 3997
T 62 4009
T 62 4021
C 62 4033
A 51 4044
T 59 4056
T 54 4068
A 49 4079
T 54 4091
T 54 4103
A 62 4115
C 62 4126
T 54 4139
T 54 4151
A 62 4163
A 62 4174
A 62 4186
A 62 4198
G 59 4210
C 62 4222
T 54 4234
T 54 4246
T 62 4258
C 62 4271
C 62 4282
T 54 4295
T 54 4307
T 54 4319
T 54 4331
A 62 4342
A 62 4353
A 62 4365
A 62 4376
T 62 4388
G 62 4401
G 59 4413
T 59 4425
A 62 4437
T 62 4447
C 62 4460
C 62 4472
T 62 4485
T 62 4497
G 62 4510
A 59 4523
T 62 4534
A 62 4545
T 59 4556
G 62 4569
A 62 4582
T 62 4593
T 62 4605
A 62 4617
T 62 4628
T 62 4641
A 62 4653
T 62 4664
T 62 4677
A 62 4689
T 62 4700
T 62 4713
A 62 4724
T 62 4736
T 62 4749
A 62 4760
T 62 4772
T 62 4785
A 62 4796
T 62 4808
T 62 4821
A 62 4832
T 62 4844
T 62 4857
G 62 4870
T 62 4881
T 62 4894
A 62 4906
C 62 4917
T 62 4929
A 62 4941
T 62 4953
T 62 4966
A 62 4977
C 62 4989
T 62 5002
A 62 5013
T 62 5025
T 62 5038
A 62 5050
T 62 5062
T 62 5074
T 54 5087
T 54 5099
T 54 5111
A 62 5123
T 62 5134
T 62 5147
A 62 5158
T 62 5170
T 62 5183
A 62 5194
T 62 5206
T 62 5219
G 62 5232
T 62 5244
T 62 5256
A 62 5268
T 62 5279
T 62 5292
A 62 5304
T 62 5315
T 62 5328
C 62 5341
T 62 5353
G 43 5367
T 62 5379
A 62 5390
A 62 5402
T 62 5414
T 62 5426
C 62 5439
T 62 5451
T 62 5464
C 62 5476
A 62 5488
T 62 5499
T 62 5512
T 62 5524
T 62 5537
T 62 5549
G 49 5562
G 43 5576
C 62 5587
C 62 5599
A 62 5610
T 62 5622
T 62 5635
T 62 5647
C 49 5660
T 49 5672
T 62 5685
C 62 5697
T 62 5709
T 62 5722
G 62 5735
T 62 5746
A 62 5758
C 62 5770
A 62 5781
T 62 5793
C 62 5806
T 62 5818
T 62 5831
C 62 5844
T 62 5856
T 62 5869
T 62 5881
T 62 5894
T 62 5906
T 62 5918
A 62 5929
T 62 5941
C 62 5953
T 62 5966
A 62 5977
C 62 5989
A 62 6001
C 62 6013
G 62 6026
T 62 6038
G 62 6051
C 62 6064
T 62 6077
T 62 6089
T 62 6102
T 62 6114
G 62 6127
A 62 6140
T 47 6151
G 54 6164
T 62 6175
A 62 6187
G 62 6200
T 62 6212
A 62 6224
T 62 6236
C 62 6248
T 62 6261
T 62 6274
C 62 6286
T 62 6298
T 62 6311
T 62 6324
A 62 6335
A 62 6347
T 62 6358
T 62 6370
T 62 6382
G 49 6395
T 62 6406
A 62 6417
C 62 6429
A 62 6439
T 62 6450
A 62 6461
T 49 6471
T 62 6484
N 9 6496
N 9 6506
N 8 6516
N 9 6526
N 6 6537
N 9 6550
G 19 6560
G 10 6571
G 13 6581
N 9 6591
N 8 6601
N 8 6611
N 8 6622
N 9 6633
T 12 6646
N 9 6658
A 17 6671
A 21 6684
A 58 6696
A 25 6709
END_DNA

END_SEQUENCE
