# Supplementary material for: Elucidating the path to Plasmodium prolyl-tRNA synthetase inhibitors that overcome halofuginone resistance
Source: Nat Commun. 2022 Aug 25;13:4976. doi: 10.1038/s41467-022-32630-4 (PMC9403976; doi:10.1038/s41467-022-32630-4)
Supplement: Supplementary file 4 — Source Data [file 41467_2022_32630_MOESM4_ESM.zip › Source Data/NCP26_Selection_Sanger_Sequencing/S3 - clone B7/S3_clone_B7_-_Amplified_by_F7R7A_-_Sequenced_by_R7A.seq]

>MAT-10-121_-_NCP26_Selection_3of3_-_6th_cycle_-_clone_B7_-_F7R7A-MAT-PfcPRS-R7A_D08.ab1
NNNNNNTTNNCTGGTTTCCTGACCAGAAACATTTCATATTTGGTGGCATAGGTGGTTGATCTAACGGGATACATAAAGGT
TTCATAGCACCAGATAATGTCGTTTCACTGTTTGTTTGGTTTAATGATAATCTTTGAGTTTCTTTTTTAATTTCTTCTTC
TGTTGCAATATCTTCACACCATGGTGCAAGTACCATTTTCTTTTTATTTAATGCATTCATGACTTCACTAAAACTCGTAA
CTTGAACAATTGAATCGTCTAATTTTTTCTTTGCTTTTAAGAAGAGGTTTTTATGAATATCAACAAGCATTTGTTGTGTT
TCTAATAATACGGATTCTTTTTTGACATTACATTTTTCGTTATTATCTCTTCTAACAATAACACAAGAATTATTTTGTAA
ATCTTTAGGTCCAACTTCTATTCTTATGGGAATACCTCTTAATTCCCAATGATTGAATTTATAACCAGGAGAATAAGATG
CTCTNNNNNNNNNAANA
