# Supplementary material for: Elucidating the path to Plasmodium prolyl-tRNA synthetase inhibitors that overcome halofuginone resistance
Source: Nat Commun. 2022 Aug 25;13:4976. doi: 10.1038/s41467-022-32630-4 (PMC9403976; doi:10.1038/s41467-022-32630-4)
Supplement: Supplementary file 4 — Source Data [file 41467_2022_32630_MOESM4_ESM.zip › Source Data/NCP26_Selection_Sanger_Sequencing/S3 - clone B7/S3_clone_B7_-_Amplified_by_F5R5_-_Sequenced_by_F5.phd.1]

BEGIN_SEQUENCE MAT-10-121_-_NCP26_Selection_3of3_-_6th_cycle_-_clone_B7_-_F5R5-MAT-PfcPRS-F5_C02

BEGIN_COMMENT

CHROMAT_FILE: MAT-10-121_-_NCP26_Selection_3of3_-_6th_cycle_-_clone_B7_-_F5R5-MAT-PfcPRS-F5_C02.ab1
BASECALLER_VERSION: KB 1.4.0
TRACE_PROCESSOR_VERSION: KB 1.4.0
QUALITY_LEVELS: 99
TIME: Wed Sep 30 10:47:17 2020
TRACE_ARRAY_MIN_INDEX: 0
TRACE_ARRAY_MAX_INDEX: 7104
TRIM: -1 -1 -1.000000e+000
TRACE_PEAK_AREA_RATIO: -1.000000e+000
CHEM: term
DYE: big

END_COMMENT

BEGIN_DNA
N 3 2
N 2 13
N 3 22
N 3 34
N 3 52
N 3 59
N 5 74
N 9 91
N 5 108
N 9 128
N 6 152
N 4 164
N 7 179
A 10 205
A 10 213
N 6 232
T 11 244
G 18 260
A 36 279
N 8 299
G 26 314
A 44 328
G 22 339
A 10 353
N 4 363
A 10 382
A 12 392
T 14 401
T 58 415
T 42 428
G 58 446
G 28 462
A 58 474
G 54 487
G 29 501
T 21 510
G 39 525
C 50 535
A 32 545
A 54 555
A 54 566
T 54 578
T 62 591
T 62 604
T 54 617
A 62 628
C 62 640
T 62 652
T 62 666
C 62 680
T 47 692
A 62 702
C 62 714
T 62 727
G 62 740
C 62 753
T 62 766
G 62 780
A 54 792
A 62 803
G 62 815
C 62 826
T 62 839
T 62 851
T 62 864
T 59 876
A 62 886
T 62 897
A 62 907
A 59 919
G 59 933
C 59 945
G 59 959
A 62 970
A 62 982
A 62 993
A 62 1004
T 59 1014
G 62 1028
G 62 1041
A 62 1054
A 62 1065
G 62 1077
A 62 1089
G 62 1101
C 62 1112
C 59 1124
A 62 1134
T 62 1146
A 62 1158
C 62 1169
A 62 1180
A 62 1191
G 62 1205
C 62 1217
A 62 1229
G 62 1241
C 62 1253
T 59 1267
A 62 1278
C 62 1289
A 62 1299
T 62 1311
C 62 1324
T 54 1337
C 59 1349
A 59 1360
T 62 1372
T 54 1385
A 62 1396
T 62 1407
C 54 1420
T 49 1432
T 62 1445
G 62 1458
G 62 1471
A 62 1484
A 62 1494
C 62 1505
A 62 1515
A 62 1526
A 62 1538
T 62 1550
T 62 1562
T 62 1575
T 62 1587
G 62 1600
C 62 1612
A 62 1622
A 62 1633
A 62 1645
A 62 1656
A 62 1668
T 62 1679
G 62 1692
T 62 1704
T 62 1716
T 59 1729
A 62 1740
A 62 1751
A 62 1762
A 62 1774
T 62 1786
T 62 1798
G 62 1811
A 62 1824
A 62 1835
T 62 1847
T 62 1859
T 62 1872
G 62 1885
A 62 1897
A 62 1908
G 62 1921
A 62 1933
T 59 1944
G 62 1956
A 62 1969
A 62 1980
A 62 1991
A 54 2003
T 62 2014
G 62 2027
A 62 2040
A 62 2051
G 62 2064
T 62 2076
T 62 2088
A 62 2099
A 62 2111
A 62 2122
C 62 2134
A 62 2145
A 62 2157
T 62 2170
A 62 2181
T 62 2193
G 62 2206
T 62 2219
T 62 2232
C 62 2244
A 62 2254
T 62 2267
C 62 2279
A 62 2290
A 62 2302
A 62 2314
C 62 2326
A 62 2337
T 62 2349
C 62 2362
A 62 2373
T 62 2386
G 62 2398
G 62 2411
G 62 2425
G 62 2438
T 62 2450
T 62 2462
G 62 2474
T 62 2486
A 62 2497
C 62 2508
C 54 2520
A 54 2531
C 62 2543
T 59 2557
A 62 2568
G 56 2581
A 54 2594
T 62 2606
C 62 2618
T 62 2630
A 62 2641
T 62 2653
T 62 2666
G 62 2678
G 62 2692
T 62 2704
A 62 2715
T 62 2726
T 62 2739
A 62 2749
T 62 2761
G 62 2774
A 62 2787
T 62 2798
A 62 2809
A 62 2821
T 62 2833
G 62 2846
A 62 2859
C 62 2870
A 59 2881
C 62 2892
A 59 2904
T 62 2916
G 62 2928
G 62 2941
T 62 2955
G 62 2967
A 59 2980
T 62 2991
G 62 3003
A 62 3016
T 62 3027
A 62 3038
A 62 3050
A 62 3062
G 62 3075
G 62 3087
A 59 3100
T 59 3110
T 62 3122
A 62 3133
G 62 3146
T 62 3159
T 62 3171
C 54 3183
T 54 3195
A 62 3206
C 62 3217
C 62 3230
A 62 3240
C 62 3252
C 62 3265
A 54 3276
A 62 3288
A 62 3300
T 62 3312
G 62 3324
T 62 3336
T 62 3349
T 62 3361
C 62 3373
T 62 3385
A 62 3396
A 62 3407
A 62 3419
T 62 3431
A 62 3442
T 62 3454
A 62 3465
A 62 3477
A 62 3489
G 62 3502
T 62 3514
T 62 3526
G 62 3539
T 62 3550
T 62 3563
A 62 3574
T 62 3585
T 62 3598
G 62 3611
T 62 3623
A 62 3634
C 62 3645
C 62 3657
T 62 3670
A 62 3682
T 62 3694
C 62 3706
T 54 3719
T 62 3731
C 62 3743
T 62 3756
A 62 3767
T 62 3778
A 62 3789
A 49 3801
A 49 3813
A 54 3825
C 62 3836
A 62 3847
A 62 3859
C 62 3871
A 62 3883
G 62 3895
A 62 3908
T 62 3920
G 62 3932
A 62 3945
A 62 3957
A 62 3969
A 62 3980
T 62 3992
G 62 4004
C 62 4016
T 62 4029
A 62 4040
T 62 4052
A 62 4064
C 62 4075
A 59 4087
C 62 4098
T 62 4112
C 62 4124
A 59 4135
T 62 4148
A 62 4159
T 62 4171
T 62 4184
G 62 4196
T 62 4209
A 62 4220
A 62 4232
A 62 4243
G 62 4256
A 62 4268
T 62 4279
A 62 4291
T 62 4302
T 62 4314
G 62 4327
A 62 4340
A 62 4351
A 62 4363
A 62 4375
A 62 4387
A 62 4399
T 62 4410
A 62 4421
T 62 4433
T 62 4445
G 62 4458
A 62 4471
A 62 4482
A 49 4494
A 49 4506
A 62 4518
T 62 4529
G 62 4542
C 62 4553
A 62 4565
C 62 4576
A 62 4588
A 62 4600
A 62 4612
T 62 4624
T 62 4637
A 62 4648
A 62 4660
T 62 4672
T 62 4684
G 62 4697
T 62 4709
G 62 4722
T 62 4734
T 62 4746
T 62 4758
A 62 4769
T 62 4781
G 62 4794
A 62 4806
T 62 4817
G 62 4830
A 62 4842
T 62 4853
A 62 4865
G 59 4878
A 62 4890
G 62 4902
C 62 4914
A 62 4926
T 62 4937
C 62 4949
T 62 4962
T 62 4975
A 62 4986
T 62 4998
T 62 5010
C 62 5022
T 62 5035
C 62 5047
C 62 5059
T 62 5071
G 62 5083
G 62 5096
T 62 5108
T 62 5120
A 62 5131
T 62 5142
A 62 5153
A 62 5165
A 62 5177
T 62 5189
T 62 5201
C 62 5214
A 62 5224
A 62 5236
T 62 5248
C 62 5261
A 62 5272
T 62 5284
T 62 5297
G 62 5309
G 62 5322
G 62 5335
A 62 5348
A 62 5359
T 62 5370
T 62 5383
A 62 5394
A 62 5406
G 56 5419
A 62 5431
G 62 5443
G 62 5456
T 56 5467
A 62 5479
T 62 5490
T 62 5502
C 62 5514
C 62 5526
C 62 5539
A 62 5550
T 62 5562
A 62 5574
A 62 5586
G 56 5598
A 62 5611
A 62 5623
T 62 5634
A 62 5646
G 62 5658
A 62 5671
A 62 5683
G 62 5695
T 62 5707
T 62 5719
G 62 5731
G 62 5744
A 62 5756
C 62 5767
C 62 5779
T 62 5792
A 62 5804
A 62 5816
A 62 5828
G 62 5840
A 62 5852
T 43 5863
T 62 5875
T 62 5887
A 62 5899
C 62 5910
A 48 5921
A 62 5933
A 62 5945
A 62 5957
T 62 5969
A 62 5980
A 62 5993
T 62 6004
T 62 6017
C 62 6030
T 62 6042
T 62 6054
G 62 6067
T 62 6079
G 62 6091
T 62 6103
T 62 6115
A 62 6126
T 62 6137
T 58 6150
G 58 6163
T 58 6174
T 58 6187
A 58 6198
G 52 6211
A 58 6223
A 58 6235
G 54 6247
A 58 6259
G 58 6271
A 58 6283
T 53 6293
A 58 6305
A 58 6317
T 58 6328
A 58 6340
A 58 6353
C 58 6364
G 58 6377
A 58 6390
A 58 6402
A 58 6413
A 58 6425
A 58 6437
T 58 6448
G 58 6461
T 54 6472
A 58 6484
A 58 6496
T 58 6508
G 58 6521
T 58 6532
C 58 6545
A 54 6555
A 58 6567
A 58 6579
A 58 6591
A 58 6603
A 58 6615
G 58 6627
A 58 6639
A 58 6651
T 58 6661
C 58 6673
C 58 6685
G 58 6699
T 58 6710
A 58 6722
T 58 6732
T 58 6745
A 58 6755
T 58 6766
T 58 6779
A 58 6790
G 54 6803
A 58 6814
A 58 6825
A 58 6836
C 48 6846
A 51 6856
C 51 6866
A 27 6876
A 19 6885
C 27 6893
A 19 6902
N 9 6914
N 6 6926
N 5 6938
G 12 6949
N 6 6958
N 4 6969
N 7 6985
T 11 6995
G 10 7004
N 4 7016
N 6 7026
T 12 7037
G 14 7047
N 7 7061
END_DNA

END_SEQUENCE
