# Supplementary material for: Elucidating the path to Plasmodium prolyl-tRNA synthetase inhibitors that overcome halofuginone resistance
Source: Nat Commun. 2022 Aug 25;13:4976. doi: 10.1038/s41467-022-32630-4 (PMC9403976; doi:10.1038/s41467-022-32630-4)
Supplement: Supplementary file 4 — Source Data [file 41467_2022_32630_MOESM4_ESM.zip › Source Data/NCP26_Selection_Sanger_Sequencing/S3 - clone B7/S3_clone_B7_-_Amplified_by_F3R3_-_Sequenced_by_F3.phd.1]

BEGIN_SEQUENCE MAT-10-121_-_NCP26_Selection_3of3_-_6th_cycle_-_clone_B7_-_F3R3-MAT-PfcPRS-F3_E08

BEGIN_COMMENT

CHROMAT_FILE: MAT-10-121_-_NCP26_Selection_3of3_-_6th_cycle_-_clone_B7_-_F3R3-MAT-PfcPRS-F3_E08.ab1
BASECALLER_VERSION: KB 1.4.0
TRACE_PROCESSOR_VERSION: KB 1.4.0
QUALITY_LEVELS: 99
TIME: Wed Sep 30 03:05:40 2020
TRACE_ARRAY_MIN_INDEX: 0
TRACE_ARRAY_MAX_INDEX: 6750
TRIM: -1 -1 -1.000000e+000
TRACE_PEAK_AREA_RATIO: -1.000000e+000
CHEM: term
DYE: big

END_COMMENT

BEGIN_DNA
N 7 2
N 4 11
N 4 23
N 6 40
N 6 44
N 4 64
N 7 76
N 4 84
N 4 106
T 12 118
A 14 127
C 10 145
N 4 150
T 22 166
N 8 184
N 8 192
A 20 201
A 37 214
A 28 227
G 44 242
C 43 254
A 26 263
C 44 274
G 62 288
T 62 302
G 54 316
T 54 331
A 62 343
G 59 355
A 38 369
T 30 378
A 62 390
A 62 400
A 62 411
A 62 422
A 62 434
A 62 445
G 62 457
A 62 470
A 62 481
G 62 493
A 49 506
T 22 514
G 59 529
T 62 540
A 59 553
C 62 563
A 62 574
A 59 585
G 62 599
A 59 613
A 62 625
G 62 637
A 59 650
A 62 661
A 62 672
T 59 682
G 62 696
G 59 710
C 62 722
C 59 735
A 62 744
A 62 755
A 62 767
A 49 779
A 62 791
T 59 801
G 62 815
A 62 828
A 62 839
G 62 852
A 62 864
A 62 875
T 59 885
T 62 898
A 59 909
C 49 920
A 31 930
G 38 944
A 49 957
A 38 969
T 62 980
A 62 992
A 62 1003
T 62 1015
A 62 1027
A 62 1038
C 59 1051
A 62 1061
A 62 1072
T 62 1085
A 62 1097
A 62 1109
T 62 1121
A 62 1132
A 62 1144
T 62 1156
A 62 1168
A 49 1180
A 62 1192
A 62 1203
A 62 1215
T 62 1226
A 62 1237
A 49 1249
T 62 1261
A 62 1273
G 54 1287
T 62 1298
A 62 1310
A 62 1322
T 62 1333
A 62 1345
G 62 1359
T 62 1371
A 62 1382
A 62 1394
C 62 1406
A 62 1416
A 62 1428
T 62 1440
A 62 1452
A 62 1464
T 62 1476
A 62 1488
A 62 1500
T 62 1511
A 62 1523
A 62 1535
T 62 1547
A 62 1559
A 62 1571
T 62 1583
A 62 1594
A 62 1606
T 62 1618
A 62 1630
A 62 1642
T 62 1654
A 62 1666
A 62 1678
T 62 1690
C 59 1703
A 62 1714
T 62 1726
A 62 1737
T 62 1749
C 59 1763
A 62 1773
A 62 1785
G 62 1798
G 62 1811
A 54 1824
T 62 1835
A 62 1846
C 62 1857
C 62 1870
A 62 1881
T 62 1893
T 62 1907
T 62 1920
T 62 1932
A 62 1943
A 62 1954
A 62 1966
A 62 1978
G 62 1991
G 62 2003
A 62 2015
A 62 2027
A 62 2038
G 62 2051
C 62 2062
T 62 2074
T 62 2087
T 49 2099
T 54 2112
A 62 2123
A 62 2134
G 62 2146
T 62 2158
A 62 2170
A 54 2181
T 62 2192
A 62 2204
A 62 2216
T 62 2228
G 62 2241
A 62 2254
A 62 2266
G 62 2278
T 62 2290
A 62 2301
G 59 2314
A 62 2326
A 62 2338
G 62 2350
A 59 2363
T 59 2373
A 62 2384
A 62 2396
C 62 2408
A 62 2419
A 62 2431
A 62 2443
T 62 2455
C 62 2467
T 62 2480
A 62 2492
A 62 2503
G 62 2516
G 62 2529
A 59 2541
T 59 2551
A 62 2563
G 62 2576
T 62 2588
A 62 2599
A 62 2611
T 62 2622
A 62 2634
T 62 2645
T 62 2658
T 62 2670
T 62 2683
A 62 2694
G 62 2707
G 62 2720
T 62 2731
A 62 2743
T 62 2754
C 62 2766
A 62 2777
C 62 2788
T 62 2801
T 62 2814
C 54 2826
A 62 2837
A 62 2848
A 62 2860
A 62 2871
A 62 2883
A 62 2895
A 62 2906
A 62 2918
T 62 2928
A 62 2940
G 56 2953
A 62 2965
A 62 2977
A 62 2988
A 62 3000
T 62 3011
T 62 3023
T 62 3035
T 62 3047
T 62 3059
C 59 3071
A 59 3082
G 51 3095
A 62 3107
T 62 3118
T 62 3130
G 62 3142
G 59 3155
T 62 3166
A 62 3178
T 62 3189
A 62 3200
C 62 3212
T 54 3224
C 62 3237
A 59 3247
A 62 3259
G 62 3271
T 62 3284
T 62 3296
A 62 3307
T 62 3318
T 62 3331
G 62 3344
T 59 3355
A 62 3367
A 62 3378
A 62 3390
A 62 3401
A 54 3413
G 62 3425
T 62 3436
G 62 3449
A 62 3461
A 62 3473
T 62 3484
T 62 3496
A 62 3507
A 62 3519
T 62 3531
T 62 3543
G 62 3556
A 62 3568
A 62 3580
T 62 3591
A 62 3603
T 62 3613
T 62 3626
A 62 3638
T 59 3649
G 62 3662
A 62 3674
T 62 3685
A 62 3697
T 62 3708
T 62 3721
T 62 3733
C 54 3746
G 54 3759
G 62 3772
G 62 3784
T 62 3795
T 62 3807
G 62 3819
T 62 3831
T 62 3843
A 62 3854
T 62 3865
A 62 3876
T 62 3888
A 62 3899
T 62 3911
T 62 3924
A 62 3935
A 59 3947
G 59 3960
A 62 3972
C 62 3984
C 62 3996
C 62 4008
G 56 4021
C 62 4033
T 56 4046
G 62 4057
C 59 4070
A 50 4081
T 54 4093
A 56 4104
T 62 4115
T 62 4128
A 54 4139
T 62 4151
A 54 4162
T 62 4174
A 56 4186
T 54 4197
G 54 4211
G 62 4224
G 48 4236
A 54 4249
A 56 4261
T 62 4272
G 42 4284
T 54 4296
G 54 4309
T 54 4320
T 54 4333
C 62 4345
A 62 4356
A 51 4367
G 50 4380
C 43 4392
T 62 4405
T 62 4417
T 56 4429
T 54 4441
T 49 4453
T 54 4465
T 62 4477
A 62 4488
A 59 4499
T 62 4511
A 62 4522
A 59 4534
A 62 4546
G 59 4559
A 62 4571
A 62 4583
A 62 4594
T 62 4605
A 62 4617
A 62 4629
A 62 4641
A 62 4653
A 62 4665
A 62 4677
A 62 4689
T 62 4700
T 62 4712
A 62 4724
A 56 4736
A 59 4748
T 62 4760
G 54 4773
T 59 4784
T 62 4797
G 54 4810
A 62 4822
A 62 4834
A 62 4845
A 62 4857
T 62 4868
T 62 4880
C 62 4893
T 62 4905
T 62 4917
A 62 4929
T 62 4941
T 62 4953
T 62 4965
C 62 4978
C 62 4990
C 62 5001
A 62 5012
T 62 5024
T 62 5037
A 62 5049
T 62 5060
T 62 5073
T 62 5085
G 62 5098
T 62 5109
T 62 5122
A 62 5133
C 62 5145
A 62 5156
A 62 5167
A 62 5179
A 62 5192
A 62 5204
A 62 5216
T 62 5227
A 62 5239
A 49 5251
A 49 5263
T 62 5275
T 62 5287
A 62 5299
G 24 5313
A 62 5325
A 56 5337
A 56 5349
A 56 5360
A 62 5372
G 62 5385
A 62 5397
A 62 5409
A 62 5420
A 62 5432
A 56 5444
A 56 5456
A 56 5468
T 44 5479
C 43 5491
A 46 5503
T 62 5514
A 62 5527
T 62 5538
A 62 5551
G 62 5564
A 62 5576
A 62 5588
G 62 5601
G 62 5614
A 49 5626
T 47 5636
T 62 5649
T 62 5661
A 62 5673
G 56 5685
T 56 5697
C 62 5710
C 62 5722
A 62 5733
G 62 5746
A 62 5759
A 62 5771
G 62 5783
T 62 5794
T 62 5807
G 62 5819
C 62 5831
T 34 5843
T 46 5856
G 62 5869
G 62 5882
G 62 5894
T 62 5906
T 62 5918
A 62 5929
C 62 5940
A 54 5951
A 62 5963
A 62 5976
A 62 5988
T 62 5999
A 62 6011
T 47 6023
G 62 6036
G 62 6050
A 62 6062
G 62 6074
A 54 6087
T 54 6097
T 62 6110
C 62 6122
T 58 6134
A 58 6146
A 58 6158
T 58 6170
T 58 6182
T 58 6195
A 58 6206
C 58 6218
C 58 6230
T 58 6243
G 58 6256
A 58 6268
A 52 6280
G 40 6292
A 58 6303
A 54 6316
A 54 6328
T 46 6338
T 54 6350
G 54 6363
C 52 6375
T 54 6387
A 54 6398
T 54 6409
A 58 6421
A 58 6433
G 48 6445
A 58 6456
C 58 6466
C 58 6478
A 54 6488
A 16 6498
C 17 6508
A 10 6515
A 16 6525
N 9 6533
N 9 6544
N 7 6555
N 8 6570
A 16 6581
A 24 6591
A 24 6601
A 15 6611
C 12 6621
N 6 6631
A 25 6640
A 19 6652
T 30 6661
T 15 6676
N 7 6686
N 4 6710
N 4 6723
END_DNA

END_SEQUENCE
