# Supplementary material for: Elucidating the path to Plasmodium prolyl-tRNA synthetase inhibitors that overcome halofuginone resistance
Source: Nat Commun. 2022 Aug 25;13:4976. doi: 10.1038/s41467-022-32630-4 (PMC9403976; doi:10.1038/s41467-022-32630-4)
Supplement: Supplementary file 4 — Source Data [file 41467_2022_32630_MOESM4_ESM.zip › Source Data/NCP26_Selection_Sanger_Sequencing/S3 - clone B7/S3_clone_B7_-_Amplified_by_F7R7A_-_Sequenced_by_F7.phd.1]

BEGIN_SEQUENCE MAT-10-121_-_NCP26_Selection_3of3_-_6th_cycle_-_clone_B7_-_F7R7A-MAT-PfcPRS-F7_C08

BEGIN_COMMENT

CHROMAT_FILE: MAT-10-121_-_NCP26_Selection_3of3_-_6th_cycle_-_clone_B7_-_F7R7A-MAT-PfcPRS-F7_C08.ab1
BASECALLER_VERSION: KB 1.4.0
TRACE_PROCESSOR_VERSION: KB 1.4.0
QUALITY_LEVELS: 99
TIME: Wed Sep 30 10:49:37 2020
TRACE_ARRAY_MIN_INDEX: 0
TRACE_ARRAY_MAX_INDEX: 6013
TRIM: -1 -1 -1.000000e+000
TRACE_PEAK_AREA_RATIO: -1.000000e+000
CHEM: term
DYE: big

END_COMMENT

BEGIN_DNA
N 2 3
N 3 19
N 3 39
N 5 45
N 3 53
N 5 76
N 4 102
N 5 108
N 5 120
N 5 136
N 6 152
N 8 158
C 10 176
A 12 186
T 34 204
N 9 220
N 8 228
T 38 241
T 51 257
G 49 273
G 33 291
G 34 307
A 49 324
T 14 337
T 36 350
A 37 361
A 30 370
G 33 386
A 58 398
G 58 411
G 26 425
N 9 434
A 25 446
T 18 454
T 58 467
C 58 481
C 58 493
C 35 505
A 22 513
T 54 526
A 58 538
A 58 550
G 54 564
A 58 577
A 19 588
T 27 597
A 49 608
G 54 623
A 62 635
A 62 646
G 37 659
T 47 669
T 49 682
G 62 696
G 54 711
A 47 722
C 24 732
C 62 744
T 62 756
A 62 767
A 62 779
A 62 790
G 62 803
A 47 815
T 39 824
T 62 836
T 62 849
A 62 859
C 59 870
A 43 880
A 62 891
A 62 903
A 62 915
T 62 926
A 62 937
A 62 949
T 59 960
T 62 974
C 62 987
T 62 999
T 62 1012
G 59 1026
T 62 1038
G 59 1051
T 62 1062
T 59 1074
A 62 1084
T 59 1095
T 62 1108
G 59 1121
T 62 1132
T 59 1145
A 59 1155
G 62 1169
A 62 1180
A 62 1192
G 62 1204
A 62 1216
G 62 1228
A 59 1239
T 49 1248
A 62 1260
A 62 1271
T 62 1282
A 62 1294
A 62 1306
C 62 1317
G 62 1331
A 62 1343
A 62 1355
A 62 1366
A 62 1378
A 62 1389
T 59 1399
G 59 1412
T 62 1423
A 62 1435
A 62 1446
T 54 1458
G 59 1471
T 62 1483
C 59 1495
A 62 1506
A 62 1517
A 62 1529
A 62 1540
A 62 1552
A 62 1564
G 62 1576
A 62 1588
A 62 1599
T 62 1609
C 62 1621
C 62 1634
G 62 1647
T 62 1659
A 62 1671
T 62 1682
T 62 1695
A 62 1706
T 62 1717
T 59 1730
A 59 1741
G 62 1754
A 62 1766
A 62 1778
A 62 1789
C 62 1800
A 62 1811
C 62 1822
A 62 1833
A 62 1845
C 62 1857
A 62 1868
A 62 1880
A 62 1892
T 62 1904
G 62 1917
C 62 1929
T 62 1942
T 62 1955
G 62 1967
T 62 1980
T 62 1992
G 62 2005
A 62 2017
T 62 2028
A 62 2039
T 62 2050
T 62 2063
C 62 2075
A 59 2085
T 62 2097
A 62 2108
A 62 2120
A 62 2132
A 62 2144
A 62 2156
C 62 2167
C 62 2179
T 62 2193
C 62 2205
T 62 2218
T 62 2231
C 62 2242
T 62 2255
T 62 2267
A 62 2278
A 62 2289
A 62 2300
A 62 2312
G 62 2324
C 62 2335
A 62 2347
A 62 2358
A 62 2370
G 62 2382
A 62 2395
A 62 2406
A 54 2418
A 62 2430
A 62 2441
A 62 2453
T 62 2464
T 54 2476
A 42 2487
G 56 2500
A 62 2513
C 62 2524
G 62 2537
A 62 2550
T 62 2561
T 62 2574
C 62 2586
A 62 2596
A 62 2608
T 62 2620
T 62 2633
G 62 2645
T 62 2657
T 62 2670
C 62 2682
A 62 2692
A 62 2703
G 62 2716
T 62 2729
T 62 2741
A 62 2752
C 59 2763
G 62 2776
A 62 2788
G 62 2800
T 62 2813
T 62 2825
T 62 2837
T 62 2849
A 59 2860
G 62 2873
T 62 2885
G 62 2897
A 62 2909
A 62 2921
G 62 2933
T 62 2945
C 62 2956
A 62 2967
T 62 2979
G 62 2991
A 62 3004
A 62 3016
T 62 3027
G 62 3040
C 62 3052
A 62 3063
T 62 3075
T 62 3087
A 62 3099
A 62 3110
A 62 3122
T 62 3134
A 62 3145
A 62 3157
A 62 3169
A 54 3181
A 54 3193
G 54 3206
A 62 3218
A 62 3229
A 62 3241
A 62 3252
T 59 3263
G 62 3276
G 62 3289
T 62 3300
A 62 3312
C 62 3323
T 62 3336
T 62 3348
G 62 3361
C 62 3373
A 62 3385
C 62 3396
C 62 3408
A 62 3419
T 62 3432
G 62 3444
G 62 3456
T 62 3470
G 62 3482
T 62 3494
G 62 3506
A 62 3519
A 62 3530
G 62 3542
A 59 3555
T 62 3565
A 62 3577
T 62 3588
T 62 3600
G 62 3613
C 62 3625
A 62 3636
A 62 3648
C 62 3660
A 62 3671
G 54 3684
A 62 3697
A 62 3709
G 62 3721
A 62 3734
A 54 3745
G 62 3757
A 62 3769
A 62 3781
A 62 3792
T 62 3803
T 62 3815
A 62 3827
A 62 3839
A 62 3850
A 62 3862
A 62 3874
A 62 3886
G 62 3899
A 62 3910
A 62 3922
A 62 3934
C 62 3945
T 62 3957
C 62 3969
A 62 3981
A 62 3992
A 62 4004
G 62 4017
A 62 4029
T 62 4040
T 62 4052
A 62 4064
T 62 4075
C 62 4088
A 62 4099
T 62 4111
T 62 4124
A 62 4135
A 62 4147
A 62 4159
C 62 4171
C 62 4183
A 62 4194
A 62 4206
A 62 4218
C 62 4231
A 62 4242
A 62 4253
A 62 4266
C 62 4278
A 62 4289
G 62 4302
T 62 4314
G 62 4327
A 62 4340
A 62 4351
A 62 4363
C 62 4374
G 62 4387
A 62 4399
C 62 4411
A 62 4422
T 62 4434
T 62 4447
A 62 4458
T 62 4470
C 62 4483
T 62 4495
G 62 4508
G 62 4521
T 62 4533
G 62 4546
C 62 4557
T 62 4570
A 62 4581
T 62 4593
G 62 4605
A 49 4618
A 49 4629
A 62 4641
C 62 4653
C 62 4665
T 62 4677
T 62 4690
T 62 4703
A 62 4714
T 62 4725
G 62 4738
T 62 4750
A 62 4761
T 62 4773
C 62 4785
C 62 4798
C 62 4810
G 62 4822
T 62 4835
T 62 4848
A 62 4859
G 62 4871
A 62 4884
T 62 4895
C 62 4907
A 62 4918
A 62 4930
C 62 4942
C 62 4954
A 62 4965
C 62 4977
C 62 4990
T 62 5003
A 62 5015
T 62 5027
G 62 5039
C 62 5051
C 62 5064
A 62 5075
C 62 5086
C 62 5099
A 62 5110
A 62 5122
A 62 5134
T 62 5146
A 62 5158
T 62 5169
G 62 5183
A 62 5195
A 62 5207
A 62 5219
T 62 5230
G 62 5243
T 62 5255
T 62 5267
T 62 5280
C 62 5292
T 62 5304
G 62 5317
G 62 5330
T 62 5342
C 62 5354
A 62 5365
G 62 5377
G 62 5390
G 62 5402
A 62 5415
A 62 5427
A 62 5438
C 62 5449
C 62 5462
A 62 5473
G 54 5485
C 47 5496
T 62 5510
A 62 5522
A 62 5534
A 62 5546
A 62 5558
G 62 5571
A 62 5583
T 47 5594
G 62 5606
G 62 5619
T 62 5630
G 62 5643
T 62 5654
T 62 5666
T 62 5677
A 62 5687
T 62 5699
T 46 5712
T 62 5724
G 62 5737
G 49 5750
T 62 5760
A 62 5771
N 9 5782
A 11 5791
N 9 5801
N 4 5810
N 4 5823
N 8 5832
N 8 5841
T 12 5855
T 17 5870
A 13 5881
A 21 5894
A 19 5907
A 27 5919
A 25 5932
T 17 5941
G 58 5955
A 16 5968
END_DNA

END_SEQUENCE
