# Supplementary material for: Elucidating the path to Plasmodium prolyl-tRNA synthetase inhibitors that overcome halofuginone resistance
Source: Nat Commun. 2022 Aug 25;13:4976. doi: 10.1038/s41467-022-32630-4 (PMC9403976; doi:10.1038/s41467-022-32630-4)
Supplement: Supplementary file 4 — Source Data [file 41467_2022_32630_MOESM4_ESM.zip › Source Data/NCP26_Selection_Sanger_Sequencing/S3 - clone B7/S3_clone_B7_-_Amplified_by_F6R6_-_Sequenced_by_R6.phd.1]

BEGIN_SEQUENCE MAT-10-121_-_NCP26_Selection_3of3_-_6th_cycle_-_clone_B7_-_F6R6-MAT-PfcPRS-R6_D05

BEGIN_COMMENT

CHROMAT_FILE: MAT-10-121_-_NCP26_Selection_3of3_-_6th_cycle_-_clone_B7_-_F6R6-MAT-PfcPRS-R6_D05.ab1
BASECALLER_VERSION: KB 1.4.0
TRACE_PROCESSOR_VERSION: KB 1.4.0
QUALITY_LEVELS: 99
TIME: Wed Sep 30 10:48:43 2020
TRACE_ARRAY_MIN_INDEX: 0
TRACE_ARRAY_MAX_INDEX: 8746
TRIM: -1 -1 -1.000000e+000
TRACE_PEAK_AREA_RATIO: -1.000000e+000
CHEM: term
DYE: big

END_COMMENT

BEGIN_DNA
N 1 3
N 3 29
N 3 34
N 3 46
N 5 67
N 7 86
N 4 102
N 5 114
N 5 120
N 5 134
N 6 155
N 5 161
C 28 174
N 8 185
G 26 200
N 8 219
N 9 230
A 51 244
T 27 260
G 29 277
T 14 288
C 54 303
G 39 317
T 39 329
T 58 343
T 51 357
C 17 369
N 7 375
C 29 384
T 58 397
G 58 411
T 51 425
T 58 439
T 58 452
G 30 466
T 18 476
T 58 488
T 58 501
G 58 515
G 21 530
T 18 538
T 58 550
T 21 562
A 34 572
A 36 580
T 28 592
G 33 607
A 42 618
T 25 628
A 62 639
A 52 650
T 41 660
C 62 674
T 62 686
T 62 699
T 62 713
G 62 727
A 62 739
G 62 751
T 62 762
T 62 774
T 62 785
C 62 797
T 62 808
T 62 820
T 62 833
T 62 845
T 62 857
T 44 869
A 56 879
A 54 888
T 62 899
T 62 912
T 62 924
C 62 937
T 62 948
T 62 961
C 62 973
T 62 985
T 62 997
C 62 1009
T 62 1021
G 59 1034
T 51 1045
T 62 1057
G 59 1070
C 59 1080
A 51 1090
A 62 1100
T 62 1112
A 62 1123
T 62 1134
C 62 1147
T 62 1159
T 62 1172
C 59 1184
A 43 1194
C 62 1205
A 59 1215
C 62 1226
C 59 1239
A 59 1249
T 62 1262
G 62 1274
G 62 1287
T 62 1301
G 62 1313
C 59 1325
A 62 1335
A 62 1346
G 62 1359
T 62 1371
A 62 1382
C 59 1392
C 62 1404
A 59 1414
T 62 1427
T 62 1440
T 62 1453
T 62 1465
C 62 1477
T 62 1489
T 62 1501
T 62 1513
T 62 1525
T 54 1537
A 62 1547
T 62 1558
T 62 1570
T 59 1582
A 62 1592
A 62 1603
T 62 1615
G 59 1628
C 62 1639
A 62 1650
T 62 1662
T 62 1674
C 59 1687
A 59 1697
T 62 1709
G 62 1721
A 59 1734
C 62 1745
T 62 1758
T 62 1770
C 59 1782
A 59 1792
C 62 1804
T 59 1817
A 62 1827
A 62 1839
A 62 1851
A 62 1863
C 62 1874
T 62 1886
C 62 1898
G 56 1911
T 46 1924
A 62 1935
A 62 1947
C 62 1958
T 62 1970
T 62 1983
G 62 1995
A 62 2008
A 62 2019
C 62 2030
A 59 2041
A 62 2052
T 62 2064
T 62 2077
G 62 2089
A 62 2102
A 62 2113
T 62 2125
C 62 2137
G 59 2150
T 59 2162
C 62 2174
T 59 2187
A 62 2197
A 62 2209
T 62 2220
T 62 2233
T 62 2245
T 62 2257
T 62 2269
T 62 2282
C 62 2293
T 62 2305
T 62 2317
T 62 2330
G 62 2342
C 62 2353
T 62 2366
T 62 2378
T 62 2390
T 59 2402
A 62 2412
A 62 2423
G 56 2435
A 62 2447
A 62 2459
G 50 2471
A 62 2483
G 62 2494
G 62 2507
T 62 2518
T 62 2530
T 62 2542
T 62 2554
T 62 2566
A 62 2577
T 62 2588
G 62 2601
A 62 2613
A 62 2625
T 62 2636
A 62 2647
T 62 2659
C 62 2671
A 59 2682
A 59 2694
C 62 2706
A 59 2717
A 62 2729
G 59 2741
C 62 2754
A 62 2766
T 62 2777
T 62 2790
T 62 2802
G 62 2814
T 62 2827
T 62 2839
G 62 2851
T 56 2863
G 62 2875
T 59 2887
T 56 2899
T 56 2911
C 59 2922
T 62 2935
A 62 2945
A 62 2956
T 62 2968
A 62 2979
A 62 2991
T 62 3003
A 62 3014
C 62 3026
G 56 3039
G 62 3052
A 59 3065
T 62 3075
T 62 3088
C 62 3100
T 62 3111
T 62 3124
T 62 3136
T 62 3148
T 62 3160
T 62 3172
G 62 3185
A 62 3196
C 62 3207
A 62 3217
T 62 3229
T 62 3241
A 49 3252
C 62 3264
A 62 3275
T 62 3287
T 62 3300
T 62 3312
T 62 3325
T 62 3337
C 62 3349
G 62 3362
T 62 3373
T 62 3385
A 62 3396
T 62 3407
T 62 3420
A 62 3431
T 62 3442
C 62 3455
T 62 3467
C 62 3479
T 62 3492
T 62 3504
C 49 3516
T 37 3528
A 62 3539
A 62 3550
C 62 3562
A 62 3572
A 62 3584
T 62 3596
A 62 3608
A 62 3620
C 62 3632
A 62 3643
C 62 3655
A 62 3666
A 62 3678
G 56 3691
A 62 3704
A 62 3716
T 56 3726
T 62 3739
A 62 3750
T 56 3761
T 49 3774
T 62 3787
T 62 3799
G 62 3812
T 56 3824
A 62 3835
A 56 3846
A 62 3858
T 62 3869
C 62 3882
T 62 3894
T 62 3906
T 62 3919
A 62 3930
G 51 3942
G 62 3955
T 62 3967
C 62 3979
C 62 3991
A 56 4001
A 56 4013
C 62 4025
T 62 4037
T 62 4050
C 62 4062
T 62 4074
A 62 4086
T 62 4097
T 62 4110
C 62 4122
T 62 4134
T 62 4146
A 62 4157
T 62 4169
G 62 4181
G 62 4194
G 62 4207
A 62 4219
A 62 4231
T 56 4241
A 62 4253
C 62 4264
C 62 4276
T 62 4289
C 62 4302
T 62 4314
T 62 4327
A 62 4338
A 62 4350
T 62 4361
T 62 4374
C 62 4386
C 62 4398
C 62 4409
A 56 4420
A 62 4432
T 56 4444
G 62 4456
A 62 4469
T 56 4480
T 56 4493
G 62 4505
A 62 4517
A 62 4529
T 62 4540
T 62 4553
T 62 4565
A 62 4576
T 62 4588
A 62 4599
A 62 4611
C 62 4623
C 62 4636
A 51 4647
G 56 4660
G 62 4673
A 62 4686
G 43 4697
A 62 4710
A 62 4722
T 56 4733
A 62 4744
A 62 4756
G 56 4769
A 62 4781
T 47 4792
G 62 4805
C 56 4817
T 62 4829
C 62 4841
T 56 4854
A 62 4865
T 62 4877
C 62 4889
A 62 4900
T 62 4912
C 62 4925
A 56 4936
T 62 4948
A 62 4959
A 56 4971
A 62 4984
C 62 4996
A 56 5007
C 62 5019
A 56 5030
A 62 5042
T 56 5054
T 62 5067
A 62 5078
A 62 5091
T 62 5102
T 62 5115
T 62 5127
G 62 5140
T 56 5152
G 62 5164
C 56 5176
A 56 5187
T 62 5199
T 62 5211
T 62 5224
T 62 5236
T 62 5248
C 62 5260
A 56 5270
A 56 5282
T 62 5294
A 62 5305
T 62 5317
T 62 5329
T 62 5342
T 62 5354
T 62 5366
T 62 5379
C 54 5390
A 47 5400
A 56 5412
T 56 5424
A 62 5436
T 62 5448
C 62 5460
T 62 5472
T 62 5485
T 62 5498
A 62 5509
C 62 5520
A 43 5531
A 62 5543
T 62 5555
A 62 5566
T 62 5578
G 62 5591
A 62 5604
G 56 5616
T 56 5629
G 62 5641
T 56 5653
A 56 5664
T 56 5676
A 56 5687
G 56 5700
C 62 5712
A 62 5724
T 62 5736
T 62 5748
T 62 5761
T 62 5773
C 62 5785
A 48 5796
T 62 5808
C 62 5820
T 62 5833
G 62 5846
T 52 5858
T 52 5870
G 62 5882
T 52 5894
T 52 5906
T 52 5918
T 54 5931
A 62 5941
T 62 5953
A 62 5964
G 52 5977
A 62 5989
A 62 6001
G 35 6014
A 62 6026
T 42 6037
A 62 6048
G 52 6060
G 62 6074
T 52 6086
A 62 6097
C 62 6109
A 62 6120
A 58 6132
T 54 6144
A 58 6156
A 58 6169
C 58 6181
A 54 6192
A 52 6204
C 54 6216
T 52 6229
T 47 6242
T 54 6254
A 54 6266
T 58 6278
A 54 6289
T 54 6300
T 58 6313
T 58 6326
A 54 6337
G 42 6350
A 58 6362
A 58 6374
A 52 6386
C 52 6397
A 54 6408
T 54 6420
T 58 6433
T 58 6446
G 58 6458
G 45 6472
T 46 6483
G 58 6495
G 54 6509
T 29 6520
A 52 6531
G 35 6543
A 58 6556
A 58 6568
C 48 6579
T 54 6592
A 58 6603
A 54 6616
T 54 6627
C 58 6640
C 58 6652
T 52 6664
T 58 6677
T 58 6690
A 52 6701
T 58 6712
C 54 6724
A 49 6735
T 58 6747
C 58 6760
A 50 6771
C 58 6783
C 51 6795
A 43 6806
T 58 6819
G 58 6831
T 52 6844
G 58 6856
T 50 6869
C 54 6881
A 51 6892
T 58 6903
T 54 6916
A 51 6928
T 51 6939
C 49 6952
A 49 6963
T 51 6975
A 54 6987
A 58 6999
T 53 7011
A 58 7023
C 50 7035
C 46 7047
A 31 7058
A 54 7071
T 53 7083
A 58 7095
G 50 7108
A 58 7120
T 46 7132
C 58 7144
T 51 7156
A 58 7168
G 50 7181
T 49 7193
G 58 7206
G 51 7219
T 46 7230
A 48 7242
C 50 7253
A 39 7264
A 58 7276
C 51 7288
C 58 7300
C 51 7313
C 54 7325
A 26 7337
T 43 7349
G 58 7361
A 51 7374
T 41 7386
G 58 7398
T 40 7410
T 58 7422
T 58 7434
G 58 7447
A 51 7459
T 32 7470
G 58 7483
A 58 7495
A 53 7507
C 52 7518
A 53 7529
T 53 7541
A 58 7553
T 49 7565
T 58 7578
G 58 7590
T 32 7602
T 58 7615
T 46 7627
A 54 7638
A 51 7650
C 53 7662
T 58 7674
T 58 7687
C 46 7699
A 40 7710
T 49 7722
T 54 7734
T 54 7747
T 54 7759
C 49 7771
A 37 7781
T 52 7793
C 51 7806
T 44 7818
T 44 7831
C 50 7843
A 32 7854
A 34 7865
A 54 7877
T 49 7888
T 54 7901
C 49 7913
A 49 7924
A 53 7935
T 50 7947
T 54 7960
T 46 7972
T 37 7985
A 42 7996
A 54 8007
A 54 8019
C 41 8031
A 49 8042
T 49 8054
T 54 8067
T 54 8079
T 49 8092
T 49 8104
G 49 8117
C 42 8129
A 45 8140
A 47 8152
A 54 8163
A 53 8175
T 40 8186
T 46 8198
T 54 8210
G 46 8224
T 35 8235
T 49 8247
C 52 8259
C 42 8271
A 34 8282
A 53 8293
G 45 8306
A 54 8318
T 24 8329
A 51 8340
A 38 8352
T 30 8363
G 51 8376
A 53 8388
G 37 8400
A 39 8412
T 23 8422
G 32 8435
T 26 8445
A 51 8457
G 31 8469
C 11 8479
T 14 8490
N 9 8502
T 11 8515
N 5 8530
N 5 8543
N 6 8554
N 4 8561
N 5 8571
N 4 8579
N 5 8591
G 15 8602
G 13 8616
N 4 8629
N 5 8637
N 5 8645
N 5 8658
N 5 8670
N 5 8680
N 5 8690
N 7 8700
END_DNA

END_SEQUENCE
