# Supplementary material for: Elucidating the path to Plasmodium prolyl-tRNA synthetase inhibitors that overcome halofuginone resistance
Source: Nat Commun. 2022 Aug 25;13:4976. doi: 10.1038/s41467-022-32630-4 (PMC9403976; doi:10.1038/s41467-022-32630-4)
Supplement: Supplementary file 4 — Source Data [file 41467_2022_32630_MOESM4_ESM.zip › Source Data/NCP26_Selection_Sanger_Sequencing/S3 - clone B7/S3_clone_B7_-_Amplified_by_F6R6_-_Sequenced_by_F6.phd.1]

BEGIN_SEQUENCE MAT-10-121_-_NCP26_Selection_3of3_-_6th_cycle_-_clone_B7_-_F6R6-MAT-PfcPRS-F6_C05

BEGIN_COMMENT

CHROMAT_FILE: MAT-10-121_-_NCP26_Selection_3of3_-_6th_cycle_-_clone_B7_-_F6R6-MAT-PfcPRS-F6_C05.ab1
BASECALLER_VERSION: KB 1.4.0
TRACE_PROCESSOR_VERSION: KB 1.4.0
QUALITY_LEVELS: 99
TIME: Wed Sep 30 10:48:49 2020
TRACE_ARRAY_MIN_INDEX: 0
TRACE_ARRAY_MAX_INDEX: 8740
TRIM: -1 -1 -1.000000e+000
TRACE_PEAK_AREA_RATIO: -1.000000e+000
CHEM: term
DYE: big

END_COMMENT

BEGIN_DNA
N 7 3
N 3 13
N 2 23
N 3 31
N 5 41
N 4 50
N 3 57
N 4 79
N 4 90
N 4 106
N 6 134
A 10 153
N 5 172
T 14 184
T 33 198
T 33 213
G 11 231
C 16 243
N 5 251
N 9 266
N 5 281
N 6 288
T 16 300
G 29 317
T 18 328
T 58 342
T 23 356
A 13 368
A 10 386
A 27 399
T 28 410
T 49 423
G 29 440
A 33 454
A 38 462
T 41 473
T 58 486
T 49 500
G 36 516
A 29 528
A 16 537
G 31 552
A 38 563
T 18 572
G 45 587
A 54 599
A 48 609
A 52 621
A 43 632
T 31 641
G 47 657
A 62 669
A 54 680
G 47 694
T 54 704
T 62 717
A 56 728
A 62 739
A 62 750
C 47 762
A 31 771
A 62 783
T 62 795
A 62 807
T 47 819
G 47 834
T 62 846
T 62 859
C 38 872
A 42 881
T 62 893
C 47 906
A 62 916
A 62 928
A 62 939
C 59 952
A 43 962
T 62 974
C 59 987
A 59 998
T 62 1010
G 62 1024
G 62 1037
G 62 1051
G 59 1065
T 62 1076
T 62 1089
G 62 1101
T 62 1113
A 62 1124
C 59 1134
C 59 1146
A 46 1156
C 62 1168
T 59 1181
A 59 1192
G 56 1206
A 59 1219
T 62 1230
C 62 1242
T 62 1254
A 62 1265
T 62 1277
T 62 1290
G 62 1303
G 59 1317
T 62 1328
A 62 1339
T 59 1350
T 62 1362
A 62 1373
T 59 1384
G 62 1398
A 62 1410
T 62 1421
A 62 1432
A 62 1444
T 62 1456
G 62 1469
A 62 1482
C 62 1493
A 59 1503
C 62 1515
A 62 1525
T 62 1538
G 62 1550
G 62 1563
T 59 1578
G 62 1590
A 59 1603
T 59 1614
G 62 1626
A 59 1639
T 62 1650
A 62 1661
A 62 1672
A 62 1684
G 62 1697
G 62 1710
A 54 1723
T 59 1732
T 62 1745
A 62 1756
G 59 1769
T 62 1781
T 62 1794
C 62 1806
T 54 1819
A 49 1829
C 54 1840
C 62 1853
A 59 1863
C 62 1875
C 37 1888
A 38 1898
A 54 1910
A 59 1922
T 54 1935
G 62 1947
T 59 1959
T 56 1972
T 59 1984
C 62 1996
T 59 2009
A 62 2019
A 62 2031
A 62 2042
T 62 2054
A 62 2065
T 62 2077
A 62 2088
A 62 2100
A 62 2112
G 62 2125
T 54 2137
T 62 2150
G 62 2162
T 62 2174
T 62 2187
A 62 2198
T 62 2209
T 59 2222
G 62 2235
T 56 2247
A 59 2258
C 59 2270
C 56 2282
T 43 2295
A 62 2306
T 62 2319
C 62 2331
T 62 2344
T 62 2357
C 62 2369
T 46 2381
A 62 2392
T 62 2404
A 59 2415
A 62 2426
A 62 2438
A 62 2450
C 62 2462
A 62 2472
A 62 2484
C 62 2496
A 62 2508
G 51 2520
A 62 2534
T 59 2545
G 62 2558
A 62 2571
A 46 2582
A 59 2594
A 59 2606
T 59 2617
G 62 2630
C 59 2641
T 59 2654
A 59 2666
T 59 2678
A 62 2689
C 59 2701
A 51 2712
C 56 2724
T 46 2737
C 59 2750
A 43 2761
T 62 2773
A 62 2784
T 62 2797
T 62 2809
G 62 2822
T 59 2834
A 62 2845
A 59 2857
A 62 2869
G 59 2881
A 62 2894
T 62 2904
A 62 2916
T 62 2927
T 62 2939
G 62 2952
A 62 2965
A 62 2976
A 59 2988
A 62 3000
A 62 3011
A 62 3023
T 62 3034
A 62 3045
T 62 3057
T 62 3069
G 62 3082
A 62 3095
A 62 3106
A 62 3118
A 62 3130
A 62 3141
T 62 3152
G 62 3165
C 62 3177
A 59 3188
C 62 3199
A 59 3210
A 62 3222
A 62 3235
T 62 3247
T 62 3259
A 62 3271
A 59 3283
T 59 3294
T 62 3307
G 62 3320
T 59 3332
G 62 3345
T 62 3356
T 62 3369
T 62 3381
A 62 3392
T 62 3403
G 62 3416
A 62 3428
T 59 3439
G 62 3452
A 62 3464
T 59 3475
A 59 3487
G 45 3500
A 62 3512
G 59 3524
C 62 3536
A 59 3548
T 62 3559
C 62 3571
T 62 3584
T 62 3596
A 62 3608
T 62 3619
T 62 3632
C 62 3644
T 62 3656
C 62 3668
C 62 3680
T 62 3693
G 62 3705
G 62 3717
T 59 3730
T 59 3742
A 62 3753
T 62 3764
A 62 3775
A 62 3786
A 62 3798
T 62 3810
T 62 3823
C 62 3835
A 56 3845
A 59 3857
T 62 3869
C 62 3882
A 62 3893
T 62 3905
T 62 3918
G 62 3930
G 62 3944
G 62 3957
A 62 3969
A 62 3980
T 62 3991
T 62 4003
A 62 4015
A 56 4027
G 56 4039
A 62 4052
G 56 4064
G 62 4077
T 56 4088
A 62 4099
T 51 4110
T 56 4123
C 56 4135
C 56 4147
C 56 4159
A 51 4170
T 62 4183
A 56 4194
A 56 4206
G 51 4219
A 62 4231
A 62 4243
T 62 4254
A 62 4266
G 56 4279
A 62 4291
A 62 4303
G 56 4315
T 62 4327
T 62 4339
G 62 4351
G 62 4364
A 62 4377
C 62 4387
C 62 4400
T 62 4412
A 56 4424
A 56 4436
A 56 4448
G 56 4460
A 54 4473
T 51 4483
T 62 4495
T 62 4507
A 62 4519
C 62 4530
A 56 4541
A 62 4553
A 62 4565
A 62 4577
T 62 4589
A 62 4601
A 62 4613
T 62 4624
T 62 4637
C 62 4650
T 49 4662
T 49 4675
G 49 4687
T 56 4699
G 62 4712
T 56 4724
T 56 4736
A 56 4747
T 56 4758
T 56 4770
G 62 4783
T 56 4795
T 56 4807
A 56 4819
G 30 4831
A 62 4843
A 46 4855
G 46 4868
A 62 4880
G 56 4891
A 54 4904
T 62 4914
A 62 4926
A 62 4938
T 62 4949
A 62 4961
A 62 4973
C 62 4985
G 56 4998
A 62 5011
A 62 5023
A 62 5034
A 62 5046
A 62 5058
T 62 5069
G 62 5082
T 62 5094
A 62 5105
A 62 5117
T 62 5129
G 62 5142
T 56 5154
C 56 5166
A 56 5177
A 56 5189
A 62 5201
A 62 5213
A 62 5225
A 62 5237
G 56 5249
A 62 5261
A 56 5273
T 56 5284
C 56 5296
C 56 5308
G 56 5322
T 56 5334
A 62 5345
T 62 5357
T 62 5369
A 62 5381
T 62 5392
T 62 5405
A 62 5416
G 38 5429
A 62 5441
A 62 5453
A 62 5465
C 62 5476
A 56 5487
C 62 5499
A 56 5510
A 62 5522
C 62 5535
A 56 5546
A 46 5558
A 62 5571
T 56 5583
G 62 5595
C 56 5607
T 56 5620
T 56 5632
G 62 5644
T 46 5657
T 32 5669
G 62 5681
A 62 5694
T 56 5704
A 56 5716
T 47 5727
T 62 5740
C 62 5752
A 56 5763
T 62 5775
A 62 5786
A 62 5798
A 62 5810
A 62 5822
A 62 5835
C 62 5846
C 62 5858
T 56 5871
C 62 5883
T 56 5896
T 62 5908
C 62 5920
T 56 5932
T 43 5945
A 56 5956
A 56 5967
A 56 5978
A 62 5990
G 54 6003
C 62 6014
A 52 6025
A 62 6037
A 62 6049
G 47 6061
A 62 6074
A 46 6085
A 62 6097
A 62 6109
A 52 6120
A 48 6132
T 43 6143
T 47 6155
A 62 6167
G 23 6180
A 62 6192
C 54 6204
G 52 6217
A 62 6229
T 54 6240
T 62 6253
C 62 6265
A 52 6276
A 62 6287
T 62 6299
T 62 6312
G 62 6324
T 54 6336
T 62 6349
C 62 6361
A 49 6371
A 52 6383
G 52 6395
T 54 6407
T 46 6420
A 52 6431
C 54 6442
G 42 6455
A 58 6467
G 52 6480
T 54 6492
T 52 6504
T 52 6516
T 54 6528
A 46 6539
G 46 6552
T 52 6564
G 54 6576
A 52 6588
A 52 6600
G 41 6612
T 47 6624
C 54 6636
A 52 6647
T 54 6658
G 58 6671
A 58 6684
A 54 6696
T 51 6707
G 58 6720
C 54 6731
A 52 6743
T 58 6754
T 54 6767
A 54 6779
A 52 6791
A 54 6802
T 54 6814
A 58 6825
A 58 6838
A 58 6850
A 58 6861
A 58 6874
G 52 6886
A 49 6898
A 58 6910
A 58 6921
A 44 6933
T 39 6944
G 58 6957
G 43 6970
T 32 6981
A 54 6993
C 54 7004
T 54 7016
T 54 7029
G 52 7041
C 52 7054
A 52 7065
C 53 7076
C 54 7089
A 41 7100
T 54 7112
G 58 7124
G 54 7137
T 52 7149
G 58 7162
T 52 7173
G 58 7186
A 58 7198
A 54 7210
G 47 7222
A 58 7234
T 30 7245
A 52 7256
T 37 7267
T 47 7280
G 58 7293
C 50 7304
A 47 7316
A 48 7328
C 51 7339
A 49 7351
G 53 7363
A 58 7376
A 58 7388
G 47 7400
A 58 7412
A 58 7424
G 42 7436
A 58 7448
A 58 7460
A 35 7471
T 38 7481
T 49 7494
A 47 7505
A 47 7517
A 50 7529
A 50 7541
A 58 7553
A 58 7565
G 37 7577
A 58 7589
A 58 7601
A 50 7612
C 43 7623
T 54 7635
C 58 7647
A 32 7658
A 50 7670
A 58 7682
G 54 7694
A 46 7707
T 22 7717
T 49 7730
A 49 7741
T 48 7752
C 58 7765
A 50 7776
T 51 7787
T 53 7800
A 50 7812
A 39 7823
A 48 7835
C 51 7847
C 54 7859
A 40 7870
A 48 7882
A 44 7894
C 51 7906
A 37 7917
A 58 7929
A 58 7941
C 51 7953
A 42 7964
G 58 7977
T 53 7988
G 58 8001
A 58 8014
A 58 8025
A 42 8037
C 38 8048
G 51 8061
A 58 8072
C 50 8084
A 50 8095
T 54 8106
T 53 8119
A 51 8131
T 49 8142
C 51 8154
T 58 8167
G 58 8180
G 46 8193
T 37 8203
G 58 8216
C 50 8227
T 43 8239
A 50 8250
T 51 8261
G 53 8274
A 58 8286
A 58 8298
A 50 8308
C 42 8320
C 58 8332
T 50 8343
T 58 8355
T 46 8368
A 40 8379
T 25 8389
G 39 8402
T 42 8412
A 37 8423
T 49 8433
C 51 8445
C 44 8457
C 44 8467
N 7 8480
N 6 8488
N 6 8498
N 4 8506
N 5 8520
N 4 8531
N 6 8540
N 6 8550
N 9 8559
A 11 8569
A 11 8582
C 16 8590
C 17 8602
N 6 8615
N 6 8625
N 9 8636
N 6 8648
N 5 8659
N 5 8671
N 6 8681
N 6 8690
END_DNA

END_SEQUENCE
