# Supplementary material for: Elucidating the path to Plasmodium prolyl-tRNA synthetase inhibitors that overcome halofuginone resistance
Source: Nat Commun. 2022 Aug 25;13:4976. doi: 10.1038/s41467-022-32630-4 (PMC9403976; doi:10.1038/s41467-022-32630-4)
Supplement: Supplementary file 4 — Source Data [file 41467_2022_32630_MOESM4_ESM.zip › Source Data/NCP26_Selection_Sanger_Sequencing/S3 - clone B7/S3_clone_B7_-_Amplified_by_F7R7A_-_Sequenced_by_R7A.phd.1]

BEGIN_SEQUENCE MAT-10-121_-_NCP26_Selection_3of3_-_6th_cycle_-_clone_B7_-_F7R7A-MAT-PfcPRS-R7A_D08

BEGIN_COMMENT

CHROMAT_FILE: MAT-10-121_-_NCP26_Selection_3of3_-_6th_cycle_-_clone_B7_-_F7R7A-MAT-PfcPRS-R7A_D08.ab1
BASECALLER_VERSION: KB 1.4.0
TRACE_PROCESSOR_VERSION: KB 1.4.0
QUALITY_LEVELS: 99
TIME: Wed Sep 30 10:49:32 2020
TRACE_ARRAY_MIN_INDEX: 0
TRACE_ARRAY_MAX_INDEX: 6061
TRIM: -1 -1 -1.000000e+000
TRACE_PEAK_AREA_RATIO: -1.000000e+000
CHEM: term
DYE: big

END_COMMENT

BEGIN_DNA
N 5 3
N 3 14
N 1 24
N 3 50
N 3 61
N 3 66
T 10 103
T 11 122
N 5 139
N 5 151
C 30 167
T 18 183
G 27 195
G 36 211
T 25 227
T 25 240
T 10 251
C 10 268
C 12 278
T 26 297
G 38 310
A 19 328
C 18 338
C 15 348
A 10 354
G 52 369
A 36 384
A 58 395
A 47 405
C 16 415
A 25 423
T 36 434
T 58 449
T 58 463
C 20 478
A 22 485
T 54 497
A 58 508
T 54 520
T 58 535
T 58 548
G 62 564
G 47 579
T 39 590
G 62 605
G 47 619
C 42 629
A 56 639
T 56 649
A 49 660
G 62 674
G 28 688
T 43 700
G 62 714
G 47 728
T 54 739
T 62 751
G 62 765
A 47 777
T 39 787
C 62 799
T 54 812
A 62 822
A 62 833
C 62 845
G 62 858
G 49 872
G 62 885
A 59 899
T 36 908
A 62 919
C 62 929
A 62 939
T 62 951
A 62 962
A 62 975
A 62 987
G 62 1000
G 59 1013
T 62 1024
T 62 1036
T 62 1048
C 59 1060
A 49 1070
T 62 1081
A 59 1092
G 62 1106
C 59 1119
A 62 1129
C 62 1140
C 59 1152
A 59 1162
G 62 1176
A 59 1189
T 62 1200
A 62 1211
A 62 1223
T 54 1234
G 59 1247
T 62 1259
C 62 1271
G 62 1284
T 62 1296
T 62 1309
T 62 1321
C 59 1333
A 49 1342
C 59 1352
T 62 1366
G 62 1378
T 62 1391
T 62 1404
T 62 1416
G 62 1428
T 62 1440
T 62 1452
T 62 1464
G 62 1476
G 59 1489
T 62 1500
T 62 1512
T 59 1524
A 62 1534
A 62 1545
T 62 1556
G 62 1569
A 62 1581
T 62 1592
A 62 1603
A 62 1615
T 62 1626
C 62 1639
T 62 1652
T 62 1664
T 62 1677
G 62 1689
A 62 1702
G 62 1714
T 62 1726
T 62 1738
T 54 1750
C 62 1761
T 62 1773
T 62 1785
T 62 1798
T 62 1810
T 54 1822
T 54 1834
A 62 1844
A 62 1854
T 62 1866
T 62 1879
T 62 1891
C 62 1903
T 62 1915
T 62 1928
C 62 1940
T 62 1952
T 62 1965
C 62 1976
T 62 1989
G 62 2001
T 62 2013
T 62 2025
G 62 2037
C 62 2049
A 62 2059
A 62 2071
T 62 2083
A 62 2094
T 62 2106
C 62 2118
T 62 2131
T 62 2144
C 62 2156
A 62 2167
C 62 2178
A 62 2189
C 62 2201
C 62 2213
A 59 2224
T 62 2238
G 62 2249
G 62 2262
T 59 2277
G 62 2288
C 62 2301
A 62 2312
A 62 2323
G 62 2336
T 62 2349
A 62 2360
C 62 2371
C 62 2383
A 62 2394
T 62 2407
T 62 2420
T 62 2433
T 62 2446
C 62 2457
T 62 2470
T 62 2482
T 62 2495
T 62 2507
T 62 2519
A 62 2529
T 62 2540
T 62 2553
T 62 2565
A 62 2575
A 62 2587
T 62 2599
G 62 2612
C 62 2624
A 62 2635
T 62 2647
T 62 2660
C 62 2672
A 62 2682
T 62 2695
G 62 2707
A 59 2720
C 62 2731
T 62 2744
T 62 2757
C 62 2769
A 62 2779
C 62 2791
T 59 2804
A 62 2815
A 62 2827
A 62 2839
A 62 2850
C 62 2862
T 62 2875
C 62 2887
G 49 2899
T 62 2912
A 62 2923
A 62 2935
C 62 2946
T 62 2959
T 62 2971
G 62 2984
A 62 2997
A 62 3008
C 62 3019
A 62 3030
A 62 3041
T 62 3054
T 62 3066
G 62 3079
A 62 3091
A 62 3103
T 62 3114
C 62 3126
G 62 3139
T 62 3152
C 62 3163
T 62 3176
A 62 3187
A 62 3198
T 62 3210
T 62 3223
T 62 3235
T 62 3247
T 62 3259
T 62 3271
C 62 3283
T 62 3295
T 62 3307
T 62 3319
G 62 3331
C 62 3343
T 62 3355
T 62 3367
T 62 3379
T 62 3391
A 62 3402
A 62 3413
G 62 3425
A 62 3437
A 62 3449
G 62 3461
A 62 3473
G 62 3485
G 62 3497
T 62 3508
T 62 3520
T 62 3532
T 62 3544
T 62 3557
A 62 3568
T 62 3579
G 62 3592
A 62 3604
A 62 3616
T 62 3627
A 62 3639
T 62 3650
C 62 3663
A 62 3674
A 62 3685
C 62 3698
A 62 3709
A 62 3721
G 62 3734
C 62 3746
A 62 3758
T 62 3769
T 62 3782
T 62 3794
G 62 3807
T 62 3819
T 62 3831
G 62 3844
T 62 3856
G 54 3868
T 62 3880
T 62 3892
T 62 3904
C 62 3916
T 62 3928
A 62 3939
A 62 3950
T 62 3962
A 62 3973
A 62 3985
T 62 3997
A 62 4009
C 62 4020
G 62 4033
G 62 4046
A 62 4059
T 62 4070
T 62 4083
C 62 4095
T 62 4107
T 62 4119
T 49 4132
T 49 4144
T 62 4156
T 62 4168
G 62 4180
A 62 4192
C 62 4203
A 62 4214
T 62 4225
T 62 4238
A 62 4249
C 62 4261
A 62 4272
T 62 4284
T 62 4297
T 62 4310
T 62 4322
T 62 4335
C 62 4346
G 62 4359
T 62 4371
T 62 4383
A 62 4394
T 62 4406
T 62 4418
A 62 4429
T 62 4441
C 62 4453
T 62 4466
C 62 4478
T 62 4491
T 62 4503
C 62 4515
T 62 4527
A 62 4538
A 62 4550
C 62 4562
A 62 4572
A 62 4584
T 62 4596
A 62 4608
A 62 4620
C 62 4632
A 62 4644
C 62 4655
A 62 4667
A 62 4679
G 49 4692
A 62 4705
A 62 4717
T 62 4728
T 62 4741
A 62 4752
T 62 4763
T 62 4776
T 62 4789
T 49 4801
G 43 4814
T 62 4826
A 62 4837
A 62 4849
A 62 4860
T 62 4872
C 62 4884
T 62 4897
T 62 4909
T 62 4922
A 62 4933
G 62 4946
G 49 4958
T 62 4970
C 62 4982
C 62 4994
A 56 5005
A 62 5016
C 62 5028
T 62 5041
T 62 5054
C 62 5066
T 62 5078
A 62 5090
T 62 5101
T 62 5114
C 62 5126
T 62 5138
T 62 5151
A 62 5162
T 62 5173
G 62 5186
G 62 5199
G 62 5211
A 37 5224
A 37 5235
T 62 5246
A 62 5258
C 62 5269
C 62 5282
T 62 5294
C 62 5307
T 62 5320
T 62 5332
A 62 5343
A 62 5355
T 62 5367
T 62 5379
C 62 5391
C 62 5403
C 62 5415
A 56 5426
A 62 5437
T 62 5450
G 62 5462
A 62 5475
T 62 5486
T 62 5499
G 62 5511
A 62 5523
A 62 5535
T 62 5546
T 62 5559
T 62 5571
A 62 5582
T 62 5593
A 62 5605
A 62 5617
C 62 5629
C 62 5642
A 62 5653
G 52 5666
G 62 5678
A 33 5691
G 40 5702
A 62 5715
A 62 5727
T 62 5737
A 62 5749
A 62 5760
G 52 5772
A 54 5784
T 47 5794
G 62 5807
C 62 5818
T 10 5829
C 11 5840
T 12 5849
N 9 5858
N 4 5869
N 4 5886
N 4 5895
N 7 5911
N 9 5923
N 9 5938
N 9 5947
N 7 5954
A 12 5968
A 22 5984
N 8 5999
A 25 6010
END_DNA

END_SEQUENCE
