# Supplementary material for: Elucidating the path to Plasmodium prolyl-tRNA synthetase inhibitors that overcome halofuginone resistance
Source: Nat Commun. 2022 Aug 25;13:4976. doi: 10.1038/s41467-022-32630-4 (PMC9403976; doi:10.1038/s41467-022-32630-4)
Supplement: Supplementary file 4 — Source Data [file 41467_2022_32630_MOESM4_ESM.zip › Source Data/NCP26_Selection_Sanger_Sequencing/S1 - clone A8/S1_clone_A8_-_Amplified_by_F6R6_-_Sequenced_by_F6.phd.1]

BEGIN_SEQUENCE MAT-10-121_-_NCP26_Selection_1of3_-_5th_cycle_-_clone_A8_-_F6R6-MAT-PfcPRS-F6_C03

BEGIN_COMMENT

CHROMAT_FILE: MAT-10-121_-_NCP26_Selection_1of3_-_5th_cycle_-_clone_A8_-_F6R6-MAT-PfcPRS-F6_C03.ab1
BASECALLER_VERSION: KB 1.4.0
TRACE_PROCESSOR_VERSION: KB 1.4.0
QUALITY_LEVELS: 99
TIME: Wed Sep 30 10:48:02 2020
TRACE_ARRAY_MIN_INDEX: 0
TRACE_ARRAY_MAX_INDEX: 8729
TRIM: -1 -1 -1.000000e+000
TRACE_PEAK_AREA_RATIO: -1.000000e+000
CHEM: term
DYE: big

END_COMMENT

BEGIN_DNA
N 6 3
N 3 16
N 3 29
N 3 41
N 3 49
N 3 75
N 4 88
N 6 107
N 5 131
N 4 135
N 4 151
N 7 172
T 17 182
T 33 197
T 25 212
G 18 229
C 14 241
A 11 249
N 7 255
A 30 267
A 10 280
N 6 287
T 19 299
G 27 315
T 11 326
T 54 341
T 27 355
A 12 367
A 10 385
A 24 398
T 28 408
T 49 422
G 32 438
A 33 452
A 49 461
T 41 472
T 58 485
T 49 498
G 29 515
A 45 527
A 33 536
G 38 551
A 41 562
T 17 570
G 45 585
A 58 597
A 58 608
A 58 619
A 37 630
T 25 640
G 42 655
A 62 667
A 49 678
G 47 692
T 54 703
T 62 715
A 62 726
A 62 737
A 62 749
C 47 760
A 42 770
A 62 781
T 62 794
A 62 806
T 47 818
G 47 833
T 62 844
T 62 858
C 39 871
A 42 880
T 62 892
C 47 905
A 62 915
A 62 927
A 62 939
C 44 951
A 44 961
T 62 973
C 44 986
A 29 997
T 56 1009
G 62 1023
G 62 1036
G 62 1050
G 62 1064
T 62 1076
T 62 1088
G 62 1100
T 62 1112
A 62 1123
C 59 1133
C 59 1145
A 59 1155
C 62 1167
T 54 1181
A 59 1191
G 59 1205
A 59 1219
T 62 1229
C 62 1242
T 62 1254
A 62 1264
T 62 1276
T 62 1289
G 62 1302
G 59 1316
T 62 1327
A 62 1338
T 62 1349
T 62 1361
A 62 1372
T 59 1383
G 62 1397
A 62 1410
T 62 1420
A 62 1432
A 62 1443
T 59 1455
G 62 1468
A 62 1481
C 62 1492
A 62 1502
C 62 1514
A 59 1525
T 62 1537
G 62 1550
G 62 1563
T 62 1577
G 62 1589
A 59 1603
T 59 1613
G 62 1626
A 59 1639
T 62 1649
A 62 1660
A 62 1672
A 62 1684
G 62 1697
G 62 1710
A 59 1722
T 59 1732
T 62 1744
A 59 1755
G 62 1769
T 62 1781
T 62 1794
C 62 1806
T 54 1818
A 62 1829
C 62 1840
C 59 1852
A 62 1863
C 62 1875
C 59 1887
A 62 1898
A 62 1910
A 62 1922
T 62 1934
G 62 1947
T 62 1959
T 62 1972
T 62 1984
C 62 1996
T 59 2009
A 62 2019
A 62 2030
A 62 2042
T 62 2054
A 62 2065
T 62 2077
A 62 2088
A 62 2100
A 62 2112
G 62 2125
T 62 2137
T 62 2149
G 62 2162
T 62 2174
T 62 2187
A 62 2198
T 62 2209
T 62 2222
G 62 2235
T 62 2247
A 62 2258
C 62 2270
C 62 2282
T 62 2295
A 62 2306
T 62 2319
C 62 2331
T 54 2344
T 62 2357
C 62 2369
T 42 2381
A 62 2392
T 62 2404
A 62 2415
A 62 2426
A 62 2438
A 62 2450
C 62 2462
A 62 2472
A 62 2484
C 62 2497
A 62 2508
G 62 2520
A 62 2534
T 62 2545
G 62 2558
A 62 2571
A 62 2582
A 62 2594
A 62 2606
T 62 2617
G 62 2630
C 62 2642
T 62 2655
A 62 2666
T 62 2678
A 62 2689
C 62 2701
A 62 2712
C 62 2724
T 62 2737
C 62 2750
A 62 2761
T 62 2773
A 62 2785
T 62 2797
T 62 2810
G 62 2822
T 56 2835
A 59 2846
A 59 2857
A 62 2869
G 62 2882
A 62 2894
T 62 2905
A 62 2916
T 62 2927
T 62 2940
G 62 2953
A 54 2965
A 62 2977
A 62 2988
A 62 3000
A 62 3012
A 62 3023
T 62 3034
A 62 3046
T 62 3057
T 62 3070
G 62 3083
A 62 3095
A 62 3107
A 62 3118
A 62 3130
A 62 3142
T 62 3153
G 62 3166
C 62 3177
A 59 3189
C 62 3200
A 59 3211
A 62 3223
A 54 3235
T 62 3248
T 62 3260
A 62 3271
A 62 3283
T 62 3295
T 62 3308
G 62 3321
T 62 3332
G 62 3345
T 62 3357
T 62 3369
T 62 3382
A 62 3392
T 62 3404
G 62 3417
A 62 3429
T 62 3440
G 62 3453
A 62 3465
T 62 3476
A 62 3488
G 59 3500
A 62 3513
G 62 3525
C 62 3537
A 62 3548
T 62 3560
C 62 3572
T 62 3585
T 62 3597
A 62 3609
T 62 3620
T 62 3633
C 62 3645
T 62 3657
C 62 3669
C 62 3681
T 62 3694
G 62 3706
G 62 3718
T 62 3731
T 62 3743
A 62 3754
T 62 3765
A 62 3776
A 62 3787
A 62 3799
T 62 3811
T 62 3823
C 62 3836
A 62 3846
A 62 3858
T 62 3871
C 62 3883
A 62 3894
T 62 3906
T 62 3919
G 62 3932
G 62 3945
G 62 3958
A 62 3970
A 62 3982
T 62 3993
T 62 4005
A 62 4016
A 62 4028
G 56 4041
A 62 4053
G 54 4065
G 62 4078
T 59 4089
A 62 4101
T 62 4112
T 62 4124
C 62 4136
C 62 4149
C 62 4161
A 62 4172
T 62 4184
A 62 4196
A 62 4208
G 62 4220
A 62 4233
A 62 4245
T 62 4256
A 62 4268
G 59 4280
A 62 4293
A 62 4305
G 62 4317
T 62 4328
T 62 4340
G 62 4353
G 62 4366
A 62 4378
C 62 4389
C 62 4401
T 62 4414
A 62 4425
A 62 4438
A 62 4450
G 62 4462
A 62 4474
T 59 4485
T 62 4497
T 62 4509
A 62 4521
C 62 4532
A 59 4543
A 62 4555
A 62 4567
A 62 4579
T 62 4591
A 62 4603
A 62 4615
T 62 4627
T 62 4639
C 62 4652
T 49 4664
T 46 4677
G 62 4689
T 45 4702
G 62 4714
T 45 4726
T 59 4738
A 59 4749
T 59 4760
T 59 4773
G 62 4785
T 45 4797
T 56 4810
A 59 4821
G 59 4834
A 62 4846
A 62 4857
G 56 4870
A 62 4882
G 46 4894
A 62 4906
T 56 4917
A 62 4928
A 62 4940
T 62 4952
A 62 4964
A 62 4976
C 62 4988
G 62 5001
A 62 5013
A 62 5025
A 62 5037
A 62 5049
A 62 5061
T 62 5072
G 62 5085
T 62 5096
A 62 5108
A 62 5120
T 62 5132
G 62 5145
T 62 5157
C 62 5169
A 56 5180
A 56 5192
A 62 5204
A 62 5216
A 62 5228
A 62 5240
G 56 5252
A 62 5264
A 62 5276
T 62 5287
C 62 5299
C 62 5311
G 62 5325
T 62 5337
A 62 5349
T 62 5360
T 62 5373
A 62 5384
T 62 5395
T 46 5408
A 62 5419
G 51 5432
A 62 5445
A 62 5456
A 62 5468
C 62 5480
A 62 5491
C 62 5502
A 62 5514
A 62 5526
C 62 5538
A 62 5550
A 62 5562
A 62 5574
T 62 5586
G 62 5599
C 62 5611
T 62 5624
T 62 5636
G 62 5648
T 56 5661
T 62 5673
G 62 5685
A 62 5697
T 62 5709
A 62 5720
T 62 5731
T 62 5744
C 62 5756
A 56 5767
T 62 5779
A 62 5790
A 62 5802
A 62 5814
A 62 5826
A 62 5839
C 62 5850
C 62 5862
T 62 5875
C 62 5888
T 62 5900
T 62 5913
C 62 5925
T 62 5937
T 62 5949
A 52 5960
A 54 5971
A 62 5983
A 62 5995
G 62 6007
C 62 6019
A 62 6030
A 62 6041
A 62 6054
G 52 6066
A 62 6078
A 62 6090
A 62 6102
A 46 6113
A 62 6125
A 62 6137
T 41 6148
T 62 6160
A 62 6172
G 42 6185
A 62 6197
C 54 6209
G 52 6222
A 58 6234
T 47 6245
T 58 6258
C 58 6270
A 49 6280
A 54 6292
T 58 6304
T 58 6317
G 58 6329
T 58 6341
T 58 6354
C 58 6366
A 49 6376
A 54 6388
G 54 6400
T 58 6413
T 58 6425
A 54 6436
C 58 6448
G 50 6461
A 58 6473
G 52 6485
T 58 6497
T 58 6509
T 58 6521
T 58 6534
A 54 6545
G 49 6558
T 48 6569
G 58 6582
A 52 6594
A 52 6606
G 50 6618
T 52 6630
C 58 6641
A 58 6653
T 58 6664
G 58 6677
A 58 6689
A 58 6702
T 45 6713
G 58 6726
C 54 6737
A 54 6749
T 58 6760
T 58 6773
A 54 6785
A 58 6796
A 58 6808
T 58 6820
A 58 6831
A 58 6844
A 58 6855
A 58 6868
A 58 6880
G 52 6892
A 49 6904
A 58 6916
A 58 6927
A 51 6939
T 46 6950
G 58 6963
G 58 6976
T 50 6987
A 58 6999
C 58 7010
T 58 7022
T 58 7035
G 58 7048
C 53 7060
A 53 7071
C 51 7082
C 54 7095
A 49 7106
T 58 7118
G 58 7130
G 58 7143
T 53 7156
G 58 7168
T 50 7180
G 54 7192
A 54 7205
A 49 7217
G 48 7228
A 58 7241
T 37 7251
A 58 7263
T 42 7274
T 49 7286
G 58 7299
C 50 7311
A 48 7322
A 50 7334
C 51 7346
A 49 7358
G 53 7370
A 58 7383
A 58 7395
G 33 7407
A 58 7419
A 58 7431
G 42 7443
A 58 7455
A 58 7467
A 40 7478
T 38 7488
T 58 7501
A 48 7512
A 54 7524
A 58 7536
A 58 7548
A 58 7559
A 58 7572
G 50 7584
A 58 7596
A 49 7607
A 43 7619
C 48 7630
T 58 7642
C 58 7654
A 35 7666
A 51 7677
A 58 7689
G 51 7702
A 46 7714
T 32 7724
T 58 7737
A 49 7748
T 49 7759
C 51 7772
A 50 7783
T 54 7795
T 58 7808
A 50 7819
A 44 7831
A 54 7843
C 49 7854
C 58 7867
A 32 7877
A 51 7889
A 58 7901
C 44 7914
A 35 7924
A 58 7936
A 51 7948
C 44 7960
A 41 7971
G 58 7984
T 53 7996
G 58 8008
A 58 8021
A 58 8032
A 50 8044
C 49 8055
G 52 8068
A 54 8080
C 53 8091
A 50 8102
T 51 8113
T 51 8127
A 52 8138
T 53 8149
C 54 8162
T 51 8174
G 54 8187
G 35 8200
T 32 8211
G 54 8223
C 40 8234
T 49 8247
A 53 8258
T 49 8269
G 54 8281
A 51 8293
A 54 8304
A 53 8315
C 42 8326
C 54 8338
T 40 8350
T 54 8362
T 49 8374
A 40 8385
T 31 8395
G 46 8408
T 35 8418
A 32 8429
T 41 8439
C 50 8451
C 39 8462
C 54 8473
N 7 8485
N 5 8493
N 4 8502
N 4 8518
N 5 8529
N 4 8541
N 5 8550
N 9 8560
A 11 8570
A 12 8580
N 7 8590
C 12 8597
C 42 8609
A 10 8621
N 6 8627
N 6 8638
N 7 8648
N 6 8658
N 5 8668
N 4 8678
END_DNA

END_SEQUENCE
