# Supplementary material for: Elucidating the path to Plasmodium prolyl-tRNA synthetase inhibitors that overcome halofuginone resistance
Source: Nat Commun. 2022 Aug 25;13:4976. doi: 10.1038/s41467-022-32630-4 (PMC9403976; doi:10.1038/s41467-022-32630-4)
Supplement: Supplementary file 4 — Source Data [file 41467_2022_32630_MOESM4_ESM.zip › Source Data/NCP26_Selection_Sanger_Sequencing/S1 - clone A8/S1_clone_A8_-_Amplified_by_F6R6_-_Sequenced_by_R6.phd.1]

BEGIN_SEQUENCE MAT-10-121_-_NCP26_Selection_1of3_-_5th_cycle_-_clone_A8_-_F6R6-MAT-PfcPRS-R6_D03

BEGIN_COMMENT

CHROMAT_FILE: MAT-10-121_-_NCP26_Selection_1of3_-_5th_cycle_-_clone_A8_-_F6R6-MAT-PfcPRS-R6_D03.ab1
BASECALLER_VERSION: KB 1.4.0
TRACE_PROCESSOR_VERSION: KB 1.4.0
QUALITY_LEVELS: 99
TIME: Wed Sep 30 10:47:56 2020
TRACE_ARRAY_MIN_INDEX: 0
TRACE_ARRAY_MAX_INDEX: 8718
TRIM: -1 -1 -1.000000e+000
TRACE_PEAK_AREA_RATIO: -1.000000e+000
CHEM: term
DYE: big

END_COMMENT

BEGIN_DNA
N 3 2
N 3 15
N 3 38
N 4 49
N 4 56
N 5 88
N 4 105
N 7 116
N 8 122
N 6 136
N 5 158
N 4 162
C 13 177
N 6 188
G 26 203
A 13 222
T 11 232
A 49 247
T 31 262
G 33 279
T 18 290
C 54 305
G 39 320
T 39 331
T 58 346
T 53 359
C 20 371
N 8 377
C 35 387
T 58 399
G 58 414
T 58 427
T 58 441
T 62 454
G 41 469
T 30 478
T 62 491
T 54 503
G 62 518
G 31 532
T 22 541
T 62 553
T 33 565
A 39 574
A 47 583
T 41 594
G 47 609
A 47 621
T 29 630
A 62 641
A 62 652
T 59 663
C 62 677
T 62 689
T 62 702
T 62 715
G 62 729
A 62 742
G 62 754
T 62 765
T 62 777
T 62 788
C 62 800
T 62 811
T 62 823
T 62 836
T 62 848
T 62 860
T 59 872
A 59 882
A 59 891
T 62 902
T 62 915
T 62 927
C 62 940
T 62 952
T 49 964
C 54 976
T 62 988
T 62 1000
C 62 1012
T 62 1024
G 59 1037
T 62 1048
T 62 1061
G 54 1073
C 62 1084
A 62 1093
A 62 1104
T 62 1115
A 62 1126
T 62 1137
C 62 1150
T 62 1163
T 54 1175
C 54 1188
A 62 1197
C 62 1208
A 59 1218
C 62 1230
C 59 1242
A 59 1252
T 62 1266
G 62 1278
G 62 1291
T 62 1305
G 62 1317
C 62 1329
A 62 1339
A 62 1350
G 62 1362
T 62 1375
A 62 1386
C 62 1396
C 62 1408
A 59 1418
T 62 1431
T 54 1444
T 62 1457
T 62 1469
C 62 1481
T 62 1493
T 54 1506
T 62 1518
T 62 1530
T 59 1542
A 62 1551
T 62 1562
T 62 1575
T 59 1587
A 62 1597
A 62 1608
T 62 1619
G 62 1633
C 62 1644
A 62 1655
T 62 1666
T 62 1679
C 59 1691
A 59 1701
T 62 1714
G 62 1726
A 59 1739
C 62 1750
T 62 1763
T 62 1775
C 59 1787
A 62 1797
C 62 1809
T 54 1822
A 62 1832
A 62 1844
A 62 1856
A 62 1868
C 62 1879
T 54 1891
C 62 1903
G 62 1916
T 62 1929
A 62 1940
A 62 1952
C 62 1963
T 62 1976
T 62 1988
G 62 2000
A 59 2013
A 62 2024
C 62 2036
A 62 2046
A 62 2057
T 62 2069
T 62 2082
G 62 2095
A 62 2107
A 62 2119
T 62 2130
C 62 2142
G 62 2155
T 62 2168
C 62 2179
T 54 2192
A 62 2203
A 62 2214
T 62 2226
T 62 2238
T 62 2251
T 62 2263
T 62 2275
T 62 2287
C 54 2299
T 49 2311
T 49 2323
T 54 2335
G 62 2347
C 62 2359
T 62 2372
T 62 2383
T 62 2395
T 62 2407
A 62 2418
A 62 2428
G 62 2441
A 62 2453
A 62 2464
G 62 2476
A 62 2489
G 62 2500
G 62 2513
T 62 2524
T 62 2536
T 62 2548
T 62 2560
T 62 2572
A 62 2583
T 62 2594
G 62 2607
A 62 2619
A 62 2631
T 62 2642
A 62 2654
T 62 2665
C 62 2677
A 62 2688
A 62 2700
C 62 2712
A 62 2723
A 62 2735
G 62 2748
C 62 2760
A 62 2772
T 62 2783
T 62 2796
T 62 2808
G 62 2821
T 62 2833
T 62 2845
G 62 2858
T 62 2869
G 62 2882
T 62 2893
T 62 2905
T 62 2917
C 62 2929
T 62 2941
A 62 2951
A 62 2963
T 62 2975
A 62 2986
A 62 2998
T 62 3009
A 62 3021
C 62 3032
G 62 3045
G 62 3058
A 62 3071
T 62 3082
T 62 3094
C 62 3106
T 62 3118
T 62 3130
T 62 3143
T 62 3155
T 62 3167
T 62 3179
G 62 3191
A 62 3203
C 62 3213
A 62 3224
T 54 3235
T 62 3248
A 62 3259
C 62 3271
A 62 3281
T 62 3294
T 62 3306
T 62 3319
T 62 3331
T 62 3344
C 62 3355
G 62 3368
T 62 3380
T 62 3392
A 62 3403
T 62 3414
T 62 3426
A 62 3437
T 62 3449
C 62 3461
T 62 3474
C 62 3486
T 62 3498
T 62 3511
C 62 3523
T 62 3535
A 62 3546
A 62 3557
C 62 3569
A 62 3579
A 62 3591
T 62 3603
A 62 3614
A 62 3626
C 62 3638
A 62 3650
C 62 3661
A 62 3673
A 62 3685
G 54 3697
A 62 3710
A 62 3722
T 62 3733
T 62 3746
A 62 3757
T 62 3768
T 62 3781
T 62 3794
T 62 3806
G 62 3819
T 62 3831
A 62 3842
A 62 3853
A 62 3865
T 62 3876
C 62 3889
T 62 3901
T 62 3913
T 62 3926
A 62 3937
G 62 3949
G 62 3962
T 62 3974
C 62 3986
C 62 3998
A 62 4008
A 62 4020
C 62 4031
T 62 4044
T 62 4057
C 62 4069
T 62 4081
A 62 4093
T 62 4104
T 62 4117
C 62 4129
T 54 4141
T 62 4153
A 62 4164
T 62 4176
G 62 4188
G 62 4201
G 62 4214
A 62 4226
A 62 4237
T 62 4248
A 62 4260
C 62 4271
C 62 4283
T 62 4296
C 62 4309
T 62 4321
T 62 4334
A 62 4345
A 62 4357
T 62 4368
T 62 4381
C 62 4393
C 62 4405
C 62 4416
A 62 4427
A 62 4439
T 62 4451
G 62 4463
A 62 4476
T 62 4487
T 62 4500
G 62 4512
A 62 4524
A 62 4536
T 62 4547
T 62 4560
T 62 4572
A 62 4583
T 62 4595
A 62 4606
A 62 4618
C 62 4630
C 62 4643
A 59 4654
G 62 4667
G 62 4679
A 62 4693
G 62 4704
A 62 4717
A 62 4729
T 62 4739
A 62 4751
A 62 4763
G 62 4776
A 62 4788
T 59 4799
G 62 4812
C 62 4823
T 62 4836
C 62 4848
T 62 4861
A 62 4872
T 62 4884
C 62 4896
A 62 4907
T 62 4919
C 62 4931
A 62 4943
T 62 4955
A 62 4966
A 62 4978
A 62 4990
C 62 5002
A 62 5013
C 62 5025
A 62 5036
A 62 5048
T 62 5061
T 62 5074
A 62 5085
A 62 5097
T 62 5109
T 62 5121
T 62 5134
G 62 5146
T 62 5158
G 62 5171
C 62 5183
A 62 5194
T 62 5206
T 62 5218
T 62 5230
T 62 5242
T 62 5255
C 62 5266
A 62 5277
A 62 5288
T 62 5300
A 62 5312
T 62 5323
T 62 5336
T 62 5348
T 62 5361
T 62 5373
T 62 5385
C 62 5397
A 62 5407
A 62 5419
T 62 5431
A 62 5442
T 62 5454
C 62 5466
T 62 5479
T 62 5491
T 62 5504
A 62 5515
C 62 5526
A 62 5537
A 62 5549
T 62 5561
A 62 5573
T 62 5585
G 62 5598
A 62 5610
G 62 5623
T 62 5635
G 62 5647
T 62 5659
A 62 5671
T 62 5682
A 62 5693
G 62 5706
C 62 5719
A 62 5730
T 62 5742
T 62 5755
T 62 5767
T 62 5779
C 62 5791
A 62 5802
T 62 5814
C 62 5826
T 62 5839
G 62 5852
T 62 5864
T 62 5876
G 62 5888
T 62 5900
T 62 5912
T 62 5924
T 62 5936
A 62 5947
T 62 5959
A 62 5970
G 62 5983
A 62 5995
A 62 6007
G 62 6020
A 62 6032
T 62 6042
A 62 6054
G 62 6066
G 46 6079
T 62 6091
A 62 6103
C 62 6114
A 62 6126
A 62 6138
T 62 6150
A 62 6162
A 62 6174
C 62 6186
A 62 6197
A 62 6210
C 62 6222
T 62 6235
T 62 6247
T 62 6260
A 62 6271
T 62 6283
A 62 6295
T 62 6306
T 62 6319
T 62 6331
A 54 6342
G 62 6355
A 62 6367
A 62 6379
A 62 6391
C 62 6403
A 62 6414
T 62 6425
T 62 6438
T 58 6451
G 58 6463
G 58 6477
T 58 6488
G 58 6501
G 58 6514
T 58 6525
A 58 6537
G 54 6549
A 58 6561
A 49 6573
C 58 6584
T 58 6597
A 58 6608
A 58 6620
T 58 6632
C 58 6645
C 58 6657
T 58 6669
T 58 6682
T 58 6695
A 58 6706
T 58 6717
C 58 6729
A 58 6740
T 58 6752
C 58 6765
A 58 6776
C 58 6787
C 58 6800
A 58 6811
T 58 6824
G 58 6836
T 58 6849
G 58 6861
T 58 6873
C 58 6885
A 58 6897
T 58 6908
T 58 6921
A 58 6932
T 58 6944
C 58 6956
A 58 6968
T 58 6980
A 58 6991
A 58 7004
T 58 7015
A 58 7027
C 58 7039
C 54 7052
A 54 7062
A 58 7075
T 58 7087
A 58 7099
G 58 7112
A 58 7124
T 58 7135
C 58 7148
T 58 7160
A 58 7172
G 58 7185
T 47 7197
G 58 7209
G 51 7222
T 53 7234
A 58 7245
C 58 7256
A 53 7267
A 58 7279
C 58 7291
C 58 7303
C 58 7316
C 58 7328
A 58 7340
T 58 7352
G 58 7364
A 51 7378
T 51 7389
G 58 7401
T 51 7413
T 58 7425
T 58 7438
G 58 7450
A 58 7462
T 41 7473
G 58 7486
A 58 7498
A 58 7510
C 51 7521
A 58 7532
T 58 7544
A 58 7556
T 58 7567
T 58 7580
G 58 7593
T 53 7605
T 58 7617
T 51 7630
A 58 7641
A 58 7652
C 54 7664
T 58 7676
T 58 7689
C 54 7701
A 49 7712
T 58 7723
T 58 7736
T 58 7749
T 58 7761
C 58 7773
A 47 7783
T 58 7795
C 58 7807
T 58 7819
T 58 7832
C 58 7844
A 40 7855
A 58 7866
A 54 7878
T 58 7889
T 58 7902
C 51 7914
A 42 7925
A 58 7937
T 58 7948
T 58 7961
T 58 7973
T 51 7985
A 54 7996
A 58 8008
A 58 8020
C 58 8032
A 51 8043
T 58 8054
T 58 8067
T 58 8079
T 54 8092
T 54 8104
G 54 8117
C 54 8128
A 52 8139
A 54 8150
A 54 8162
A 53 8174
T 51 8185
T 54 8197
T 54 8209
G 54 8222
T 54 8233
T 54 8246
C 54 8257
C 38 8269
A 38 8279
A 54 8290
G 54 8303
A 54 8315
T 28 8325
A 54 8336
A 49 8348
T 31 8358
G 54 8372
A 54 8383
G 52 8395
A 38 8406
T 24 8416
G 32 8429
T 42 8438
A 54 8449
N 7 8461
N 6 8470
N 6 8479
N 6 8490
N 5 8497
N 5 8511
N 5 8522
N 4 8532
N 4 8547
N 5 8557
N 4 8565
N 4 8580
N 5 8591
N 5 8605
N 4 8612
N 4 8623
N 9 8632
N 5 8642
A 11 8651
N 4 8658
A 15 8669
END_DNA

END_SEQUENCE
