# Supplementary material for: Elucidating the path to Plasmodium prolyl-tRNA synthetase inhibitors that overcome halofuginone resistance
Source: Nat Commun. 2022 Aug 25;13:4976. doi: 10.1038/s41467-022-32630-4 (PMC9403976; doi:10.1038/s41467-022-32630-4)
Supplement: Supplementary file 4 — Source Data [file 41467_2022_32630_MOESM4_ESM.zip › Source Data/NCP26_Selection_Sanger_Sequencing/S1 - clone A8/S1_clone_A8_-_Amplified_by_F3R3_-_Sequenced_by_R3.seq]

>MAT-10-121_-_NCP26_Selection_1of3_-_5th_cycle_-_clone_A8_-_F3R3-MAT-PfcPRS-R3_F06.ab1
NNNNNNNGNANTTANATCTCCATATTTTGTAACCCAAGCAACTTCTGGACTAAATCCTTCTATATGATTTTTTTCTTTTT
CTAATTTATTTTTTGTAACAAATAATGGGAAATAAGAATTTTCAACATTTAATTTTTTTATTTCTTTATTAAAAAAAGCT
TGAACACATTCCCATATATAATATGCAGCGGGTCTTAATATATAACAACCCGAAATATCATAATATTCAATTAATTCACT
TTTTACAATAACTTGAGTATACCAATCTGAAAAATTTTCTATTTTTTTTGAAGTGATACCTAAAATATTACTATCCTTAG
ATTTGTTATCTTCTACTTCATTATTACTTAAAAGCTTTCCTTTTAAAATGGTATCCTTGATATGATTATTATTATTATTA
TTATTATTGTTACTATTACTATTATTTTTATTATTATTGTTATTATTCTGTAATTCTTCATTTTTGGCCATTTCTTCTTG
TACATCTTCTTTTTTATCTACACGTGCTTTTGATGTAGTATCTTCTTTAATTTGTACATATTCAGNNNNGGGNANTTAAA
AA
