# Supplementary material for: Elucidating the path to Plasmodium prolyl-tRNA synthetase inhibitors that overcome halofuginone resistance
Source: Nat Commun. 2022 Aug 25;13:4976. doi: 10.1038/s41467-022-32630-4 (PMC9403976; doi:10.1038/s41467-022-32630-4)
Supplement: Supplementary file 4 — Source Data [file 41467_2022_32630_MOESM4_ESM.zip › Source Data/NCP26_Selection_Sanger_Sequencing/S1 - clone A8/S1_clone_A8_-_Amplified_by_F7R7A_-_Sequenced_by_F7.phd.1]

BEGIN_SEQUENCE MAT-10-121_-_NCP26_Selection_1of3_-_5th_cycle_-_clone_A8_-_F7R7A-MAT-PfcPRS-F7_C06

BEGIN_COMMENT

CHROMAT_FILE: MAT-10-121_-_NCP26_Selection_1of3_-_5th_cycle_-_clone_A8_-_F7R7A-MAT-PfcPRS-F7_C06.ab1
BASECALLER_VERSION: KB 1.4.0
TRACE_PROCESSOR_VERSION: KB 1.4.0
QUALITY_LEVELS: 99
TIME: Wed Sep 30 10:48:51 2020
TRACE_ARRAY_MIN_INDEX: 0
TRACE_ARRAY_MAX_INDEX: 5999
TRIM: -1 -1 -1.000000e+000
TRACE_PEAK_AREA_RATIO: -1.000000e+000
CHEM: term
DYE: big

END_COMMENT

BEGIN_DNA
N 2 3
N 2 20
N 3 41
N 3 49
N 5 77
N 4 104
N 5 113
N 5 119
N 4 137
T 10 149
T 20 158
C 12 175
A 18 186
T 41 203
N 9 219
N 8 227
T 35 240
T 51 256
G 49 272
G 33 290
G 42 306
A 49 323
T 13 336
T 37 348
A 32 359
A 27 368
G 19 384
A 58 396
G 58 410
G 20 424
N 8 432
A 24 444
T 18 452
T 58 466
C 58 480
C 58 491
C 31 503
A 18 511
T 54 524
A 54 536
A 54 548
G 54 562
A 58 575
A 32 585
T 35 594
A 49 606
G 54 621
A 62 633
A 49 644
G 21 657
T 36 667
T 54 679
G 62 694
G 54 708
A 47 720
C 37 729
C 62 741
T 62 753
A 62 764
A 62 776
A 62 787
G 62 800
A 47 812
T 23 821
T 62 833
T 62 845
A 62 856
C 47 867
A 39 876
A 62 887
A 62 900
A 62 912
T 62 923
A 62 934
A 62 946
T 59 957
T 62 970
C 62 983
T 62 995
T 62 1008
G 59 1022
T 62 1034
G 59 1047
T 62 1058
T 59 1070
A 62 1080
T 59 1091
T 62 1103
G 59 1117
T 62 1128
T 59 1141
A 59 1151
G 62 1164
A 62 1176
A 62 1187
G 62 1200
A 62 1211
G 62 1223
A 59 1235
T 39 1244
A 62 1255
A 62 1266
T 62 1277
A 62 1289
A 62 1301
C 62 1312
G 62 1326
A 62 1338
A 62 1350
A 62 1361
A 62 1372
A 42 1384
T 54 1394
G 59 1407
T 62 1418
A 62 1429
A 62 1441
T 59 1452
G 59 1466
T 62 1477
C 59 1490
A 62 1500
A 62 1511
A 62 1523
A 62 1535
A 54 1546
A 49 1558
G 62 1570
A 62 1582
A 62 1593
T 62 1603
C 62 1615
C 62 1628
G 62 1641
T 62 1653
A 62 1665
T 62 1676
T 62 1689
A 62 1700
T 62 1711
T 62 1724
A 59 1734
G 62 1748
A 62 1760
A 62 1771
A 62 1783
C 62 1794
A 62 1804
C 62 1816
A 62 1826
A 62 1838
C 62 1851
A 62 1862
A 62 1873
A 62 1886
T 62 1898
G 62 1910
C 62 1922
T 62 1935
T 62 1948
G 62 1960
T 62 1973
T 62 1985
G 62 1998
A 62 2010
T 62 2021
A 62 2032
T 62 2043
T 62 2055
C 54 2067
A 62 2078
T 62 2090
A 62 2101
A 62 2113
A 62 2125
A 62 2137
A 62 2149
C 62 2160
C 62 2172
T 62 2185
C 62 2197
T 62 2210
T 62 2223
C 62 2235
T 62 2247
T 62 2260
A 62 2270
A 62 2281
A 62 2292
A 62 2304
G 62 2316
C 62 2328
A 62 2339
A 62 2350
A 62 2362
G 62 2375
A 62 2387
A 62 2399
A 62 2410
A 62 2422
A 62 2433
A 62 2445
T 62 2455
T 62 2468
A 59 2479
G 62 2492
A 62 2505
C 62 2516
G 62 2529
A 62 2541
T 62 2553
T 62 2566
C 62 2577
A 62 2588
A 62 2599
T 62 2612
T 62 2624
G 62 2637
T 62 2649
T 62 2662
C 62 2674
A 62 2684
A 62 2695
G 62 2708
T 62 2720
T 62 2732
A 62 2743
C 59 2755
G 62 2768
A 62 2780
G 62 2792
T 62 2805
T 62 2817
T 62 2829
T 62 2841
A 59 2851
G 62 2864
T 62 2876
G 62 2889
A 62 2901
A 62 2912
G 62 2925
T 62 2936
C 62 2948
A 62 2959
T 62 2970
G 62 2983
A 62 2996
A 62 3007
T 62 3019
G 62 3031
C 62 3043
A 62 3055
T 62 3066
T 62 3079
A 62 3090
A 62 3102
A 62 3114
T 62 3126
A 62 3137
A 62 3149
A 62 3161
A 62 3173
A 62 3184
G 62 3197
A 62 3209
A 62 3220
A 62 3232
A 62 3244
T 59 3254
G 62 3267
G 62 3280
T 62 3292
A 62 3304
C 62 3315
T 62 3327
T 62 3340
G 62 3352
C 62 3365
A 62 3376
C 62 3387
C 62 3400
A 62 3411
T 62 3423
G 62 3435
G 62 3448
T 62 3461
G 62 3473
T 62 3485
G 62 3498
A 62 3510
A 62 3521
G 62 3534
A 59 3546
T 62 3556
A 62 3568
T 62 3579
T 62 3591
G 62 3604
C 62 3616
A 62 3628
A 62 3639
C 62 3651
A 62 3663
G 62 3675
A 62 3688
A 62 3700
G 62 3712
A 62 3725
A 62 3736
G 62 3748
A 62 3761
A 62 3772
A 62 3784
T 62 3794
T 62 3807
A 62 3818
A 62 3830
A 62 3842
A 62 3854
A 62 3866
A 62 3877
G 62 3890
A 62 3902
A 62 3913
A 62 3925
C 62 3936
T 62 3949
C 62 3961
A 62 3972
A 62 3984
A 62 3996
G 62 4008
A 54 4021
T 62 4031
T 62 4044
A 62 4055
T 62 4067
C 62 4079
A 62 4090
T 62 4102
T 62 4115
A 62 4127
A 62 4139
A 62 4151
C 62 4163
C 62 4175
A 62 4186
A 62 4198
A 62 4210
C 62 4222
A 62 4233
A 62 4245
A 62 4257
C 62 4269
A 62 4281
G 62 4293
T 62 4306
G 62 4318
A 62 4331
A 62 4343
A 62 4355
C 62 4366
G 62 4379
A 62 4391
C 62 4403
A 62 4414
T 62 4426
T 62 4439
A 62 4450
T 62 4462
C 62 4475
T 46 4487
G 62 4500
G 62 4513
T 62 4525
G 62 4537
C 62 4549
T 62 4562
A 62 4573
T 62 4585
G 62 4597
A 62 4610
A 62 4621
A 62 4633
C 62 4645
C 62 4657
T 62 4669
T 62 4682
T 62 4695
A 62 4706
T 62 4718
G 62 4730
T 62 4742
A 62 4754
T 62 4765
C 62 4777
C 62 4790
C 62 4802
G 62 4815
T 62 4827
T 62 4840
A 62 4851
G 62 4863
A 62 4876
T 62 4887
C 62 4899
A 62 4910
A 62 4922
C 62 4934
C 62 4946
A 62 4958
C 62 4970
C 62 4983
T 62 4996
A 62 5007
T 62 5019
G 62 5031
C 62 5044
C 62 5057
A 62 5068
C 58 5079
C 58 5092
A 54 5103
A 58 5115
A 58 5127
T 58 5139
A 58 5151
T 58 5162
G 58 5175
A 58 5188
A 49 5200
A 58 5212
T 58 5224
G 58 5236
T 54 5248
T 58 5260
T 58 5273
C 58 5285
T 58 5298
G 58 5311
G 58 5323
T 58 5335
C 58 5347
A 58 5358
G 58 5370
G 49 5383
G 58 5395
A 58 5409
A 58 5420
A 58 5432
C 58 5443
C 58 5455
A 58 5467
G 58 5479
C 54 5491
T 58 5504
A 58 5516
A 58 5528
A 58 5540
A 58 5552
G 54 5565
A 58 5577
T 42 5588
G 58 5600
G 58 5613
T 52 5625
G 58 5637
T 58 5649
T 58 5661
T 58 5673
A 58 5684
T 58 5695
T 58 5708
T 58 5721
G 58 5733
G 51 5746
T 54 5757
A 58 5768
G 11 5780
N 9 5789
N 6 5800
N 4 5810
N 4 5825
N 4 5835
N 6 5848
N 7 5867
A 14 5878
A 50 5890
A 51 5903
A 54 5915
A 32 5927
T 30 5937
G 58 5950
N 9 5963
END_DNA

END_SEQUENCE
