# Supplementary material for: Elucidating the path to Plasmodium prolyl-tRNA synthetase inhibitors that overcome halofuginone resistance
Source: Nat Commun. 2022 Aug 25;13:4976. doi: 10.1038/s41467-022-32630-4 (PMC9403976; doi:10.1038/s41467-022-32630-4)
Supplement: Supplementary file 4 — Source Data [file 41467_2022_32630_MOESM4_ESM.zip › Source Data/NCP26_Selection_Sanger_Sequencing/S1 - clone A8/S1_clone_A8_-_Amplified_by_F5R5_-_Sequenced_by_F5.phd.1]

BEGIN_SEQUENCE MAT-10-121_-_NCP26_Selection_1of3_-_5th_cycle_-_clone_A8_-_F5R5-MAT-PfcPRS-F5_C12

BEGIN_COMMENT

CHROMAT_FILE: MAT-10-121_-_NCP26_Selection_1of3_-_5th_cycle_-_clone_A8_-_F5R5-MAT-PfcPRS-F5_C12.ab1
BASECALLER_VERSION: KB 1.4.0
TRACE_PROCESSOR_VERSION: KB 1.4.0
QUALITY_LEVELS: 99
TIME: Wed Sep 30 03:07:17 2020
TRACE_ARRAY_MIN_INDEX: 0
TRACE_ARRAY_MAX_INDEX: 7063
TRIM: -1 -1 -1.000000e+000
TRACE_PEAK_AREA_RATIO: -1.000000e+000
CHEM: term
DYE: big

END_COMMENT

BEGIN_DNA
N 4 2
N 4 11
N 4 26
N 4 32
N 7 59
N 9 74
A 10 93
N 9 108
N 7 121
N 5 139
N 9 150
N 6 161
N 5 178
N 9 187
G 28 205
A 14 222
G 14 243
G 38 258
A 41 271
G 14 282
A 47 296
A 37 306
A 37 315
A 49 326
A 24 336
T 26 344
T 62 357
T 59 371
G 62 387
G 43 403
A 59 417
G 59 428
G 59 442
T 59 453
G 62 465
C 62 477
A 62 488
A 62 498
A 62 509
T 62 521
T 62 534
T 62 547
T 59 561
A 62 572
C 59 582
T 62 596
T 54 609
C 54 623
T 59 636
A 62 646
C 59 657
T 62 671
G 62 683
C 62 697
T 62 711
G 62 723
A 54 737
A 62 748
G 54 759
C 54 771
T 62 784
T 62 796
T 62 809
T 59 821
A 62 832
T 62 843
A 62 853
A 59 864
G 62 878
C 62 891
G 62 905
A 62 917
A 62 928
A 54 939
A 54 951
T 59 961
G 62 974
G 62 988
A 62 1001
A 62 1012
G 62 1025
A 62 1037
G 62 1049
C 62 1060
C 59 1073
A 59 1083
T 62 1095
A 62 1106
C 62 1118
A 62 1129
A 62 1140
G 62 1154
C 59 1167
A 62 1178
G 62 1191
C 62 1204
T 59 1217
A 62 1228
C 62 1239
A 62 1249
T 62 1262
C 62 1275
T 62 1288
C 54 1301
A 59 1311
T 62 1323
T 62 1336
A 62 1347
T 62 1359
C 62 1371
T 62 1384
T 54 1397
G 54 1409
G 62 1423
A 62 1436
A 62 1446
C 62 1457
A 62 1467
A 62 1478
A 62 1490
T 54 1502
T 62 1515
T 62 1527
T 62 1540
G 62 1553
C 62 1565
A 62 1575
A 62 1586
A 49 1598
A 49 1610
A 54 1621
T 59 1632
G 62 1645
T 62 1657
T 62 1670
T 62 1682
A 62 1693
A 62 1705
A 62 1716
A 62 1728
T 62 1740
T 62 1752
G 62 1765
A 62 1778
A 62 1789
T 62 1801
T 62 1813
T 62 1826
G 62 1839
A 62 1851
A 62 1862
G 62 1875
A 59 1887
T 59 1897
G 62 1910
A 62 1923
A 62 1934
A 62 1946
A 62 1957
T 59 1968
G 62 1982
A 62 1994
A 62 2006
G 62 2018
T 62 2030
T 62 2042
A 62 2054
A 62 2065
A 62 2077
C 62 2088
A 62 2100
A 62 2111
T 62 2123
A 62 2135
T 62 2147
G 62 2160
T 62 2173
T 62 2185
C 62 2198
A 62 2209
T 62 2220
C 62 2233
A 62 2244
A 62 2256
A 62 2268
C 62 2280
A 62 2291
T 62 2303
C 62 2315
A 62 2327
T 62 2339
G 62 2352
G 62 2364
G 62 2378
G 54 2391
T 49 2403
T 62 2415
G 62 2427
T 62 2439
A 62 2451
C 62 2461
C 62 2474
A 62 2485
C 62 2496
T 62 2510
A 62 2521
G 56 2534
A 54 2547
T 62 2558
C 62 2571
T 62 2583
A 62 2594
T 62 2605
T 62 2618
G 62 2631
G 62 2644
T 62 2656
A 62 2667
T 62 2678
T 62 2690
A 62 2701
T 59 2712
G 62 2726
A 62 2738
T 62 2749
A 62 2761
A 62 2772
T 59 2784
G 62 2797
A 62 2810
C 62 2821
A 62 2832
C 62 2843
A 62 2854
T 62 2867
G 62 2879
G 62 2892
T 62 2905
G 62 2917
A 59 2930
T 59 2941
G 62 2953
A 59 2966
T 62 2976
A 62 2988
A 62 3000
A 62 3012
G 62 3024
G 54 3037
A 42 3049
T 54 3059
T 62 3071
A 62 3083
G 62 3095
T 62 3107
T 62 3120
C 62 3132
T 62 3144
A 62 3155
C 62 3166
C 62 3178
A 62 3189
C 62 3201
C 62 3213
A 62 3224
A 62 3236
A 62 3248
T 62 3260
G 62 3272
T 62 3284
T 62 3296
T 62 3308
C 62 3320
T 62 3332
A 62 3343
A 62 3355
A 62 3366
T 62 3378
A 62 3389
T 62 3400
A 62 3412
A 62 3424
A 62 3436
G 62 3449
T 62 3460
T 62 3472
G 62 3485
T 62 3496
T 62 3509
A 62 3520
T 62 3531
T 62 3543
G 62 3556
T 62 3568
A 62 3579
C 62 3591
C 54 3603
T 62 3615
A 62 3627
T 62 3639
C 62 3651
T 54 3663
T 62 3676
C 62 3688
T 62 3700
A 62 3711
T 62 3722
A 62 3733
A 62 3745
A 62 3757
A 62 3768
C 62 3780
A 62 3791
A 62 3803
C 62 3815
A 62 3826
G 62 3839
A 59 3852
T 62 3863
G 62 3875
A 62 3888
A 62 3900
A 62 3911
A 62 3923
T 59 3934
G 62 3947
C 62 3958
T 62 3971
A 62 3982
T 62 3994
A 62 4006
C 62 4017
A 62 4028
C 62 4040
T 49 4053
C 42 4066
A 62 4077
T 62 4089
A 62 4101
T 62 4112
T 62 4125
G 62 4137
T 62 4149
A 62 4161
A 62 4173
A 62 4184
G 62 4197
A 62 4209
T 62 4219
A 62 4231
T 62 4242
T 62 4255
G 62 4268
A 62 4280
A 62 4292
A 62 4304
A 62 4315
A 62 4327
A 62 4339
T 62 4349
A 62 4361
T 62 4372
T 62 4385
G 62 4398
A 62 4410
A 62 4422
A 62 4434
A 62 4446
A 62 4457
T 59 4468
G 62 4481
C 62 4493
A 62 4504
C 62 4516
A 62 4527
A 62 4539
A 62 4551
T 62 4563
T 62 4575
A 62 4587
A 54 4599
T 62 4611
T 62 4623
G 62 4636
T 62 4648
G 62 4661
T 62 4673
T 62 4685
T 62 4697
A 62 4708
T 59 4719
G 62 4732
A 62 4745
T 54 4756
G 62 4769
A 62 4781
T 62 4792
A 62 4804
G 62 4817
A 62 4829
G 62 4841
C 62 4853
A 62 4865
T 62 4876
C 62 4888
T 62 4901
T 62 4913
A 62 4925
T 62 4936
T 62 4949
C 62 4961
T 62 4973
C 62 4985
C 62 4997
T 62 5009
G 62 5022
G 62 5035
T 62 5047
T 62 5059
A 62 5070
T 62 5081
A 62 5092
A 62 5104
A 62 5116
T 62 5127
T 62 5140
C 62 5153
A 62 5164
A 62 5175
T 62 5187
C 62 5200
A 62 5211
T 62 5223
T 62 5236
G 62 5249
G 62 5262
G 62 5275
A 62 5287
A 62 5299
T 62 5310
T 62 5322
A 62 5333
A 62 5345
G 62 5359
A 62 5371
G 62 5383
G 62 5396
T 62 5407
A 62 5419
T 59 5429
T 62 5442
C 62 5455
C 62 5467
C 62 5479
A 62 5490
T 62 5502
A 62 5514
A 62 5527
G 62 5539
A 62 5552
A 62 5564
T 62 5575
A 62 5587
G 49 5600
A 62 5612
A 62 5624
G 62 5637
T 62 5648
T 62 5660
G 62 5673
G 62 5686
A 62 5698
C 62 5709
C 62 5722
T 62 5734
A 62 5746
A 62 5758
A 62 5770
G 62 5783
A 54 5795
T 54 5805
T 62 5818
T 62 5830
A 62 5842
C 62 5853
A 62 5864
A 62 5876
A 62 5889
A 62 5901
T 62 5912
A 62 5925
A 62 5937
T 62 5948
T 62 5961
C 62 5974
T 62 5986
T 62 5999
G 62 6012
T 62 6024
G 62 6037
T 62 6048
T 62 6061
A 62 6072
T 62 6083
T 46 6096
G 62 6109
T 62 6121
T 62 6133
A 62 6145
G 62 6158
A 62 6170
A 62 6182
G 62 6195
A 62 6207
G 62 6219
A 54 6231
T 42 6241
A 58 6254
A 58 6266
T 58 6277
A 58 6289
A 58 6302
C 58 6314
G 58 6327
A 58 6339
A 58 6352
A 58 6364
A 58 6376
A 58 6388
T 45 6399
G 54 6412
T 58 6423
A 58 6435
A 58 6448
T 54 6459
G 49 6472
T 54 6484
C 58 6497
A 58 6508
A 58 6519
A 58 6531
A 58 6543
A 58 6555
A 58 6567
G 54 6580
A 58 6591
A 54 6603
T 45 6613
C 58 6626
C 58 6638
G 49 6651
T 58 6662
A 54 6674
T 46 6684
T 58 6696
A 58 6706
T 58 6717
T 58 6730
A 58 6741
G 41 6755
A 58 6765
A 58 6776
A 16 6786
C 19 6796
N 7 6806
N 6 6814
N 4 6829
N 6 6837
N 4 6850
N 5 6871
G 17 6883
G 17 6894
G 12 6906
N 9 6919
N 9 6930
N 9 6941
T 14 6952
N 9 6963
N 9 6976
N 9 6984
N 9 6998
G 18 7009
G 13 7021
END_DNA

END_SEQUENCE
