# Supplementary material for: Elucidating the path to Plasmodium prolyl-tRNA synthetase inhibitors that overcome halofuginone resistance
Source: Nat Commun. 2022 Aug 25;13:4976. doi: 10.1038/s41467-022-32630-4 (PMC9403976; doi:10.1038/s41467-022-32630-4)
Supplement: Supplementary file 4 — Source Data [file 41467_2022_32630_MOESM4_ESM.zip › Source Data/NCP26_Selection_Sanger_Sequencing/S1 - clone A8/S1_clone_A8_-_Amplified_by_F3R3_-_Sequenced_by_F3.phd.1]

BEGIN_SEQUENCE MAT-10-121_-_NCP26_Selection_1of3_-_5th_cycle_-_clone_A8_-_F3R3-MAT-PfcPRS-F3_E06

BEGIN_COMMENT

CHROMAT_FILE: MAT-10-121_-_NCP26_Selection_1of3_-_5th_cycle_-_clone_A8_-_F3R3-MAT-PfcPRS-F3_E06.ab1
BASECALLER_VERSION: KB 1.4.0
TRACE_PROCESSOR_VERSION: KB 1.4.0
QUALITY_LEVELS: 99
TIME: Wed Sep 30 03:04:57 2020
TRACE_ARRAY_MIN_INDEX: 0
TRACE_ARRAY_MAX_INDEX: 6754
TRIM: -1 -1 -1.000000e+000
TRACE_PEAK_AREA_RATIO: -1.000000e+000
CHEM: term
DYE: big

END_COMMENT

BEGIN_DNA
N 4 2
N 5 10
N 4 21
N 4 27
N 6 43
N 4 55
N 5 62
N 8 74
N 6 82
N 6 88
C 20 104
T 17 117
A 14 125
C 12 144
N 7 149
T 49 164
C 12 183
N 9 190
A 38 200
A 38 214
A 36 225
G 47 240
C 33 252
A 32 262
C 44 272
G 62 286
T 62 300
G 62 315
T 54 330
A 62 341
G 59 354
A 49 368
T 36 376
A 62 388
A 62 399
A 62 410
A 62 421
A 62 432
A 62 444
G 62 456
A 62 469
A 62 480
G 62 492
A 59 505
T 27 513
G 59 527
T 62 539
A 62 551
C 62 561
A 62 572
A 59 583
G 62 597
A 59 612
A 62 624
G 62 636
A 59 649
A 62 660
A 62 671
T 59 680
G 62 695
G 54 709
C 62 721
C 59 733
A 62 743
A 62 754
A 62 766
A 54 778
A 62 789
T 59 800
G 62 814
A 62 826
A 59 837
G 62 851
A 62 863
A 62 874
T 59 884
T 59 896
A 48 907
C 38 919
A 23 929
G 32 943
A 49 956
A 38 968
T 56 979
A 62 990
A 62 1002
T 62 1013
A 62 1025
A 62 1037
C 59 1049
A 62 1059
A 62 1071
T 62 1083
A 62 1095
A 62 1107
T 62 1119
A 62 1131
A 62 1143
T 62 1155
A 62 1166
A 62 1178
A 62 1190
A 62 1202
A 62 1213
T 62 1224
A 62 1236
A 62 1248
T 62 1259
A 62 1271
G 62 1285
T 62 1297
A 62 1309
A 62 1320
T 62 1332
A 59 1343
G 62 1357
T 62 1369
A 62 1381
A 62 1392
C 62 1404
A 62 1415
A 62 1426
T 62 1439
A 62 1450
A 62 1462
T 62 1474
A 62 1486
A 62 1498
T 62 1510
A 62 1522
A 62 1534
T 62 1545
A 62 1557
A 62 1569
T 62 1581
A 62 1593
A 62 1605
T 62 1617
A 62 1628
A 62 1640
T 62 1652
A 62 1664
A 62 1676
T 62 1688
C 54 1701
A 62 1712
T 62 1724
A 62 1736
T 62 1748
C 59 1761
A 62 1772
A 62 1783
G 62 1797
G 62 1809
A 54 1823
T 62 1833
A 62 1845
C 62 1856
C 62 1868
A 59 1879
T 62 1892
T 62 1905
T 62 1918
T 62 1931
A 62 1941
A 62 1953
A 62 1964
A 62 1976
G 62 1989
G 62 2001
A 62 2014
A 62 2025
A 62 2037
G 62 2049
C 62 2060
T 62 2073
T 62 2085
T 62 2097
T 62 2110
A 62 2121
A 62 2132
G 62 2144
T 62 2157
A 62 2168
A 62 2180
T 62 2191
A 62 2203
A 62 2214
T 62 2226
G 62 2240
A 62 2252
A 62 2264
G 62 2276
T 62 2288
A 62 2300
G 56 2312
A 62 2325
A 62 2336
G 62 2349
A 59 2361
T 59 2371
A 62 2383
A 62 2394
C 62 2406
A 62 2417
A 62 2429
A 62 2441
T 62 2453
C 62 2466
T 62 2478
A 62 2490
A 62 2502
G 62 2514
G 62 2527
A 59 2540
T 59 2550
A 62 2562
G 62 2574
T 62 2586
A 62 2598
A 62 2609
T 62 2620
A 62 2632
T 62 2644
T 62 2656
T 62 2669
T 62 2681
A 62 2692
G 59 2705
G 62 2718
T 62 2730
A 62 2741
T 62 2752
C 62 2764
A 62 2775
C 62 2786
T 62 2799
T 62 2812
C 59 2824
A 62 2835
A 62 2846
A 62 2858
A 62 2870
A 62 2881
A 62 2893
A 62 2904
A 62 2916
T 62 2926
A 62 2938
G 48 2951
A 54 2963
A 62 2975
A 62 2987
A 62 2998
T 62 3009
T 62 3021
T 49 3033
T 49 3045
T 54 3057
C 42 3070
A 59 3080
G 51 3093
A 62 3105
T 62 3116
T 62 3128
G 62 3140
G 59 3153
T 62 3164
A 62 3176
T 62 3187
A 62 3198
C 62 3210
T 62 3222
C 62 3235
A 59 3245
A 59 3257
G 62 3269
T 62 3282
T 62 3294
A 62 3305
T 62 3316
T 62 3329
G 62 3342
T 59 3353
A 62 3365
A 62 3376
A 62 3388
A 62 3399
A 62 3411
G 62 3423
T 62 3434
G 62 3447
A 54 3459
A 54 3471
T 62 3482
T 62 3494
A 62 3505
A 62 3517
T 62 3528
T 62 3541
G 62 3554
A 62 3566
A 62 3578
T 62 3589
A 62 3600
T 62 3611
T 62 3624
A 62 3636
T 59 3647
G 62 3660
A 62 3672
T 62 3683
A 62 3695
T 62 3706
T 62 3719
T 54 3731
C 49 3744
G 54 3757
G 62 3769
G 62 3782
T 62 3793
T 62 3805
G 62 3817
T 59 3829
T 62 3841
A 62 3852
T 62 3863
A 62 3874
T 62 3886
A 62 3897
T 62 3909
T 62 3922
A 62 3933
A 56 3945
G 50 3958
A 62 3970
C 54 3982
C 49 3994
C 54 4006
G 49 4018
C 49 4031
T 56 4044
G 62 4055
C 56 4068
A 48 4079
T 54 4090
A 56 4102
T 62 4113
T 54 4126
A 54 4137
T 54 4149
A 48 4160
T 56 4172
A 56 4183
T 54 4195
G 62 4209
G 62 4222
G 56 4234
A 62 4247
A 59 4259
T 59 4269
G 54 4282
T 54 4294
G 54 4306
T 54 4318
T 54 4330
C 54 4343
A 59 4353
A 51 4365
G 50 4377
C 59 4390
T 62 4402
T 62 4414
T 62 4427
T 54 4439
T 49 4451
T 49 4463
T 54 4475
A 62 4486
A 59 4497
T 62 4508
A 62 4520
A 62 4532
A 62 4544
G 56 4557
A 62 4569
A 62 4580
A 62 4592
T 62 4603
A 62 4615
A 62 4627
A 62 4639
A 62 4651
A 54 4663
A 49 4675
A 54 4687
T 62 4698
T 62 4710
A 62 4722
A 56 4734
A 56 4746
T 62 4757
G 54 4771
T 59 4782
T 62 4794
G 62 4808
A 62 4820
A 62 4831
A 62 4843
A 62 4855
T 62 4866
T 62 4878
C 62 4891
T 62 4903
T 62 4915
A 62 4927
T 62 4938
T 62 4951
T 62 4963
C 62 4975
C 62 4987
C 62 4999
A 62 5010
T 62 5022
T 62 5035
A 62 5046
T 62 5058
T 62 5070
T 62 5083
G 62 5096
T 62 5107
T 62 5119
A 62 5131
C 62 5142
A 62 5153
A 62 5165
A 62 5177
A 62 5189
A 49 5202
A 62 5214
T 62 5225
A 62 5237
A 49 5249
A 62 5261
T 62 5272
T 62 5285
A 62 5297
G 22 5310
A 56 5322
A 59 5334
A 56 5346
A 59 5358
A 62 5370
G 59 5383
A 62 5395
A 62 5406
A 62 5418
A 62 5430
A 56 5442
A 56 5454
A 56 5465
T 44 5476
C 56 5489
A 51 5501
T 62 5512
A 62 5524
T 62 5536
A 62 5548
G 56 5562
A 62 5574
A 62 5586
G 49 5599
G 62 5612
A 62 5624
T 54 5634
T 62 5646
T 62 5659
A 62 5670
G 56 5683
T 56 5695
C 62 5708
C 62 5720
A 62 5731
G 56 5744
A 62 5757
A 62 5769
G 56 5781
T 62 5792
T 62 5804
G 62 5817
C 62 5829
T 62 5841
T 62 5854
G 62 5867
G 62 5880
G 62 5892
T 62 5903
T 62 5916
A 62 5927
C 62 5938
A 56 5949
A 62 5961
A 62 5973
A 62 5986
T 62 5997
A 62 6009
T 47 6020
G 62 6034
G 62 6048
A 62 6060
G 52 6072
A 54 6085
T 54 6095
T 62 6108
C 62 6120
T 62 6132
A 62 6144
A 62 6156
T 62 6168
T 62 6180
T 62 6193
A 62 6204
C 62 6216
C 62 6228
T 62 6241
G 62 6254
A 62 6267
A 52 6279
G 34 6291
A 58 6303
A 52 6314
A 47 6326
T 54 6336
T 54 6348
G 58 6362
C 52 6373
T 54 6385
A 54 6397
T 54 6408
A 54 6419
A 54 6431
G 44 6444
A 58 6455
C 58 6465
C 58 6477
A 54 6487
A 13 6498
C 15 6508
A 10 6516
A 12 6525
G 10 6534
N 9 6546
G 12 6557
A 12 6566
A 46 6578
A 58 6590
A 19 6602
N 8 6610
C 12 6620
A 10 6629
A 22 6639
A 19 6650
T 39 6662
T 24 6673
A 35 6681
A 31 6691
N 4 6700
END_DNA

END_SEQUENCE
