# Supplementary material for: Elucidating the path to Plasmodium prolyl-tRNA synthetase inhibitors that overcome halofuginone resistance
Source: Nat Commun. 2022 Aug 25;13:4976. doi: 10.1038/s41467-022-32630-4 (PMC9403976; doi:10.1038/s41467-022-32630-4)
Supplement: Supplementary file 4 — Source Data [file 41467_2022_32630_MOESM4_ESM.zip › Source Data/NCP26_Selection_Sanger_Sequencing/S1 - clone A8/S1_clone_A8_-_Amplified_by_F5R5_-_Sequenced_by_R5.phd.1]

BEGIN_SEQUENCE MAT-10-121_-_NCP26_Selection_1of3_-_5th_cycle_-_clone_A8_-_F5R5-MAT-PfcPRS-R5_D12

BEGIN_COMMENT

CHROMAT_FILE: MAT-10-121_-_NCP26_Selection_1of3_-_5th_cycle_-_clone_A8_-_F5R5-MAT-PfcPRS-R5_D12.ab1
BASECALLER_VERSION: KB 1.4.0
TRACE_PROCESSOR_VERSION: KB 1.4.0
QUALITY_LEVELS: 99
TIME: Wed Sep 30 03:07:12 2020
TRACE_ARRAY_MIN_INDEX: 0
TRACE_ARRAY_MAX_INDEX: 7038
TRIM: -1 -1 -1.000000e+000
TRACE_PEAK_AREA_RATIO: -1.000000e+000
CHEM: term
DYE: big

END_COMMENT

BEGIN_DNA
N 5 2
N 4 10
N 4 28
N 5 33
N 6 47
N 7 53
C 13 70
T 11 82
T 22 95
T 36 110
T 36 124
T 14 137
T 10 147
G 14 164
A 16 173
C 10 182
T 16 195
T 16 209
A 20 220
C 14 232
A 10 238
T 47 250
T 62 266
T 62 281
T 62 295
T 62 308
C 62 321
G 47 335
T 59 346
T 59 359
A 39 369
T 46 378
T 46 391
A 59 401
T 59 411
C 62 424
T 59 437
C 62 450
T 59 463
T 62 476
C 62 488
T 49 501
A 62 510
A 62 521
C 49 532
A 59 540
A 59 551
T 62 563
A 62 575
A 62 587
C 59 598
A 59 608
C 62 620
A 51 630
A 46 642
G 46 655
A 42 670
A 35 681
T 59 691
T 59 704
A 62 715
T 59 726
T 62 740
T 62 753
T 62 766
G 54 780
T 59 791
A 59 802
A 48 812
A 59 823
T 62 834
C 62 847
T 56 860
T 62 872
T 59 885
A 59 896
G 50 909
G 54 923
T 56 934
C 62 946
C 59 957
A 49 966
A 59 977
C 59 989
T 62 1002
T 62 1014
C 62 1027
T 59 1040
A 62 1050
T 59 1062
T 62 1074
C 62 1087
T 59 1098
T 54 1111
A 54 1122
T 46 1133
G 54 1146
G 54 1159
G 54 1172
A 42 1184
A 54 1195
T 56 1205
A 59 1216
C 59 1227
C 56 1239
T 59 1251
C 62 1264
T 56 1277
T 54 1290
A 62 1301
A 51 1312
T 59 1323
T 54 1335
C 54 1348
C 59 1359
C 59 1370
A 46 1380
A 46 1391
T 50 1404
G 54 1416
A 54 1429
T 46 1440
T 56 1452
G 49 1465
A 42 1477
A 54 1488
T 56 1499
T 56 1511
T 59 1523
A 62 1534
T 62 1545
A 62 1556
A 62 1568
C 62 1580
C 59 1592
A 54 1603
G 56 1616
G 62 1629
A 54 1643
G 36 1654
A 42 1667
A 48 1678
T 56 1688
A 59 1700
A 48 1711
G 28 1724
A 42 1736
T 46 1747
G 62 1760
C 59 1771
T 59 1784
C 62 1796
T 54 1808
A 62 1819
T 62 1831
C 62 1843
A 56 1854
T 62 1866
C 62 1878
A 56 1889
T 62 1901
A 62 1912
A 59 1924
A 59 1936
C 62 1947
A 59 1958
C 62 1970
A 59 1981
A 59 1992
T 62 2005
T 62 2017
A 62 2029
A 59 2041
T 62 2052
T 62 2065
T 59 2077
G 59 2090
T 51 2102
G 62 2115
C 56 2126
A 56 2137
T 62 2149
T 62 2161
T 62 2173
T 62 2185
T 62 2198
C 59 2209
A 59 2219
A 56 2230
T 59 2242
A 62 2253
T 62 2265
T 62 2277
T 62 2290
T 62 2302
T 62 2314
T 62 2326
C 59 2338
A 59 2348
A 59 2359
T 62 2371
A 62 2383
T 62 2394
C 62 2407
T 56 2419
T 62 2431
T 62 2444
A 62 2455
C 62 2466
A 59 2476
A 59 2488
T 56 2500
A 62 2512
T 62 2523
G 49 2536
A 43 2549
G 28 2561
T 48 2573
G 54 2586
T 50 2597
A 59 2608
T 62 2619
A 62 2631
G 49 2643
C 48 2656
A 56 2667
T 62 2678
T 62 2691
T 62 2703
T 54 2715
C 54 2728
A 59 2738
T 59 2749
C 56 2762
T 43 2774
G 54 2787
T 56 2799
T 56 2811
G 62 2823
T 50 2835
T 56 2847
T 62 2858
T 62 2870
A 59 2881
T 59 2892
A 59 2903
G 34 2916
A 38 2928
A 38 2939
G 34 2952
A 54 2964
T 46 2974
A 56 2985
G 56 2998
G 62 3010
T 62 3022
A 62 3033
C 62 3044
A 59 3055
A 62 3067
T 62 3079
A 62 3091
A 56 3103
C 59 3115
A 51 3126
A 56 3137
C 56 3150
T 56 3162
T 56 3174
T 54 3187
A 48 3198
T 56 3210
A 50 3221
T 56 3232
T 54 3245
T 48 3257
A 48 3268
G 25 3281
A 49 3293
A 48 3304
A 50 3316
C 50 3327
A 49 3338
T 56 3349
T 54 3362
T 54 3374
G 48 3387
G 46 3400
T 46 3411
G 54 3424
G 50 3436
T 46 3448
A 56 3459
G 28 3471
A 54 3483
A 56 3494
C 51 3506
T 62 3518
A 59 3529
A 50 3541
T 59 3553
C 48 3565
C 34 3577
T 54 3589
T 49 3602
T 49 3614
A 56 3625
T 59 3636
C 59 3648
A 56 3659
T 59 3670
C 56 3683
A 48 3694
C 56 3706
C 51 3718
A 51 3729
T 56 3741
G 62 3753
T 50 3766
G 62 3778
T 50 3790
C 56 3802
A 59 3813
T 59 3824
T 62 3837
A 62 3848
T 62 3860
C 62 3872
A 56 3883
T 62 3895
A 62 3906
A 56 3918
T 59 3930
A 62 3942
C 62 3954
C 59 3966
A 59 3977
A 59 3988
T 56 4001
A 62 4013
G 40 4025
A 62 4038
T 59 4049
C 62 4061
T 62 4074
A 56 4085
G 34 4097
T 46 4110
G 62 4122
G 50 4135
T 50 4146
A 56 4158
C 59 4169
A 49 4180
A 49 4191
C 56 4203
C 54 4216
C 54 4228
C 62 4240
A 56 4252
T 59 4264
G 62 4275
A 59 4289
T 59 4300
G 62 4313
T 59 4324
T 59 4336
T 56 4348
G 56 4361
A 59 4373
T 49 4384
G 59 4397
A 62 4409
A 50 4420
C 59 4431
A 59 4443
T 59 4454
A 59 4466
T 59 4478
T 56 4490
G 62 4503
T 56 4515
T 62 4528
T 56 4540
A 62 4551
A 59 4563
C 59 4574
T 62 4587
T 59 4599
C 54 4612
A 50 4622
T 62 4634
T 62 4647
T 62 4659
T 62 4671
C 62 4683
A 59 4694
T 62 4706
C 62 4718
T 62 4730
T 62 4743
C 54 4755
A 59 4765
A 62 4777
A 62 4789
T 62 4801
T 62 4813
C 62 4825
A 59 4836
A 59 4848
T 62 4859
T 62 4872
T 62 4884
T 59 4897
A 62 4908
A 59 4920
A 59 4931
C 56 4944
A 59 4955
T 62 4967
T 62 4979
T 62 4992
T 62 5004
T 54 5017
G 42 5030
C 54 5041
A 45 5052
A 50 5064
A 56 5076
A 56 5088
T 56 5099
T 54 5111
T 49 5124
G 42 5137
T 54 5148
T 54 5161
C 54 5173
C 56 5185
A 51 5196
A 48 5207
G 32 5220
A 62 5233
T 59 5244
A 56 5256
A 59 5268
T 59 5279
G 54 5293
A 62 5305
G 46 5318
A 54 5330
T 54 5341
G 54 5354
T 54 5365
A 56 5378
G 30 5390
C 56 5403
T 43 5415
G 49 5428
C 62 5441
T 54 5453
T 54 5465
G 62 5478
T 50 5490
A 62 5502
T 54 5513
G 62 5526
G 62 5539
C 50 5551
T 49 5563
C 49 5576
T 62 5588
T 62 5600
C 62 5613
C 59 5625
A 59 5635
T 62 5647
T 62 5660
T 62 5673
T 59 5685
C 59 5697
G 43 5710
C 59 5722
T 62 5734
T 59 5747
A 49 5758
T 56 5769
A 56 5781
A 62 5793
A 62 5805
A 62 5817
G 45 5830
C 49 5842
T 62 5854
T 62 5867
C 62 5879
A 59 5890
G 59 5903
C 62 5915
A 62 5927
G 59 5940
T 46 5952
A 62 5964
G 51 5977
A 62 5989
A 62 6002
G 56 6014
T 62 6026
A 49 6038
A 49 6049
A 49 6061
A 43 6074
T 62 6085
T 62 6098
T 62 6110
G 62 6124
C 62 6136
A 62 6147
C 62 6159
C 62 6172
T 62 6184
C 62 6197
C 43 6210
A 62 6220
A 62 6232
A 62 6245
T 46 6256
T 37 6269
T 46 6282
T 62 6294
T 46 6306
C 62 6319
T 56 6331
C 62 6343
C 46 6356
T 62 6368
T 62 6380
C 62 6392
A 56 6404
C 56 6415
T 62 6427
T 62 6440
T 46 6453
T 62 6465
T 38 6478
A 62 6489
T 62 6500
T 62 6512
C 46 6525
C 46 6537
T 62 6549
T 46 6561
T 38 6573
A 62 6585
A 62 6596
T 62 6608
A 62 6619
A 62 6631
T 62 6642
A 62 6653
G 46 6666
G 28 6679
T 62 6690
A 62 6701
C 62 6712
A 47 6723
G 46 6736
C 52 6747
N 8 6757
N 9 6768
N 9 6779
N 7 6788
N 9 6798
N 7 6808
N 7 6819
N 7 6831
T 19 6842
N 4 6853
T 16 6860
N 7 6867
T 12 6876
N 8 6883
N 9 6891
N 5 6899
N 7 6909
N 6 6921
N 5 6932
N 6 6941
N 6 6952
N 7 6963
N 7 6974
A 13 6986
N 6 6998
END_DNA

END_SEQUENCE
