# Supplementary material for: Elucidating the path to Plasmodium prolyl-tRNA synthetase inhibitors that overcome halofuginone resistance
Source: Nat Commun. 2022 Aug 25;13:4976. doi: 10.1038/s41467-022-32630-4 (PMC9403976; doi:10.1038/s41467-022-32630-4)
Supplement: Supplementary file 4 — Source Data [file 41467_2022_32630_MOESM4_ESM.zip › Source Data/NCP26_Selection_Sanger_Sequencing/S1 - clone A8/S1_clone_A8_-_Amplified_by_F3R3_-_Sequenced_by_R3.phd.1]

BEGIN_SEQUENCE MAT-10-121_-_NCP26_Selection_1of3_-_5th_cycle_-_clone_A8_-_F3R3-MAT-PfcPRS-R3_F06

BEGIN_COMMENT

CHROMAT_FILE: MAT-10-121_-_NCP26_Selection_1of3_-_5th_cycle_-_clone_A8_-_F3R3-MAT-PfcPRS-R3_F06.ab1
BASECALLER_VERSION: KB 1.4.0
TRACE_PROCESSOR_VERSION: KB 1.4.0
QUALITY_LEVELS: 99
TIME: Wed Sep 30 03:04:52 2020
TRACE_ARRAY_MIN_INDEX: 0
TRACE_ARRAY_MAX_INDEX: 6722
TRIM: -1 -1 -1.000000e+000
TRACE_PEAK_AREA_RATIO: -1.000000e+000
CHEM: term
DYE: big

END_COMMENT

BEGIN_DNA
N 5 2
N 7 9
N 9 19
N 4 28
N 6 48
N 6 58
N 5 64
G 10 94
N 4 110
A 13 123
N 9 130
T 19 144
T 16 157
A 16 166
N 9 185
A 31 200
T 18 216
C 39 231
T 41 241
C 48 256
C 16 267
A 11 274
T 56 286
A 62 297
T 47 309
T 62 323
T 62 337
T 62 350
G 47 365
T 56 376
A 62 387
A 62 396
C 59 407
C 62 418
C 46 430
A 59 440
A 62 451
G 62 464
C 59 477
A 62 489
A 62 499
C 59 510
T 62 523
T 62 536
C 62 549
T 62 563
G 62 576
G 62 591
A 59 604
C 59 613
T 59 625
A 62 635
A 62 646
A 62 657
T 62 669
C 62 681
C 62 693
T 49 706
T 54 719
C 62 732
T 54 745
A 62 755
T 62 766
A 62 777
T 59 788
G 62 802
A 59 814
T 59 825
T 62 837
T 54 850
T 49 862
T 54 875
T 62 887
T 62 900
C 49 912
T 49 923
T 62 935
T 62 948
T 62 960
T 62 972
C 62 984
T 59 995
A 62 1005
A 62 1016
T 62 1028
T 62 1040
T 62 1052
A 62 1063
T 62 1074
T 62 1087
T 62 1100
T 62 1112
T 62 1125
T 62 1137
G 54 1151
T 62 1162
A 62 1172
A 62 1183
C 59 1195
A 62 1204
A 62 1215
A 62 1228
T 62 1240
A 62 1251
A 62 1263
T 59 1275
G 54 1289
G 62 1302
G 62 1316
A 62 1329
A 62 1340
A 62 1351
T 62 1361
A 62 1373
A 62 1384
G 62 1397
A 62 1410
A 62 1421
T 62 1432
T 62 1444
T 62 1456
T 62 1469
C 59 1481
A 62 1491
A 62 1502
C 59 1514
A 62 1525
T 62 1537
T 62 1550
T 62 1563
A 62 1574
A 62 1585
T 62 1597
T 62 1610
T 62 1623
T 62 1635
T 62 1647
T 62 1660
T 62 1672
A 62 1682
T 62 1693
T 62 1706
T 62 1718
C 49 1730
T 54 1742
T 62 1755
T 62 1767
A 62 1778
T 62 1789
T 62 1802
A 62 1812
A 62 1823
A 62 1835
A 62 1847
A 62 1858
A 62 1870
A 62 1881
G 62 1894
C 62 1905
T 62 1918
T 62 1930
G 54 1943
A 54 1956
A 62 1967
C 62 1978
A 62 1989
C 62 2000
A 62 2011
T 62 2024
T 62 2037
C 62 2050
C 62 2062
C 62 2073
A 62 2084
T 62 2097
A 62 2108
T 62 2120
A 62 2132
T 62 2143
A 62 2155
A 62 2167
T 62 2178
A 62 2190
T 59 2202
G 62 2215
C 62 2227
A 62 2239
G 62 2252
C 62 2264
G 62 2277
G 62 2290
G 62 2302
T 62 2314
C 62 2326
T 62 2338
T 62 2350
A 62 2362
A 62 2373
T 62 2384
A 62 2396
T 62 2407
A 62 2419
T 62 2430
A 62 2442
A 62 2454
C 62 2466
A 62 2477
A 62 2488
C 62 2501
C 62 2513
C 62 2525
G 62 2538
A 62 2551
A 62 2563
A 62 2574
T 62 2585
A 62 2597
T 59 2607
C 62 2620
A 62 2631
T 62 2642
A 62 2654
A 62 2666
T 62 2678
A 62 2689
T 62 2701
T 62 2713
C 59 2726
A 62 2736
A 62 2747
T 62 2759
T 62 2772
A 62 2783
A 62 2795
T 62 2807
T 62 2819
C 59 2831
A 62 2842
C 62 2853
T 62 2866
T 62 2878
T 62 2891
T 62 2903
T 62 2915
A 62 2925
C 62 2936
A 62 2947
A 62 2958
T 62 2970
A 54 2981
A 62 2993
C 49 3005
T 49 3017
T 54 3030
G 62 3042
A 62 3055
G 62 3067
T 62 3079
A 62 3090
T 62 3100
A 62 3112
C 62 3123
C 62 3135
A 62 3146
A 62 3158
T 62 3170
C 62 3182
T 54 3195
G 62 3208
A 62 3220
A 62 3231
A 62 3243
A 62 3254
A 62 3265
T 62 3276
T 62 3288
T 62 3299
T 62 3312
C 62 3324
T 62 3336
A 62 3347
T 62 3358
T 62 3370
T 62 3383
T 62 3394
T 62 3406
T 62 3418
T 62 3430
T 62 3442
G 62 3455
A 62 3466
A 62 3477
G 62 3489
T 62 3500
G 62 3512
A 62 3524
T 62 3535
A 62 3546
C 62 3557
C 62 3569
T 62 3582
A 62 3593
A 62 3605
A 62 3617
A 62 3629
T 62 3640
A 62 3651
T 62 3662
T 62 3675
A 54 3686
C 62 3698
T 62 3710
A 62 3722
T 62 3734
C 54 3746
C 49 3759
T 54 3771
T 62 3783
A 62 3795
G 32 3807
A 42 3819
T 62 3830
T 62 3842
T 62 3854
G 62 3866
T 62 3878
T 62 3890
A 62 3901
T 62 3912
C 62 3924
T 62 3937
T 62 3949
C 62 3961
T 62 3973
A 62 3984
C 62 3995
T 62 4008
T 62 4020
C 54 4032
A 51 4042
T 59 4054
T 56 4067
A 49 4078
T 54 4089
T 54 4102
A 62 4113
C 62 4125
T 62 4137
T 54 4149
A 62 4161
A 62 4172
A 62 4184
A 59 4196
G 59 4208
C 56 4220
T 54 4232
T 54 4244
T 54 4256
C 49 4268
C 49 4280
T 62 4292
T 62 4304
T 54 4317
T 62 4329
A 62 4339
A 59 4351
A 62 4362
A 62 4374
T 62 4385
G 62 4398
G 59 4410
T 59 4422
A 62 4434
T 62 4444
C 59 4457
C 62 4469
T 62 4482
T 62 4494
G 49 4506
A 42 4519
T 62 4530
A 62 4542
T 59 4553
G 62 4566
A 62 4578
T 62 4589
T 62 4602
A 62 4613
T 62 4624
T 62 4637
A 62 4649
T 62 4660
T 62 4673
A 62 4684
T 62 4696
T 62 4709
A 62 4720
T 62 4732
T 62 4744
A 62 4756
T 62 4767
T 62 4780
A 62 4792
T 62 4803
T 62 4816
A 62 4827
T 62 4839
T 62 4852
G 62 4865
T 62 4876
T 62 4889
A 62 4900
C 62 4912
T 62 4924
A 62 4935
T 62 4947
T 62 4960
A 62 4972
C 62 4984
T 62 4996
A 62 5007
T 62 5019
T 62 5032
A 62 5044
T 62 5055
T 62 5068
T 62 5080
T 62 5093
T 49 5105
A 62 5116
T 62 5127
T 62 5140
A 62 5152
T 62 5163
T 62 5176
A 62 5187
T 62 5199
T 62 5212
G 62 5225
T 62 5236
T 62 5249
A 62 5260
T 62 5272
T 62 5284
A 62 5296
T 62 5308
T 62 5320
C 62 5333
T 62 5345
G 59 5359
T 62 5370
A 62 5382
A 62 5394
T 62 5405
T 62 5418
C 62 5430
T 62 5442
T 62 5455
C 62 5468
A 62 5478
T 62 5490
T 62 5503
T 62 5515
T 62 5527
T 62 5540
G 62 5553
G 62 5566
C 62 5577
C 62 5589
A 62 5600
T 62 5612
T 62 5624
T 62 5637
C 62 5650
T 62 5662
T 62 5674
C 62 5687
T 62 5699
T 62 5711
G 62 5724
T 62 5735
A 62 5747
C 62 5758
A 62 5769
T 62 5781
C 62 5794
T 62 5807
T 62 5819
C 62 5832
T 62 5844
T 62 5857
T 62 5869
T 62 5881
T 62 5893
T 62 5905
A 62 5916
T 62 5928
C 62 5940
T 62 5953
A 62 5964
C 62 5976
A 62 5987
C 62 6000
G 62 6013
T 62 6025
G 62 6037
C 62 6050
T 62 6063
T 62 6075
T 62 6087
T 62 6100
G 62 6113
A 62 6125
T 47 6136
G 54 6149
T 62 6160
A 62 6172
G 56 6185
T 62 6197
A 62 6209
T 62 6220
C 62 6233
T 62 6245
T 62 6258
C 62 6270
T 62 6282
T 62 6295
T 62 6307
A 62 6318
A 62 6330
T 62 6341
T 62 6353
T 62 6365
G 47 6378
T 62 6389
A 62 6400
C 62 6411
A 62 6422
T 62 6432
A 54 6444
T 47 6453
T 62 6466
C 10 6478
A 11 6487
G 11 6497
N 9 6506
N 6 6518
N 7 6531
N 9 6542
G 14 6554
G 10 6566
G 10 6578
N 9 6589
A 11 6604
N 9 6615
T 14 6625
T 10 6639
A 11 6651
A 14 6660
A 26 6670
A 62 6679
A 24 6688
END_DNA

END_SEQUENCE
