# Supplementary material for: Elucidating the path to Plasmodium prolyl-tRNA synthetase inhibitors that overcome halofuginone resistance
Source: Nat Commun. 2022 Aug 25;13:4976. doi: 10.1038/s41467-022-32630-4 (PMC9403976; doi:10.1038/s41467-022-32630-4)
Supplement: Supplementary file 4 — Source Data [file 41467_2022_32630_MOESM4_ESM.zip › Source Data/NCP26_Selection_Sanger_Sequencing/S1 - clone A8/S1_clone_A8_-_Amplified_by_F4R4_-_Sequenced_by_F4.phd.1]

BEGIN_SEQUENCE MAT-10-121_-_NCP26_Selection_1of3_-_5th_cycle_-_clone_A8_-_F4R4-MAT-PfcPRS-F4_E09

BEGIN_COMMENT

CHROMAT_FILE: MAT-10-121_-_NCP26_Selection_1of3_-_5th_cycle_-_clone_A8_-_F4R4-MAT-PfcPRS-F4_E09.ab1
BASECALLER_VERSION: KB 1.4.0
TRACE_PROCESSOR_VERSION: KB 1.4.0
QUALITY_LEVELS: 99
TIME: Wed Sep 30 03:06:20 2020
TRACE_ARRAY_MIN_INDEX: 0
TRACE_ARRAY_MAX_INDEX: 8613
TRIM: -1 -1 -1.000000e+000
TRACE_PEAK_AREA_RATIO: -1.000000e+000
CHEM: term
DYE: big

END_COMMENT

BEGIN_DNA
N 4 2
N 4 11
N 4 17
N 5 33
N 5 54
N 7 74
N 5 89
N 7 99
N 9 112
T 36 123
T 23 134
N 9 146
A 10 153
N 9 168
N 5 179
N 9 196
N 6 213
A 20 225
A 12 242
T 20 251
A 54 263
A 58 273
A 62 284
A 62 296
A 62 307
A 46 317
A 23 328
T 24 336
T 62 350
A 62 361
A 51 373
A 51 385
T 41 396
G 35 411
T 44 423
T 62 437
G 62 452
A 59 465
A 62 475
A 62 486
A 62 497
T 59 507
T 62 519
C 62 532
T 62 545
T 62 559
A 62 570
T 59 581
T 62 595
T 62 608
C 62 620
C 62 632
C 59 643
A 49 652
T 62 665
T 54 679
A 62 690
T 59 702
T 59 715
T 56 728
G 54 742
T 59 754
T 59 767
A 62 777
C 62 788
A 59 797
A 62 808
A 62 820
A 62 832
A 62 844
A 62 855
T 62 866
A 62 877
A 62 889
A 62 901
T 62 913
T 62 926
A 54 937
G 35 952
A 54 964
A 62 976
A 62 987
A 62 998
A 62 1010
G 62 1022
A 62 1034
A 62 1045
A 62 1056
A 62 1068
A 62 1079
A 62 1090
A 62 1101
T 59 1112
C 59 1125
A 62 1135
T 62 1147
A 62 1159
T 62 1171
A 62 1183
G 59 1196
A 62 1209
A 62 1221
G 62 1234
G 54 1246
A 33 1259
T 54 1268
T 62 1280
T 62 1293
A 59 1304
G 59 1317
T 62 1329
C 62 1342
C 59 1354
A 59 1364
G 50 1377
A 62 1389
A 62 1401
G 59 1413
T 62 1425
T 62 1437
G 62 1449
C 59 1461
T 62 1474
T 54 1486
G 54 1499
G 56 1512
G 62 1525
T 62 1537
T 62 1548
A 62 1559
C 62 1569
A 62 1579
A 62 1591
A 62 1603
A 62 1615
T 62 1626
A 62 1638
T 59 1649
G 49 1663
G 49 1676
A 49 1689
G 43 1701
A 54 1714
T 59 1724
T 62 1736
C 62 1748
T 62 1760
A 62 1771
A 62 1783
T 62 1795
T 62 1807
T 62 1820
A 62 1831
C 62 1842
C 54 1854
T 54 1867
G 62 1880
A 59 1893
A 59 1904
G 51 1916
A 62 1929
A 62 1940
A 59 1951
T 62 1961
T 62 1973
G 54 1986
C 62 1998
T 62 2011
A 62 2022
T 62 2034
A 62 2045
A 59 2057
G 56 2069
A 62 2082
C 62 2093
C 62 2105
A 62 2116
A 62 2128
C 62 2140
A 62 2151
A 59 2162
G 59 2175
T 59 2188
G 62 2200
A 62 2213
A 62 2225
A 54 2236
C 62 2247
A 62 2258
A 62 2270
T 62 2282
T 62 2294
A 62 2306
T 59 2317
G 62 2331
T 62 2343
A 62 2354
T 62 2366
T 62 2378
C 59 2391
A 49 2401
G 51 2414
T 56 2426
G 62 2439
T 59 2451
T 62 2463
T 62 2475
C 62 2487
C 62 2498
A 62 2509
A 59 2520
A 59 2532
A 59 2543
T 59 2555
G 62 2567
G 54 2580
A 54 2593
T 59 2603
T 62 2615
C 54 2628
G 56 2640
A 62 2653
T 62 2663
C 62 2676
G 62 2688
T 62 2700
A 62 2712
T 62 2723
C 62 2735
G 59 2748
T 59 2760
G 62 2772
A 54 2785
T 59 2795
T 62 2807
T 62 2819
A 62 2830
C 62 2841
C 62 2853
T 62 2866
C 62 2878
T 62 2890
T 54 2903
A 54 2914
A 62 2925
A 62 2936
T 62 2947
T 62 2959
A 54 2970
A 54 2982
A 62 2993
T 62 3005
C 59 3017
A 59 3028
A 56 3040
T 59 3051
G 54 3064
G 54 3077
A 62 3090
A 62 3101
T 62 3112
A 62 3124
C 62 3135
T 59 3147
G 62 3160
T 56 3172
G 62 3184
G 62 3197
T 62 3209
A 62 3221
C 62 3231
G 59 3244
T 62 3256
T 54 3268
G 54 3280
G 46 3294
G 62 3306
A 62 3318
A 62 3329
T 62 3340
T 62 3352
T 62 3364
A 62 3375
A 62 3386
A 62 3398
C 62 3409
A 62 3420
A 62 3432
C 62 3444
C 62 3456
A 59 3467
A 59 3479
C 59 3491
T 54 3504
C 62 3516
C 62 3528
A 59 3539
T 62 3551
T 54 3563
T 54 3575
A 56 3587
T 62 3598
T 62 3610
A 62 3621
G 38 3634
A 62 3646
A 62 3657
C 62 3669
T 62 3681
C 62 3693
G 50 3705
A 62 3718
G 56 3729
A 62 3742
A 62 3754
T 62 3764
T 62 3776
T 54 3788
T 49 3800
T 62 3812
A 59 3823
T 62 3834
G 62 3847
G 62 3860
C 59 3871
A 59 3883
A 59 3894
G 59 3906
A 62 3919
A 62 3930
G 56 3942
G 62 3954
A 59 3967
C 62 3977
A 56 3988
T 62 4000
A 62 4011
C 62 4023
A 56 4035
G 59 4047
C 48 4060
T 49 4073
C 54 4085
A 59 4096
C 62 4107
A 62 4118
A 62 4130
A 62 4142
A 62 4154
A 62 4166
T 62 4177
G 62 4189
A 62 4202
A 56 4213
G 46 4225
A 62 4238
A 56 4249
G 43 4261
A 62 4273
A 59 4285
G 59 4297
C 62 4308
T 62 4320
G 62 4333
T 59 4344
A 62 4356
A 54 4367
A 62 4379
A 62 4391
T 62 4402
T 62 4414
A 62 4425
G 49 4438
T 62 4450
C 62 4462
T 62 4474
T 62 4486
T 62 4498
G 62 4511
A 62 4523
T 62 4534
A 62 4545
T 62 4556
T 54 4568
C 49 4580
T 62 4593
A 62 4604
G 56 4617
A 62 4629
T 62 4640
T 62 4652
T 54 4664
G 62 4677
T 62 4688
A 62 4699
T 62 4710
A 62 4722
G 59 4735
G 62 4748
A 62 4760
G 59 4772
A 59 4784
T 59 4794
G 54 4807
G 38 4820
T 59 4831
A 62 4843
T 59 4854
G 62 4867
A 62 4879
A 59 4891
G 56 4903
A 62 4915
A 62 4927
T 59 4938
A 62 4950
T 62 4960
C 62 4973
T 62 4986
A 62 4997
G 56 5010
C 62 5022
T 62 5035
G 62 5048
T 62 5059
A 62 5071
C 62 5082
C 62 5094
T 62 5106
A 62 5118
T 62 5130
T 49 5142
A 62 5154
T 62 5165
T 62 5177
A 62 5189
A 56 5201
A 49 5212
G 49 5225
G 62 5238
A 62 5250
A 62 5261
T 62 5272
A 62 5284
A 62 5296
A 62 5308
A 62 5320
A 62 5332
G 62 5344
T 59 5355
G 62 5368
A 62 5380
A 62 5392
G 49 5404
G 49 5417
A 62 5429
G 59 5441
A 62 5453
A 62 5465
A 62 5476
A 62 5488
A 62 5500
T 54 5510
T 62 5522
T 49 5535
G 62 5548
G 62 5562
A 62 5573
G 62 5585
G 54 5598
T 47 5609
G 62 5622
C 62 5633
A 62 5644
A 62 5656
A 62 5668
T 62 5679
T 62 5691
T 62 5704
T 62 5716
A 62 5728
C 62 5739
T 62 5751
T 49 5764
C 46 5776
T 56 5788
A 62 5800
C 62 5811
T 62 5823
G 62 5836
C 56 5848
T 62 5861
G 62 5873
A 62 5886
A 62 5898
G 56 5909
C 62 5921
T 62 5933
T 62 5945
T 62 5957
T 62 5970
A 62 5981
T 62 5992
A 62 6003
A 62 6015
G 62 6028
C 62 6040
G 62 6053
A 62 6065
A 62 6077
A 56 6089
A 62 6101
T 47 6111
G 62 6124
G 62 6138
A 62 6149
A 62 6162
G 56 6174
A 62 6186
G 62 6198
C 62 6209
C 62 6222
A 62 6233
T 62 6245
A 62 6257
C 62 6269
A 56 6280
A 62 6292
G 62 6305
C 62 6317
A 62 6329
G 62 6342
C 62 6354
T 62 6366
A 62 6378
C 62 6390
A 62 6401
T 62 6413
C 62 6425
T 62 6438
C 62 6451
A 62 6462
T 62 6473
T 62 6486
A 62 6498
T 62 6509
C 62 6522
T 62 6534
T 62 6547
G 62 6559
G 43 6573
A 62 6585
A 62 6597
C 52 6608
A 54 6619
A 62 6630
A 62 6643
T 62 6654
T 62 6666
T 58 6678
T 58 6691
G 58 6704
C 54 6716
A 58 6727
A 58 6739
A 54 6751
A 54 6763
A 54 6775
T 42 6786
G 49 6799
T 31 6810
T 58 6822
T 41 6835
A 58 6846
A 58 6858
A 58 6870
A 54 6882
T 54 6893
T 58 6906
G 58 6919
A 58 6931
A 48 6944
T 54 6954
T 58 6967
T 58 6980
G 58 6993
A 54 7005
A 58 7017
G 50 7029
A 54 7041
T 30 7052
G 54 7065
A 58 7077
A 54 7089
A 58 7100
A 41 7113
T 41 7124
G 58 7137
A 58 7150
A 58 7162
G 41 7175
T 54 7186
T 54 7198
A 54 7209
A 58 7221
A 52 7233
C 54 7245
A 46 7256
A 58 7269
T 51 7281
A 58 7293
T 45 7304
G 45 7318
T 41 7330
T 58 7343
C 51 7355
A 50 7366
T 51 7378
C 58 7390
A 52 7402
A 54 7414
A 49 7426
C 49 7438
A 46 7448
T 58 7460
C 51 7473
A 53 7485
T 53 7498
G 58 7511
G 58 7524
G 58 7537
G 51 7550
T 32 7562
T 50 7574
G 58 7587
T 46 7599
A 42 7611
C 46 7621
C 47 7634
A 50 7645
C 58 7657
T 58 7670
A 51 7682
G 50 7694
A 51 7707
T 49 7719
C 54 7731
T 48 7744
A 50 7755
T 46 7766
T 48 7780
G 58 7792
G 36 7806
T 50 7817
A 49 7829
T 28 7839
T 43 7852
A 52 7864
T 41 7875
G 58 7888
A 49 7900
T 35 7911
A 54 7922
A 40 7935
T 36 7945
G 58 7958
A 51 7971
C 50 7982
A 35 7993
C 43 8004
A 50 8016
T 58 8027
G 58 8040
G 39 8053
T 39 8064
G 58 8076
A 32 8089
T 28 8099
G 42 8112
A 37 8124
T 21 8134
A 38 8144
A 58 8157
A 46 8169
G 32 8179
G 41 8193
A 21 8204
T 12 8212
T 23 8223
A 12 8233
N 7 8245
N 5 8251
N 6 8262
N 4 8273
N 9 8287
N 4 8303
N 5 8314
N 6 8323
N 9 8332
A 11 8343
N 8 8352
A 16 8360
A 12 8371
N 4 8383
N 9 8390
N 9 8400
G 10 8409
T 18 8418
N 6 8427
N 6 8432
T 14 8443
N 8 8453
N 4 8462
A 11 8473
N 8 8487
N 5 8496
N 5 8507
N 5 8518
N 6 8528
N 4 8566
N 5 8587
N 4 8610
END_DNA

END_SEQUENCE
