# Supplementary material for: Elucidating the path to Plasmodium prolyl-tRNA synthetase inhibitors that overcome halofuginone resistance
Source: Nat Commun. 2022 Aug 25;13:4976. doi: 10.1038/s41467-022-32630-4 (PMC9403976; doi:10.1038/s41467-022-32630-4)
Supplement: Supplementary file 4 — Source Data [file 41467_2022_32630_MOESM4_ESM.zip › Source Data/NCP26_Selection_Sanger_Sequencing/S1 - clone A8/S1_clone_A8_-_Amplified_by_F2R2_-_Sequenced_by_F2.phd.1]

BEGIN_SEQUENCE MAT-10-121_-_NCP26_Selection_1of3_-_5th_cycle_-_clone_A8_-_F2R2-MAT-PfcPRS-F2_E03

BEGIN_COMMENT

CHROMAT_FILE: MAT-10-121_-_NCP26_Selection_1of3_-_5th_cycle_-_clone_A8_-_F2R2-MAT-PfcPRS-F2_E03.ab1
BASECALLER_VERSION: KB 1.4.0
TRACE_PROCESSOR_VERSION: KB 1.4.0
QUALITY_LEVELS: 99
TIME: Wed Sep 30 03:04:13 2020
TRACE_ARRAY_MIN_INDEX: 0
TRACE_ARRAY_MAX_INDEX: 7251
TRIM: -1 -1 -1.000000e+000
TRACE_PEAK_AREA_RATIO: -1.000000e+000
CHEM: term
DYE: big

END_COMMENT

BEGIN_DNA
N 9 2
N 4 12
N 5 39
N 5 61
A 36 79
N 4 99
G 12 115
N 7 128
N 7 146
N 9 160
T 21 173
A 18 182
G 13 200
A 47 211
G 39 226
A 18 238
A 23 245
T 15 253
T 62 266
C 59 280
T 59 291
A 59 302
C 49 313
A 34 322
A 59 331
A 62 344
T 62 355
A 62 367
T 49 377
A 62 389
T 59 400
T 59 415
A 62 426
A 62 438
A 62 450
G 62 463
A 62 476
A 49 487
T 49 496
T 62 509
T 59 522
G 59 537
T 62 549
T 62 562
T 62 575
T 62 588
T 59 600
A 62 610
A 62 620
A 62 630
A 59 642
G 62 655
A 59 667
T 49 676
A 62 688
A 59 699
G 62 713
A 62 725
A 62 737
G 62 749
A 62 762
A 62 772
A 62 783
A 62 794
A 62 805
T 59 815
T 62 828
A 62 839
T 59 850
T 62 864
T 62 877
T 62 890
C 62 903
T 59 915
A 62 925
A 42 936
T 54 948
A 62 959
T 59 970
G 59 985
T 62 996
A 54 1007
C 59 1019
A 59 1029
T 62 1041
T 62 1054
A 62 1066
A 62 1078
A 62 1089
T 62 1101
A 62 1112
A 62 1124
C 59 1136
A 62 1146
A 62 1158
A 62 1170
A 62 1182
C 62 1194
T 62 1206
G 62 1219
T 62 1232
C 62 1245
G 62 1258
A 62 1270
C 62 1281
T 62 1293
T 62 1306
A 62 1316
A 62 1328
A 62 1339
A 62 1350
A 62 1362
A 62 1373
T 62 1384
T 62 1396
T 62 1408
A 62 1419
T 62 1430
C 59 1444
A 62 1454
A 62 1465
A 62 1477
T 62 1489
A 62 1500
T 62 1512
T 62 1525
T 62 1537
T 54 1550
A 62 1561
A 62 1572
A 62 1583
A 62 1595
A 62 1607
C 62 1618
A 62 1629
A 62 1640
A 62 1652
C 62 1664
A 62 1675
A 62 1687
C 62 1699
T 54 1712
T 54 1725
A 54 1736
A 54 1748
G 62 1761
A 59 1774
T 62 1784
T 62 1796
T 62 1808
G 62 1821
T 62 1833
T 62 1846
G 62 1859
A 62 1871
C 59 1881
G 62 1894
A 62 1906
A 62 1918
A 62 1929
A 62 1941
C 62 1952
A 62 1962
A 62 1974
T 62 1986
T 62 1999
T 49 2011
A 54 2023
A 62 2034
A 62 2046
T 62 2057
A 62 2069
A 62 2081
T 62 2092
A 62 2104
T 62 2116
T 62 2128
C 49 2141
T 49 2154
T 49 2166
A 49 2178
A 62 2189
T 62 2201
A 62 2212
T 62 2224
C 62 2236
C 59 2249
A 62 2259
A 62 2271
C 62 2283
C 62 2295
A 59 2306
G 62 2319
G 62 2332
T 62 2345
T 62 2357
G 62 2369
T 62 2381
T 62 2393
T 62 2406
A 62 2416
A 62 2428
G 62 2440
T 62 2452
C 62 2464
C 62 2476
T 62 2489
T 62 2501
T 62 2514
G 62 2526
G 62 2539
C 62 2550
T 62 2563
A 62 2574
T 62 2585
T 62 2597
A 54 2608
A 62 2620
A 62 2631
A 62 2643
A 62 2654
T 59 2665
G 62 2678
A 62 2691
T 62 2701
A 62 2713
A 49 2725
A 54 2737
G 54 2749
A 49 2762
A 62 2773
A 62 2785
A 62 2796
T 62 2807
A 62 2818
T 62 2829
A 62 2841
G 62 2855
T 62 2866
A 62 2878
A 62 2890
A 62 2902
A 62 2914
T 62 2925
T 62 2937
A 62 2948
T 54 2960
A 54 2971
T 62 2983
T 62 2996
T 62 3008
T 62 3020
G 62 3034
A 62 3045
T 59 3056
G 62 3069
A 62 3081
A 62 3092
G 62 3105
A 62 3117
G 62 3129
A 59 3141
T 62 3151
A 62 3162
A 62 3174
A 62 3186
A 62 3197
A 62 3209
A 62 3221
T 62 3232
A 62 3243
T 59 3254
G 62 3268
C 62 3280
A 62 3291
A 62 3303
G 62 3315
A 62 3328
G 62 3340
G 62 3352
T 62 3363
T 62 3375
A 62 3387
T 62 3398
T 62 3410
A 62 3422
T 62 3433
A 62 3445
C 62 3456
A 59 3467
C 62 3480
C 49 3492
C 49 3504
T 49 3517
T 62 3530
T 62 3542
A 62 3554
C 62 3565
A 62 3575
T 62 3587
A 62 3598
A 62 3610
T 62 3622
T 62 3634
A 62 3646
T 62 3657
A 62 3669
G 62 3682
T 62 3694
A 62 3706
G 62 3718
T 62 3730
T 62 3742
T 62 3754
A 62 3765
T 62 3777
A 62 3788
T 62 3800
A 62 3811
T 62 3823
A 62 3835
A 49 3847
A 62 3859
A 62 3871
A 62 3883
C 62 3894
A 62 3905
C 62 3917
A 62 3929
G 62 3941
G 62 3954
A 59 3968
T 62 3978
G 62 3991
T 62 4003
A 62 4014
A 62 4026
T 62 4037
A 62 4049
A 62 4061
A 62 4073
A 62 4085
T 54 4097
T 54 4109
T 54 4121
T 54 4133
G 54 4146
T 62 4158
G 62 4171
A 54 4183
A 62 4194
T 62 4205
C 62 4218
T 62 4230
T 54 4242
T 54 4254
T 49 4267
A 62 4278
A 62 4289
T 62 4301
C 62 4313
A 54 4324
C 62 4336
G 62 4349
C 62 4361
T 62 4374
C 62 4386
C 62 4398
T 62 4410
G 62 4422
A 62 4436
A 62 4447
T 62 4458
A 62 4470
T 59 4481
G 62 4494
T 62 4505
A 62 4517
C 62 4529
A 62 4540
A 62 4552
A 62 4564
T 62 4576
T 62 4589
A 62 4600
A 62 4612
A 62 4624
G 62 4637
A 62 4650
A 62 4661
G 62 4674
A 62 4686
T 62 4696
A 62 4709
C 62 4720
T 62 4732
A 62 4744
C 62 4757
A 62 4768
T 62 4780
C 54 4793
A 62 4804
A 62 4816
A 62 4828
A 62 4841
G 62 4853
C 62 4865
A 62 4877
C 62 4888
G 62 4901
T 62 4914
G 62 4926
T 62 4939
A 62 4950
G 62 4963
A 59 4975
T 62 4986
A 62 4998
A 62 5010
A 62 5022
A 62 5034
A 62 5046
A 62 5058
G 62 5071
A 62 5083
A 62 5094
G 62 5107
A 62 5119
T 59 5129
G 59 5143
T 62 5154
A 62 5166
C 62 5177
A 62 5189
A 62 5201
G 62 5214
A 62 5227
A 62 5239
G 62 5251
A 62 5263
A 62 5275
A 62 5287
T 59 5298
G 62 5311
G 62 5324
C 62 5335
C 62 5348
A 62 5359
A 62 5371
A 62 5383
A 62 5395
A 62 5407
T 59 5418
G 62 5431
A 62 5444
A 62 5455
G 62 5468
A 62 5480
A 62 5492
T 62 5503
T 62 5515
A 49 5527
C 62 5539
A 62 5550
G 62 5564
A 62 5576
A 62 5588
T 62 5600
A 62 5612
A 62 5624
T 62 5635
A 62 5647
A 62 5660
C 62 5672
A 62 5683
A 62 5695
T 62 5708
A 62 5720
A 62 5732
T 62 5744
A 62 5756
A 62 5768
T 62 5780
A 62 5792
A 62 5804
A 62 5816
A 46 5829
A 38 5841
T 62 5852
A 62 5864
A 62 5876
T 62 5888
A 62 5900
G 62 5914
T 62 5925
A 62 5938
A 62 5950
T 62 5961
A 62 5973
G 62 5987
T 62 5999
A 62 6011
A 62 6023
C 62 6035
A 62 6046
A 62 6058
T 62 6070
A 62 6082
A 62 6095
T 62 6107
A 62 6119
A 62 6131
T 62 6143
A 62 6155
A 62 6168
T 58 6179
A 58 6192
A 58 6204
T 58 6216
A 58 6228
A 58 6241
T 58 6252
A 58 6264
A 58 6277
T 58 6289
A 58 6301
A 58 6313
T 58 6325
C 58 6339
A 54 6350
T 58 6362
A 58 6374
T 58 6386
C 54 6399
A 54 6411
A 58 6423
G 58 6436
G 58 6448
A 42 6462
T 54 6472
A 58 6485
C 58 6496
C 39 6509
A 58 6520
T 58 6533
T 58 6546
T 58 6559
T 58 6572
A 54 6583
A 58 6595
A 58 6606
A 58 6619
G 58 6631
G 58 6644
A 58 6656
A 58 6668
A 58 6680
G 58 6693
C 58 6704
T 58 6716
T 58 6728
T 49 6741
T 41 6753
A 58 6765
A 58 6777
G 58 6790
T 58 6801
A 58 6812
A 58 6824
T 58 6836
A 58 6847
A 58 6859
T 46 6870
G 51 6884
A 58 6896
A 58 6907
G 51 6920
T 51 6930
A 58 6942
G 40 6954
N 7 6965
N 8 6977
N 6 6988
N 4 7003
N 5 7014
N 4 7024
N 6 7038
N 7 7048
N 8 7067
N 5 7082
T 11 7092
C 10 7100
N 9 7109
N 9 7117
A 13 7128
A 24 7139
N 9 7150
G 10 7157
N 6 7166
G 18 7175
N 9 7184
A 42 7195
A 24 7206
END_DNA

END_SEQUENCE
