# Supplementary material for: Elucidating the path to Plasmodium prolyl-tRNA synthetase inhibitors that overcome halofuginone resistance
Source: Nat Commun. 2022 Aug 25;13:4976. doi: 10.1038/s41467-022-32630-4 (PMC9403976; doi:10.1038/s41467-022-32630-4)
Supplement: Supplementary file 4 — Source Data [file 41467_2022_32630_MOESM4_ESM.zip › Source Data/NCP26_Selection_Sanger_Sequencing/S1 - clone A8/S1_clone_A8_-_Amplified_by_F4R4_-_Sequenced_by_R4.phd.1]

BEGIN_SEQUENCE MAT-10-121_-_NCP26_Selection_1of3_-_5th_cycle_-_clone_A8_-_F4R4-MAT-PfcPRS-R4_F09

BEGIN_COMMENT

CHROMAT_FILE: MAT-10-121_-_NCP26_Selection_1of3_-_5th_cycle_-_clone_A8_-_F4R4-MAT-PfcPRS-R4_F09.ab1
BASECALLER_VERSION: KB 1.4.0
TRACE_PROCESSOR_VERSION: KB 1.4.0
QUALITY_LEVELS: 99
TIME: Wed Sep 30 03:06:15 2020
TRACE_ARRAY_MIN_INDEX: 0
TRACE_ARRAY_MAX_INDEX: 8611
TRIM: -1 -1 -1.000000e+000
TRACE_PEAK_AREA_RATIO: -1.000000e+000
CHEM: term
DYE: big

END_COMMENT

BEGIN_DNA
N 6 2
N 9 12
N 5 22
N 6 33
N 9 45
N 5 58
N 5 62
N 5 78
N 4 89
N 4 110
N 6 123
N 4 143
G 15 158
N 9 173
N 9 188
T 12 203
T 11 218
A 41 228
T 30 240
C 21 255
A 13 262
T 50 274
A 54 286
A 58 297
T 52 309
A 58 321
C 53 332
C 30 345
A 25 353
A 62 365
T 62 379
A 62 391
G 62 405
A 41 420
T 32 430
C 62 443
T 62 456
A 54 467
G 62 480
T 62 495
G 62 508
G 62 522
T 62 535
A 59 546
C 43 555
A 62 565
A 62 576
C 62 588
C 62 601
C 49 614
C 49 626
A 59 637
T 62 650
G 59 662
A 59 678
T 59 689
G 62 702
T 62 714
T 62 727
T 62 740
G 62 753
A 59 765
T 59 776
G 62 789
A 62 801
A 62 812
C 62 823
A 62 833
T 62 844
A 62 856
T 62 868
T 62 882
G 62 895
T 62 908
T 62 921
T 59 934
A 62 944
A 62 955
C 62 967
T 62 979
T 62 992
C 59 1005
A 59 1015
T 62 1027
T 62 1040
T 62 1053
T 62 1066
C 59 1078
A 59 1087
T 62 1099
C 62 1112
T 62 1125
T 62 1137
C 59 1150
A 62 1159
A 62 1170
A 62 1181
T 62 1193
T 62 1206
C 59 1219
A 62 1228
A 62 1239
T 62 1252
T 62 1265
T 62 1278
T 59 1291
A 62 1301
A 62 1312
A 62 1324
C 59 1336
A 59 1346
T 62 1358
T 62 1372
T 62 1385
T 62 1397
T 62 1410
G 62 1424
C 62 1435
A 62 1446
A 62 1456
A 62 1468
A 62 1480
T 62 1491
T 62 1503
T 62 1516
G 62 1529
T 62 1541
T 62 1554
C 62 1566
C 59 1578
A 62 1588
A 62 1599
G 62 1612
A 59 1625
T 62 1636
A 62 1647
A 62 1659
T 62 1671
G 62 1684
A 62 1697
G 62 1709
A 54 1722
T 59 1733
G 62 1746
T 62 1758
A 62 1769
G 62 1782
C 62 1794
T 62 1807
G 62 1820
C 62 1832
T 62 1845
T 62 1858
G 62 1870
T 62 1882
A 62 1893
T 62 1904
G 62 1917
G 62 1930
C 62 1942
T 62 1955
C 62 1967
T 62 1979
T 62 1992
C 62 2004
C 62 2015
A 59 2025
T 62 2038
T 62 2050
T 62 2063
T 62 2075
C 62 2087
G 62 2100
C 62 2111
T 62 2124
T 62 2136
A 62 2147
T 62 2159
A 62 2170
A 62 2181
A 62 2193
A 62 2204
G 62 2217
C 62 2229
T 62 2241
T 62 2253
C 62 2266
A 62 2276
G 62 2288
C 62 2301
A 62 2313
G 62 2325
T 62 2337
A 62 2349
G 62 2361
A 62 2374
A 62 2386
G 62 2398
T 62 2409
A 62 2421
A 62 2432
A 62 2444
A 62 2456
T 62 2467
T 62 2479
T 62 2491
G 62 2505
C 62 2516
A 62 2528
C 62 2539
C 62 2551
T 62 2564
C 62 2576
C 62 2588
A 62 2599
A 62 2610
A 62 2622
T 62 2633
T 62 2645
T 62 2658
T 62 2670
T 62 2682
C 62 2694
T 62 2706
C 62 2718
C 62 2729
T 62 2741
T 62 2754
C 62 2766
A 62 2776
C 62 2787
T 62 2799
T 62 2812
T 62 2824
T 62 2836
T 62 2848
A 62 2859
T 62 2870
T 62 2882
C 62 2894
C 62 2906
T 62 2917
T 62 2930
T 62 2942
A 62 2953
A 62 2964
T 62 2976
A 62 2987
A 62 2998
T 62 3010
A 62 3021
G 62 3034
G 62 3047
T 62 3059
A 62 3070
C 62 3081
A 62 3093
G 62 3105
C 62 3118
T 62 3130
A 62 3142
G 62 3154
A 59 3167
T 62 3178
A 62 3189
T 62 3200
T 62 3213
C 62 3225
T 62 3237
T 62 3250
C 62 3262
A 62 3273
T 62 3284
A 62 3295
C 62 3307
C 62 3319
A 62 3330
T 62 3342
C 62 3355
T 62 3367
C 62 3380
C 62 3392
T 62 3404
A 62 3415
T 62 3427
A 62 3438
C 62 3449
A 62 3460
A 62 3471
A 62 3483
T 62 3495
C 62 3508
T 62 3520
A 62 3531
G 62 3544
A 62 3557
A 62 3568
T 62 3579
A 62 3591
T 62 3602
C 62 3614
A 62 3625
A 62 3637
A 62 3649
G 62 3661
A 62 3674
C 62 3685
T 62 3697
A 62 3708
A 62 3720
T 62 3732
T 54 3744
T 49 3756
T 49 3768
A 62 3780
C 62 3791
A 59 3802
G 62 3815
C 62 3827
T 62 3840
T 54 3852
C 49 3864
T 62 3876
T 62 3888
C 54 3900
T 62 3912
T 54 3924
C 54 3936
A 62 3946
T 62 3957
T 62 3970
T 62 3982
T 54 3994
T 62 4006
G 62 4018
T 62 4030
G 62 4042
A 62 4054
G 62 4066
C 62 4077
T 62 4090
G 62 4102
T 62 4114
A 62 4125
T 62 4136
G 62 4148
T 62 4160
C 62 4172
C 62 4184
T 62 4197
T 62 4209
C 62 4221
T 62 4233
T 62 4245
G 62 4257
C 62 4269
C 62 4281
A 62 4292
T 62 4303
A 62 4314
A 62 4326
A 62 4338
A 62 4350
A 62 4361
T 62 4373
T 62 4385
C 62 4397
T 62 4409
C 62 4422
G 62 4434
A 62 4447
G 62 4458
T 62 4470
T 62 4482
C 62 4494
T 62 4506
A 62 4517
A 62 4529
T 62 4540
A 62 4552
A 62 4564
A 62 4576
T 62 4587
G 62 4600
G 62 4613
A 62 4625
G 62 4637
T 62 4649
T 62 4661
G 62 4674
G 62 4687
T 62 4698
T 62 4710
G 62 4723
T 62 4734
T 62 4746
T 62 4758
A 62 4769
A 62 4781
A 62 4792
T 62 4803
T 62 4816
C 62 4829
C 62 4841
C 62 4852
A 62 4863
A 62 4875
C 62 4887
G 62 4899
T 62 4912
A 62 4923
C 62 4935
C 62 4947
A 62 4958
C 62 4970
A 62 4981
G 62 4994
T 62 5007
A 62 5019
T 62 5030
T 62 5042
C 62 5055
C 62 5067
A 62 5078
T 62 5089
T 62 5102
G 62 5115
A 59 5128
T 62 5138
T 62 5151
T 62 5163
A 62 5174
A 62 5186
T 62 5197
T 62 5210
T 62 5222
A 62 5233
A 62 5245
G 62 5258
A 62 5270
G 62 5283
G 62 5295
T 62 5306
A 62 5318
A 62 5329
A 62 5341
T 62 5352
C 62 5365
A 62 5377
C 62 5388
G 62 5401
A 62 5414
T 62 5425
A 62 5437
C 62 5449
G 62 5462
A 62 5474
T 62 5485
C 62 5498
G 62 5511
A 62 5523
A 62 5535
T 62 5546
C 62 5559
C 62 5571
A 62 5582
T 62 5594
T 62 5606
T 62 5619
T 62 5631
G 62 5644
G 62 5657
A 62 5669
A 62 5680
A 62 5692
C 62 5703
A 62 5714
C 62 5726
T 62 5738
G 62 5751
A 62 5764
A 62 5776
T 62 5787
A 62 5799
C 62 5810
A 62 5822
T 62 5833
A 62 5846
A 62 5858
T 62 5869
T 62 5882
G 49 5896
T 62 5907
T 62 5919
T 62 5932
C 62 5944
A 56 5955
C 62 5966
T 62 5979
T 62 5991
G 62 6004
T 62 6016
T 62 6029
G 62 6041
G 49 6054
T 62 6065
C 62 6077
T 62 6089
T 62 6101
A 62 6113
T 62 6124
A 62 6136
G 62 6149
C 62 6161
A 62 6172
A 62 6184
T 62 6195
T 62 6208
T 62 6220
C 62 6233
T 58 6245
T 58 6257
C 58 6270
A 52 6281
G 54 6293
G 58 6306
T 52 6318
A 58 6329
A 58 6341
A 58 6353
T 54 6364
T 58 6377
A 58 6388
G 54 6402
A 58 6414
A 58 6426
T 54 6437
C 58 6449
T 58 6461
C 58 6474
C 58 6486
A 54 6497
T 58 6509
A 58 6521
T 58 6533
T 58 6545
T 58 6558
T 58 6570
G 58 6584
T 54 6595
A 58 6607
A 58 6619
C 54 6630
C 58 6642
C 58 6655
A 49 6666
A 58 6678
G 58 6691
C 58 6703
A 58 6715
A 58 6727
C 58 6738
T 58 6750
T 58 6763
C 58 6776
T 58 6788
G 58 6801
G 58 6814
A 58 6826
C 50 6838
T 54 6849
A 58 6861
A 58 6873
A 58 6885
T 58 6896
C 58 6908
C 58 6921
T 58 6933
T 58 6946
C 58 6958
T 58 6971
A 58 6982
T 53 6993
A 58 7005
T 49 7017
G 58 7030
A 58 7042
T 41 7053
T 58 7066
T 58 7078
T 58 7090
T 58 7103
T 58 7115
T 58 7128
C 58 7140
T 51 7151
T 58 7163
T 58 7176
T 58 7188
T 54 7200
C 58 7212
T 46 7224
A 50 7235
A 58 7246
T 50 7258
T 58 7270
T 50 7282
A 58 7295
T 47 7306
T 58 7319
T 58 7331
T 58 7344
T 58 7356
T 58 7369
G 41 7382
T 38 7393
A 58 7405
A 49 7416
C 51 7428
A 31 7439
A 58 7451
A 51 7463
T 53 7475
A 51 7487
A 54 7499
T 49 7511
G 58 7525
G 54 7538
G 54 7550
A 51 7563
A 54 7575
A 42 7587
T 44 7598
A 50 7610
A 54 7622
G 49 7636
A 54 7648
A 22 7660
T 22 7670
T 49 7682
T 36 7695
T 49 7707
C 35 7720
A 22 7731
A 34 7742
C 44 7755
A 50 7766
T 49 7778
T 54 7791
T 42 7803
A 42 7815
A 42 7826
T 40 7838
T 54 7850
T 49 7862
T 49 7875
T 54 7887
T 54 7899
T 36 7911
A 47 7922
T 30 7933
T 54 7946
T 51 7958
C 47 7970
T 29 7981
T 49 7993
T 39 8005
A 47 8017
T 27 8027
T 39 8038
A 31 8050
A 49 8061
A 49 8073
A 49 8084
A 49 8095
A 49 8107
A 40 8118
G 33 8131
C 43 8142
T 42 8153
T 46 8164
G 51 8177
A 31 8190
A 38 8199
C 32 8211
A 29 8221
C 32 8231
A 14 8241
T 28 8249
T 25 8258
C 26 8271
N 5 8285
N 6 8293
N 5 8301
N 4 8309
N 5 8326
N 5 8337
A 12 8348
A 13 8359
A 13 8370
A 10 8382
N 5 8391
N 5 8400
N 9 8409
N 5 8419
N 9 8429
N 5 8438
N 4 8447
N 5 8454
N 9 8465
G 13 8475
G 12 8486
G 14 8497
G 14 8507
G 19 8518
G 26 8529
G 11 8539
END_DNA

END_SEQUENCE
