# Supplementary material for: Elucidating the path to Plasmodium prolyl-tRNA synthetase inhibitors that overcome halofuginone resistance
Source: Nat Commun. 2022 Aug 25;13:4976. doi: 10.1038/s41467-022-32630-4 (PMC9403976; doi:10.1038/s41467-022-32630-4)
Supplement: Supplementary file 4 — Source Data [file 41467_2022_32630_MOESM4_ESM.zip › Source Data/NCP26_Selection_Sanger_Sequencing/S1 - clone A8/S1_clone_A8_-_Amplified_by_F2R2_-_Sequenced_by_R2.phd.1]

BEGIN_SEQUENCE MAT-10-121_-_NCP26_Selection_1of3_-_5th_cycle_-_clone_A8_-_F2R2-MAT-PfcPRS-R2_F03

BEGIN_COMMENT

CHROMAT_FILE: MAT-10-121_-_NCP26_Selection_1of3_-_5th_cycle_-_clone_A8_-_F2R2-MAT-PfcPRS-R2_F03.ab1
BASECALLER_VERSION: KB 1.4.0
TRACE_PROCESSOR_VERSION: KB 1.4.0
QUALITY_LEVELS: 99
TIME: Wed Sep 30 03:04:08 2020
TRACE_ARRAY_MIN_INDEX: 0
TRACE_ARRAY_MAX_INDEX: 7223
TRIM: -1 -1 -1.000000e+000
TRACE_PEAK_AREA_RATIO: -1.000000e+000
CHEM: term
DYE: big

END_COMMENT

BEGIN_DNA
N 4 2
N 5 10
N 3 17
N 4 36
N 4 62
N 5 79
T 21 91
T 46 105
T 19 121
C 10 140
N 6 146
T 24 159
T 54 174
T 54 189
T 18 203
A 31 214
A 17 228
A 34 239
T 17 249
G 49 267
G 25 282
T 29 291
A 25 304
T 20 313
C 54 327
C 58 339
T 54 351
T 58 366
G 58 380
A 23 396
T 30 404
A 42 416
T 31 425
G 62 439
A 47 453
T 31 462
T 49 475
A 62 486
T 47 497
T 54 510
A 62 522
T 49 533
T 49 547
A 62 558
T 54 569
T 49 583
A 62 594
T 54 605
T 49 619
A 62 630
T 54 641
T 59 655
A 62 666
T 59 677
T 59 691
A 62 702
T 59 713
T 62 727
G 59 742
T 62 753
T 59 766
A 62 777
C 62 788
T 59 800
A 59 810
T 62 823
T 54 836
A 54 847
C 62 859
T 59 872
A 62 882
T 62 895
T 59 908
A 62 919
T 62 931
T 62 944
T 62 956
T 62 969
T 59 981
A 62 992
T 62 1003
T 59 1016
A 62 1026
T 62 1038
T 59 1051
A 62 1061
T 62 1073
T 62 1086
G 59 1100
T 62 1112
T 59 1124
A 62 1135
T 62 1146
T 59 1159
A 62 1170
T 62 1181
T 62 1194
C 62 1207
T 59 1219
G 59 1233
T 62 1245
A 62 1256
A 62 1267
T 62 1278
T 62 1290
C 54 1303
T 62 1315
T 62 1327
C 59 1340
A 59 1350
T 62 1361
T 62 1374
T 62 1387
T 62 1399
T 62 1411
G 62 1425
G 59 1438
C 62 1449
C 59 1461
A 59 1470
T 62 1482
T 62 1495
T 62 1507
C 62 1519
T 62 1532
T 62 1544
C 62 1556
T 62 1568
T 62 1580
G 62 1593
T 62 1605
A 62 1615
C 62 1626
A 59 1636
T 62 1648
C 62 1661
T 62 1673
T 62 1686
C 62 1699
T 54 1711
T 62 1723
T 62 1736
T 62 1748
T 62 1760
T 62 1771
A 62 1782
T 62 1793
C 62 1805
T 62 1817
A 62 1828
C 62 1839
A 62 1850
C 62 1862
G 62 1874
T 62 1887
G 62 1900
C 62 1913
T 62 1925
T 62 1938
T 62 1950
T 62 1962
G 62 1975
A 62 1987
T 59 1997
G 62 2010
T 62 2022
A 62 2033
G 56 2045
T 62 2057
A 62 2069
T 62 2080
C 62 2092
T 54 2105
T 54 2117
C 49 2129
T 49 2142
T 54 2154
T 54 2166
A 49 2177
A 62 2188
T 62 2200
T 62 2212
T 62 2224
G 62 2237
T 62 2249
A 62 2260
C 62 2271
A 62 2282
T 62 2294
A 62 2305
T 62 2317
T 62 2330
C 59 2343
A 59 2353
G 62 2367
G 62 2379
A 62 2392
G 62 2404
C 62 2416
G 62 2429
T 62 2440
G 62 2452
A 59 2465
T 59 2476
T 62 2488
A 62 2499
A 62 2511
A 62 2522
A 62 2534
G 62 2547
A 59 2559
T 59 2568
T 62 2581
C 62 2593
A 62 2604
C 62 2615
A 62 2626
A 62 2638
A 62 2650
A 62 2662
T 62 2673
T 62 2685
T 62 2697
T 62 2709
A 62 2721
T 62 2732
T 62 2744
A 62 2756
C 62 2767
A 62 2778
T 62 2790
C 62 2802
C 62 2815
T 62 2827
G 62 2839
T 62 2852
G 62 2864
T 62 2876
T 62 2888
T 62 2900
T 62 2911
T 62 2923
A 62 2934
T 62 2945
A 62 2955
T 62 2967
A 62 2978
T 62 2990
A 62 3001
A 62 3013
A 62 3025
C 62 3037
T 62 3049
A 62 3060
C 62 3072
T 62 3084
A 62 3096
T 62 3108
A 62 3119
A 62 3131
T 62 3142
T 62 3155
A 62 3166
T 62 3177
G 62 3191
T 62 3202
A 62 3214
A 62 3225
A 62 3237
G 54 3249
G 49 3262
G 54 3274
T 62 3285
G 62 3297
T 62 3309
A 62 3320
T 62 3331
A 62 3343
A 62 3354
T 62 3366
A 62 3378
A 62 3390
C 62 3402
C 62 3414
T 62 3426
C 62 3439
T 54 3451
T 54 3463
G 62 3475
C 59 3487
A 59 3498
T 62 3509
A 62 3520
T 62 3532
T 62 3544
T 49 3556
T 49 3568
T 49 3580
T 49 3592
A 49 3603
T 62 3614
C 62 3626
T 62 3639
C 62 3651
T 62 3663
T 62 3675
C 62 3687
A 62 3697
T 62 3709
C 62 3721
A 62 3731
A 62 3743
A 62 3754
A 62 3766
T 49 3777
A 54 3789
T 62 3800
A 62 3812
A 62 3824
T 62 3835
T 62 3848
T 62 3860
T 62 3872
A 62 3883
C 62 3895
T 62 3907
A 62 3918
T 62 3930
A 62 3942
T 62 3954
T 62 3966
T 62 3978
T 62 3990
C 54 4003
T 62 4015
T 62 4027
T 62 4039
A 62 4050
T 62 4061
C 62 4073
A 62 4084
T 62 4096
T 62 4108
T 54 4120
T 54 4133
T 62 4145
A 62 4156
A 62 4167
T 62 4178
A 62 4190
G 62 4203
C 62 4215
C 62 4227
A 62 4238
A 62 4250
A 62 4262
G 62 4274
G 62 4286
A 59 4299
C 62 4310
T 62 4322
T 62 4334
A 62 4346
A 62 4357
A 62 4369
C 62 4381
A 62 4392
A 62 4404
C 62 4416
C 62 4429
T 62 4441
G 62 4454
G 62 4467
T 62 4479
T 62 4491
G 62 4504
G 62 4516
A 62 4528
T 62 4539
A 62 4551
T 62 4561
T 62 4574
A 62 4585
A 62 4597
G 59 4610
A 62 4622
A 62 4634
T 62 4645
A 62 4657
T 62 4668
T 62 4680
A 62 4692
T 62 4704
T 62 4716
T 62 4729
A 62 4740
A 62 4752
A 62 4764
T 62 4775
T 62 4788
G 62 4801
T 62 4812
T 62 4825
T 62 4837
T 62 4849
C 62 4861
G 62 4874
T 62 4886
C 62 4898
A 62 4909
A 62 4920
C 62 4932
A 62 4943
A 62 4954
A 62 4967
T 62 4978
C 62 4991
T 62 5003
T 62 5016
A 62 5027
A 62 5039
G 62 5052
T 62 5064
T 62 5076
G 62 5089
T 62 5100
T 62 5112
T 62 5124
G 62 5137
T 62 5148
T 62 5161
T 62 5173
T 62 5185
T 62 5197
A 62 5208
A 62 5219
A 62 5231
A 62 5243
T 62 5254
A 62 5266
T 62 5277
T 62 5290
T 62 5302
G 62 5316
A 62 5328
T 62 5339
A 62 5351
A 62 5363
A 62 5374
T 62 5386
T 62 5398
T 62 5411
T 62 5423
T 49 5435
T 62 5448
A 62 5459
A 62 5470
G 62 5483
T 62 5495
C 62 5508
G 62 5521
A 62 5533
C 62 5544
A 62 5555
G 62 5568
T 62 5580
T 62 5593
T 62 5605
T 62 5617
G 62 5630
T 62 5641
T 62 5654
A 62 5666
T 62 5677
T 62 5689
T 62 5702
A 62 5713
A 62 5725
T 62 5736
G 49 5750
T 62 5761
A 62 5773
C 62 5785
A 62 5797
T 62 5808
A 62 5820
T 62 5832
T 62 5846
A 62 5857
G 46 5871
A 62 5883
A 62 5895
A 62 5907
A 62 5919
T 62 5930
A 62 5942
A 62 5955
T 62 5966
T 62 5978
T 62 5991
T 62 6004
T 62 6016
C 62 6029
T 62 6041
T 62 6053
C 62 6066
T 62 6078
T 62 6090
A 62 6102
T 62 6113
C 62 6126
T 62 6138
T 62 6150
T 62 6163
T 62 6175
A 62 6186
A 62 6198
A 62 6209
A 62 6221
A 62 6233
C 62 6245
A 62 6256
A 62 6268
A 62 6281
T 62 6292
T 62 6305
C 62 6318
T 62 6330
T 62 6343
T 62 6356
A 62 6367
A 62 6379
T 62 6391
A 62 6403
T 62 6414
A 62 6426
T 54 6437
T 58 6451
T 58 6463
G 58 6477
T 58 6489
A 58 6501
G 54 6514
A 58 6526
A 58 6538
T 45 6549
T 58 6561
C 58 6574
T 58 6586
C 58 6599
T 58 6612
A 58 6623
A 58 6635
A 58 6647
T 58 6658
T 58 6671
C 58 6683
A 54 6695
T 58 6706
T 58 6719
T 58 6731
C 58 6744
T 58 6756
A 58 6767
A 58 6779
T 58 6790
A 58 6802
A 58 6813
A 58 6825
T 58 6836
C 58 6849
T 58 6860
T 58 6872
T 58 6885
A 58 6896
A 54 6907
T 54 6918
A 58 6929
N 7 6941
N 7 6949
A 12 6959
N 4 6970
N 9 6984
N 5 6996
N 6 7008
A 14 7019
A 28 7030
A 23 7039
A 14 7050
N 7 7067
N 9 7078
C 19 7090
C 12 7102
N 7 7113
N 4 7126
N 4 7135
N 4 7143
N 9 7152
A 16 7162
A 20 7171
N 9 7180
END_DNA

END_SEQUENCE
