# Supplementary material for: Elucidating the path to Plasmodium prolyl-tRNA synthetase inhibitors that overcome halofuginone resistance
Source: Nat Commun. 2022 Aug 25;13:4976. doi: 10.1038/s41467-022-32630-4 (PMC9403976; doi:10.1038/s41467-022-32630-4)
Supplement: Supplementary file 4 — Source Data [file 41467_2022_32630_MOESM4_ESM.zip › Source Data/NCP26_Selection_Sanger_Sequencing/S1 - clone A8/S1_clone_A8_-_Amplified_by_F7R7A_-_Sequenced_by_R7A.phd.1]

BEGIN_SEQUENCE MAT-10-121_-_NCP26_Selection_1of3_-_5th_cycle_-_clone_A8_-_F7R7A-MAT-PfcPRS-R7A_D06

BEGIN_COMMENT

CHROMAT_FILE: MAT-10-121_-_NCP26_Selection_1of3_-_5th_cycle_-_clone_A8_-_F7R7A-MAT-PfcPRS-R7A_D06.ab1
BASECALLER_VERSION: KB 1.4.0
TRACE_PROCESSOR_VERSION: KB 1.4.0
QUALITY_LEVELS: 99
TIME: Wed Sep 30 10:48:46 2020
TRACE_ARRAY_MIN_INDEX: 0
TRACE_ARRAY_MAX_INDEX: 6057
TRIM: -1 -1 -1.000000e+000
TRACE_PEAK_AREA_RATIO: -1.000000e+000
CHEM: term
DYE: big

END_COMMENT

BEGIN_DNA
N 4 4
N 1 19
N 3 47
N 4 61
N 4 69
T 10 101
N 5 118
N 9 128
A 11 139
N 8 150
C 30 166
T 23 182
G 28 194
G 46 210
T 19 227
T 24 240
N 7 250
C 10 267
C 29 279
T 38 296
G 39 310
A 19 327
C 18 337
C 15 346
A 10 353
G 50 368
A 49 383
A 49 394
A 47 404
C 25 414
A 26 422
T 36 432
T 58 447
T 58 462
C 15 476
A 13 484
T 54 495
A 58 507
T 54 519
T 62 533
T 62 547
G 62 563
G 41 578
T 38 588
G 62 603
G 41 617
C 42 627
A 56 637
T 56 647
A 49 658
G 62 672
G 49 686
T 54 698
G 62 712
G 47 726
T 54 737
T 62 749
G 62 763
A 47 775
T 44 784
C 62 797
T 62 809
A 62 820
A 62 831
C 62 843
G 62 856
G 62 869
G 62 883
A 59 896
T 44 905
A 62 916
C 62 926
A 59 936
T 62 948
A 62 959
A 62 972
A 62 984
G 62 997
G 59 1010
T 62 1021
T 62 1033
T 62 1045
C 59 1057
A 59 1066
T 62 1078
A 59 1089
G 62 1103
C 62 1115
A 62 1126
C 62 1137
C 59 1149
A 59 1159
G 62 1172
A 59 1185
T 62 1196
A 62 1208
A 62 1219
T 59 1230
G 59 1243
T 62 1255
C 62 1267
G 62 1281
T 62 1292
T 62 1305
T 62 1317
C 59 1329
A 51 1338
C 59 1348
T 62 1361
G 62 1374
T 62 1387
T 62 1400
T 62 1412
G 62 1424
T 62 1435
T 62 1448
T 62 1459
G 62 1472
G 59 1485
T 62 1496
T 62 1508
T 59 1519
A 62 1529
A 62 1540
T 62 1551
G 62 1565
A 62 1577
T 62 1587
A 62 1598
A 62 1610
T 62 1621
C 62 1634
T 62 1647
T 62 1659
T 62 1672
G 62 1684
A 62 1697
G 62 1709
T 62 1721
T 62 1733
T 62 1744
C 62 1755
T 62 1768
T 62 1780
T 62 1792
T 62 1805
T 62 1817
T 59 1828
A 62 1838
A 62 1849
T 62 1861
T 62 1873
T 62 1885
C 54 1897
T 62 1910
T 62 1922
C 62 1934
T 62 1947
T 62 1959
C 62 1970
T 54 1983
G 62 1995
T 62 2007
T 62 2020
G 62 2032
C 62 2043
A 62 2053
A 62 2064
T 62 2077
A 62 2088
T 62 2099
C 62 2112
T 62 2125
T 62 2138
C 62 2150
A 62 2160
C 62 2172
A 62 2182
C 62 2194
C 62 2207
A 59 2218
T 62 2231
G 62 2243
G 62 2256
T 54 2270
G 54 2282
C 62 2294
A 62 2305
A 62 2317
G 62 2329
T 62 2342
A 62 2353
C 62 2364
C 62 2376
A 62 2387
T 62 2400
T 62 2413
T 62 2426
T 62 2439
C 62 2451
T 62 2463
T 62 2475
T 62 2488
T 62 2500
T 62 2512
A 62 2522
T 62 2533
T 62 2546
T 62 2558
A 62 2568
A 62 2580
T 62 2592
G 62 2605
C 62 2617
A 62 2628
T 62 2640
T 62 2652
C 62 2665
A 62 2675
T 62 2687
G 62 2700
A 59 2713
C 62 2724
T 62 2737
T 62 2749
C 62 2761
A 62 2772
C 62 2783
T 54 2796
A 62 2807
A 62 2819
A 62 2831
A 62 2843
C 62 2855
T 62 2867
C 62 2879
G 62 2892
T 62 2905
A 62 2916
A 62 2927
C 62 2939
T 62 2951
T 62 2964
G 62 2976
A 62 2989
A 62 3000
C 62 3012
A 62 3022
A 62 3034
T 62 3046
T 62 3058
G 62 3071
A 62 3084
A 62 3095
T 62 3106
C 62 3119
G 62 3132
T 62 3144
C 62 3156
T 62 3168
A 62 3179
A 62 3190
T 62 3202
T 62 3215
T 62 3227
T 62 3239
T 62 3251
T 62 3263
C 62 3275
T 62 3287
T 62 3299
T 62 3311
G 62 3323
C 62 3335
T 62 3347
T 62 3359
T 62 3371
T 62 3383
A 62 3394
A 62 3405
G 62 3417
A 62 3429
A 49 3441
G 49 3453
A 62 3465
G 62 3477
G 62 3489
T 62 3500
T 62 3512
T 62 3524
T 62 3536
T 62 3548
A 62 3559
T 62 3571
G 62 3584
A 62 3596
A 49 3608
T 62 3619
A 62 3631
T 62 3642
C 62 3654
A 62 3666
A 62 3677
C 62 3690
A 62 3700
A 62 3713
G 62 3725
C 62 3738
A 62 3750
T 62 3761
T 62 3774
T 62 3786
G 62 3799
T 62 3811
T 62 3823
G 62 3836
T 62 3847
G 62 3860
T 62 3872
T 62 3884
T 62 3896
C 62 3907
T 62 3920
A 62 3930
A 62 3942
T 62 3954
A 62 3965
A 62 3977
T 62 3989
A 62 4000
C 62 4012
G 62 4025
G 62 4038
A 62 4051
T 62 4062
T 62 4075
C 62 4087
T 62 4099
T 62 4111
T 62 4124
T 49 4136
T 49 4148
T 62 4160
G 62 4172
A 62 4184
C 62 4195
A 62 4206
T 62 4217
T 62 4230
A 62 4241
C 62 4253
A 62 4264
T 62 4276
T 62 4289
T 62 4302
T 62 4314
T 62 4326
C 62 4338
G 62 4351
T 62 4363
T 62 4375
A 62 4386
T 62 4398
T 62 4410
A 62 4421
T 62 4433
C 62 4445
T 62 4458
C 62 4470
T 62 4483
T 62 4495
C 62 4507
T 62 4519
A 62 4530
A 62 4542
C 62 4554
A 62 4564
A 62 4576
T 62 4589
A 62 4600
A 62 4612
C 62 4624
A 62 4636
C 62 4648
A 62 4659
A 62 4671
G 62 4684
A 62 4697
A 62 4709
T 62 4720
T 62 4733
A 62 4744
T 62 4756
T 62 4768
T 62 4781
T 62 4793
G 62 4806
T 62 4818
A 62 4829
A 62 4841
A 62 4853
T 62 4864
C 62 4877
T 62 4889
T 62 4902
T 62 4914
A 62 4926
G 62 4937
G 62 4951
T 62 4963
C 62 4974
C 62 4987
A 49 4997
A 62 5009
C 62 5021
T 62 5034
T 62 5046
C 62 5058
T 62 5071
A 62 5082
T 62 5094
T 62 5106
C 62 5118
T 62 5131
T 62 5143
A 62 5154
T 62 5166
G 62 5178
G 62 5191
G 58 5204
A 58 5216
A 58 5228
T 54 5239
A 58 5250
C 58 5262
C 58 5274
T 58 5287
C 58 5299
T 46 5312
T 58 5325
A 58 5336
A 58 5348
T 58 5359
T 58 5372
C 58 5384
C 58 5396
C 58 5408
A 48 5418
A 58 5430
T 58 5443
G 58 5455
A 58 5468
T 54 5479
T 58 5491
G 58 5504
A 58 5516
A 58 5528
T 58 5539
T 58 5552
T 58 5564
A 58 5575
T 58 5586
A 58 5598
A 58 5610
C 58 5622
C 58 5635
A 45 5646
G 58 5658
G 58 5671
A 58 5684
G 47 5695
A 58 5708
A 54 5720
T 51 5730
A 58 5742
A 58 5754
G 52 5766
A 58 5778
T 39 5788
G 58 5800
C 58 5811
N 7 5823
N 8 5834
N 8 5844
N 8 5853
N 4 5865
N 4 5882
N 4 5893
N 9 5900
C 12 5911
N 9 5922
A 10 5931
T 24 5939
A 15 5947
A 49 5959
A 52 5971
A 29 5983
C 21 5993
A 25 6004
END_DNA

END_SEQUENCE
